# Supplementary material for: Multi-omics characterization and therapeutic liability of ferroptosis in melanoma
Source: Signal Transduct Target Ther. 2022 Aug 10;7:268. doi: 10.1038/s41392-022-01067-y (PMC9363465; doi:10.1038/s41392-022-01067-y)
Supplement: Supplementary file 2 — Supplementary tables.xlsx [file 41392_2022_1067_MOESM2_ESM.xlsx]

## Sheet: Table S1
# Table S1.1, The detail information of 32 Ferroptosis-associated gene set. Related to Fig.S2a, Methods.
FRGs	HR	HR.95L	HR.95H	pvalue	Name	effector	risk_froup
ACSL4	0.749042	0.663024	0.846221	3.43718e-06	Acyl-CoA synthetase long chain family member 4	pro	protect
ALOX5	0.855809	0.796304	0.919761	2.28816e-05	Arachidonate 5-lipoxygenase	pro	protect
ATF3	0.89272	0.797098	0.999814	0.0496256	Activating transcription factor 3	pro	protect
ATG3	0.611235	0.479574	0.779043	6.96915e-05	Autophagy related 3	pro	protect
ATG5	0.718622	0.599124	0.861954	0.000369572	Autophagy related 5	pro	protect
ATM	0.839348	0.733479	0.960498	0.0109013	ATM serine/threonine kinase	pro	protect
BACH1	0.802812	0.707266	0.911265	0.000680677	BTB domain and CNC homolog 1	pro	protect
BECN1	0.72234	0.546611	0.954564	0.0222008	Beclin 1	pro	protect
BRD4	1.72625	1.26791	2.35028	0.000525103	Bromodomain containing 4	anti	risk
CBS	1.08004	1.00683	1.15858	0.0315479	Cystathionine beta-synthase	anti	risk
FH	1.38584	1.11057	1.72934	0.00387411	Fumarate hydratase	anti	risk
FLT3	0.851211	0.787271	0.920343	5.26704e-05	Fms related tyrosine kinase 3	pro	protect
HIF1A	0.80355	0.682674	0.945829	0.00854978	Hypoxia inducible factor 1 subunit alpha	pro	protect
HSPB1	1.15777	1.00307	1.33632	0.0453059	Heat shock protein family B (small) member 1	anti	risk
IFNG	0.840726	0.789834	0.894897	5.16544e-08	Interferon gamma	pro	protect
MAPK9	0.714539	0.558981	0.913387	0.00729277	Mitogen-activated protein kinase 9	pro	protect
MTDH	0.80964	0.670884	0.977095	0.027698	Metadherin	pro	protect
MYB	0.915495	0.840151	0.997595	0.0439137	MYB proto-oncogene, transcription factor	pro	protect
NF2	1.35772	1.06438	1.7319	0.013802	Neurofibromin 2	anti	risk
NOX4	0.908763	0.858549	0.961914	0.000970692	NADPH oxidase 4	pro	protect
NQO1	1.09335	1.00805	1.18587	0.0312778	NAD(P)H quinone dehydrogenase 1	anti	risk
PIK3CA	0.825996	0.709588	0.9615	0.0136429	Phosphatidylinositol-4,5-bisphosphate 3-kinase catalytic subunit alpha	pro	protect
PRKAA1	0.752644	0.626694	0.903908	0.00235638	Protein kinase AMP-activated catalytic subunit alpha 1	pro	protect
PROM2	1.13119	1.0711	1.19465	9.58708e-06	Prominin 2	anti	risk
SCP2	0.768444	0.599931	0.984289	0.0370384	Sterol carrier protein 2	pro	protect
SLC38A1	0.9251	0.873357	0.979909	0.00802357	Solute carrier family 38 member 1	pro	protect
SLC3A2	1.29518	1.10952	1.5119	0.00105105	Solute carrier family 3 member 2	anti	risk
SOCS1	0.830574	0.761648	0.905739	2.67151e-05	Suppressor of cytokine signaling 1	pro	protect
TF	0.960692	0.926658	0.995976	0.0293256	Transferrin	pro	protect
TLR4	0.838257	0.77216	0.910012	2.55136e-05	Toll like receptor 4	pro	protect
VDAC2	1.28763	1.01612	1.6317	0.03641	Voltage dependent anion channel 2	anti	risk
ZEB1	0.848488	0.780357	0.922568	0.000119533	Zinc finger E-box binding homeobox 1	pro	protect
# Table S1.2, The detail information of 140 protein coding FRGs
id	HR	HR.95L	HR.95H	pvalue	Name	effector	risk_froup
ABCC1	1.32064099535975	1.10070235248391	1.5845270382942	0.00276902907828362	ATP binding cassette subfamily C member 1	pro	risk
ACSF2	0.973897009559716	0.8876280680763	1.06855046538234	0.576222681784851	Acyl-CoA synthetase family member 2	pro	protect
ACSL3	0.891502727118534	0.771498448223623	1.03017331310226	0.119480182592291	Acyl-CoA synthetase long chain family member 3	anti	protect
ACSL4	0.749042188667078	0.66302354192122	0.846220631589325	3.43718282523064e-06	Acyl-CoA synthetase long chain family member 4	pro	protect
ACVR1B	1.16584968617048	0.937754386244187	1.44942589518304	0.167153166479128	Activin A receptor type 1B	pro	risk
AIFM2	1.09036318867447	0.939507056853451	1.26544220668031	0.254846749514177	Apoptosis inducing factor mitochondria associated 2	anti	risk
AKR1C1	1.00500298127986	0.944467165889578	1.06941885208902	0.874894574107076	Aldo-keto reductase family 1 member C1	anti	risk
AKR1C2	1.04703090962676	0.987846934436295	1.10976072051023	0.121601484942539	Aldo-keto reductase family 1 member C2	anti	risk
AKR1C3	1.00157306192584	0.940592179620213	1.06650748338195	0.960885458360146	Aldo-keto reductase family 1 member C3	anti	risk
ALOX12	1.11143195747232	0.985763374944543	1.25312121294854	0.0843937393233279	Arachidonate 12-lipoxygenase, 12S type	pro	risk
ALOX12B	1.12742628021861	1.06656264642219	1.1917631107666	2.27715553063609e-05	Arachidonate 12-lipoxygenase, 12R type	pro	risk
ALOX15	0.987414321583484	0.922792420552284	1.05656160665543	0.713801176087466	Arachidonate 15-lipoxygenase	pro	protect
ALOX15B	0.954940407574935	0.895284033067094	1.0185719261577	0.161254968026752	Arachidonate 15-lipoxygenase type B	pro	protect
ALOX5	0.8558090953794	0.79630402101811	0.919760780308116	2.28816330440203e-05	Arachidonate 5-lipoxygenase	pro	protect
ALOXE3	1.12283607951509	1.05346033579074	1.1967805703045	0.000370204532256719	Arachidonate lipoxygenase 3	pro	risk
ANO6	0.879685735010365	0.728714412502647	1.06193452346178	0.18206536624734	Anoctamin 6	pro	protect
ARNTL	0.699305409791059	0.592072041362767	0.825960393328909	2.53864907844798e-05	Aryl hydrocarbon receptor nuclear translocator like	anti	protect
ATF3	0.892720477497954	0.797097872832394	0.999814298979758	0.0496256322510042	Activating transcription factor 3	pro	protect
ATF4	1.01631435168498	0.812538573579103	1.27119486388335	0.887286425618682	Activating transcription factor 4	anti	risk
ATG13	1.02984525552373	0.789980777063771	1.34254057961606	0.827911440047173	Autophagy related 13	pro	risk
ATG3	0.611235151071202	0.479573754836183	0.779042652224904	6.96915115584837e-05	Autophagy related 3	pro	protect
ATG5	0.718621718445345	0.59912375493998	0.861954095398997	0.000369572309529014	Autophagy related 5	pro	protect
ATG7	0.762328988241885	0.553368989858909	1.05019525301204	0.0968497769660231	Autophagy related 7	pro	protect
ATM	0.839348072365757	0.733478896796923	0.960498236091948	0.0109012864982997	ATM serine/threonine kinase	pro	protect
BACH1	0.802812069539141	0.707266429912639	0.911265107093133	0.000680677208525285	BTB domain and CNC homolog 1	pro	protect
BAP1	1.45709750474629	1.10946803417941	1.91364967077052	0.0067904859105265	BRCA1 associated protein 1	pro	risk
BECN1	0.722339996854349	0.546611080335216	0.954563655635293	0.0222008176621082	Beclin 1	pro	protect
BID	0.965946094592834	0.818744411020075	1.13961310159865	0.681275509648179	BH3 interacting domain death agonist	pro	protect
BRD4	1.72625234896157	1.26790936030266	2.35028407045123	0.000525103321726302	Bromodomain containing 4	anti	risk
CA9	1.03824179697089	0.986277950196412	1.09294345347847	0.15198913728687	Carbonic anhydrase 9	anti	risk
CAV1	0.899319250036639	0.796102219922818	1.01591867632887	0.0879980465542177	Caveolin 1	anti	protect
CBS	1.08004382328665	1.00683234852825	1.15857884574804	0.0315478747338616	Cystathionine beta-synthase	anti	risk
CD44	0.932917610962866	0.825162137707933	1.05474455149167	0.267495518513881	CD44 molecule (Indian blood group)	anti	protect
CDKN1A	1.0857285438742	0.975079494619616	1.20893371000797	0.133666979722884	Cyclin dependent kinase inhibitor 1A	anti	risk
CDKN2A	0.986092646604745	0.94427749781056	1.02975948271832	0.526414264741422	Cyclin dependent kinase inhibitor 2A	pro	protect
CDO1	0.956346164724015	0.894815620585676	1.02210775688483	0.18834228267977	Cysteine dioxygenase type 1	pro	protect
CHAC1	1.12522615322832	1.03565928484854	1.22253902845487	0.0053051310189073	ChaC glutathione specific gamma-glutamylcyclotransferase 1	pro	risk
CHMP5	0.660151968992946	0.540597177765102	0.806146683870825	4.62357592562249e-05	Charged multivesicular body protein 5	anti	protect
CHMP6	1.12202297522778	0.926104367430606	1.35938842447293	0.239634907704825	Charged multivesicular body protein 6	anti	risk
CISD1	1.19104556142437	0.956257605533789	1.48348051945357	0.118597731027146	CDGSH iron sulfur domain 1	anti	risk
CISD2	0.927384909543418	0.695970457383488	1.23574608853686	0.606751882196175	CDGSH iron sulfur domain 2	anti	protect
CS	1.86112751782973	1.44262980214054	2.40102875490549	1.75436994941143e-06	Citrate synthase	pro	risk
DPP4	0.964646299545138	0.899140010805492	1.03492500838941	0.315773117066113	Dipeptidyl peptidase 4	pro	protect
EGFR	1.09339840793961	1.02984856319681	1.16086978339204	0.00347039699975195	Epidermal growth factor receptor	pro	risk
EGLN2	1.4246875067243	1.07163645680792	1.89405136314815	0.0148441834417744	Egl-9 family hypoxia inducible factor 2	pro	risk
ELAVL1	1.80463905481218	1.15822937884948	2.81181100879036	0.00907611250569741	ELAV like RNA binding protein 1	pro	risk
ENPP2	0.922243907912793	0.859962606001653	0.989035825216596	0.0232683173135718	Ectonucleotide pyrophosphatase/phosphodiesterase 2	anti	protect
EPAS1	0.989942589061262	0.852934552259131	1.14895841309473	0.894194814273846	Endothelial PAS domain protein 1	pro	protect
FADS2	1.00026407436897	0.922084770907374	1.08507183942388	0.994926298130924	Fatty acid desaturase 2	anti	risk
FANCD2	1.11385762404915	0.946180294076279	1.31124989013182	0.195192455639199	FA complementation group D2	anti	risk
FH	1.38584010620739	1.11057066514431	1.72933867267541	0.00387411143078118	Fumarate hydratase	anti	risk
FLT3	0.851210602835786	0.787270853663177	0.920343344363228	5.26704375495359e-05	Fms related tyrosine kinase 3	pro	protect
FTH1	1.01228430885152	0.852249116955577	1.20237088142434	0.889403388406287	Ferritin heavy chain 1	anti	risk
FTMT	1.21751427957544	0.935754638048058	1.58411292949848	0.142780402630173	Ferritin mitochondrial	anti	risk
G6PD	0.981999808183713	0.823160694926631	1.1714889075927	0.840092647049599	Glucose-6-phosphate dehydrogenase	pro	protect
GCH1	0.757213624816928	0.68792295125084	0.833483564643159	1.34827410640891e-08	GTP cyclohydrolase 1	anti	protect
GCLC	0.933074847041777	0.75735274398845	1.14956825216879	0.515259421436988	Glutamate-cysteine ligase catalytic subunit	anti	protect
GLS2	0.987368961589503	0.891579309799875	1.0934500785232	0.807124522332341	Glutaminase 2	pro	protect
GOT1	1.28907900238069	1.03572670564089	1.60440458407467	0.0229433587099655	Glutamic-oxaloacetic transaminase 1	pro	risk
GPX4	1.08392269979013	0.881296414344134	1.33313650208675	0.445331977596755	Glutathione peroxidase 4	anti	risk
HELLS	1.02434367581337	0.8926173903303	1.17550921318099	0.731994677159178	Helicase, lymphoid specific	anti	risk
HIF1A	0.80355029112981	0.682674256332837	0.945828943137993	0.00854977670829641	Hypoxia inducible factor 1 subunit alpha	pro	protect
HIF1A	0.80355029112981	0.682674256332837	0.945828943137993	0.00854977670829641	Hypoxia inducible factor 1 subunit alpha	anti	protect
HMGB1	0.864697817045122	0.704982301513803	1.06059728477873	0.162926096809047	High mobility group box 1	pro	protect
HMOX1	1.02596715044865	0.929582357096534	1.13234570962324	0.610543321095347	Heme oxygenase 1	pro	risk
HMOX1	1.02596715044865	0.929582357096534	1.13234570962324	0.610543321095347	Heme oxygenase 1	anti	risk
HSF1	1.0160780279664	0.81258223600245	1.2705354771169	0.888754213693944	Heat shock transcription factor 1	anti	risk
HSPA5	0.935771653180417	0.758325974436133	1.15473901252971	0.536041539619944	Heat shock protein family A (Hsp70) member 5	anti	protect
HSPB1	1.15776618833779	1.00306650863115	1.33632469564501	0.0453058829840332	Heat shock protein family B (small) member 1	anti	risk
IDH1	1.17143995646567	0.964544311342899	1.42271490844597	0.110515718509849	Isocitrate dehydrogenase (NADP(+)) 1	pro	risk
IFNG	0.840726213246697	0.789834488863291	0.894897064646249	5.16544065931943e-08	Interferon gamma	pro	protect
IREB2	0.849825449049497	0.709511078679254	1.01788867792812	0.0771632555064998	Iron response element binding protein 2	pro	protect
ISCU	0.742830406972453	0.570808897957013	0.966693083267976	0.0269659766422505	Iron-sulfur cluster assembly enzyme	anti	protect
KEAP1	0.890221350922087	0.646468025418741	1.22588283175215	0.476246397983806	Kelch like ECH associated protein 1	pro	protect
LAMP2	0.840682986134174	0.704732976748724	1.00285910620508	0.053825123239319	Lysosomal associated membrane protein 2	anti	protect
LONP1	1.3205087507019	1.0736988139013	1.62405260963675	0.00844949080032509	Lon peptidase 1, mitochondrial	pro	risk
LPCAT3	1.02264484687951	0.854011432516894	1.22457667781692	0.807581118886886	Lysophosphatidylcholine acyltransferase 3	pro	risk
LPIN1	0.853931979628974	0.694360953548169	1.05017400835526	0.134623849834808	Lipin 1	pro	protect
MAPK1	1.27613889951812	0.982637716822454	1.65730509116776	0.0674571727665341	Mitogen-activated protein kinase 1	pro	risk
MAPK14	1.10842556320364	0.849301669558973	1.44660875304919	0.448634144123408	Mitogen-activated protein kinase 14	pro	risk
MAPK3	1.02695686589095	0.798754725465078	1.32035576226042	0.835650815922737	Mitogen-activated protein kinase 3	pro	risk
MAPK8	0.936401651736371	0.79982892097415	1.09629450796384	0.41395216026137	Mitogen-activated protein kinase 8	pro	protect
MAPK9	0.714538861085449	0.558980630839986	0.913387255000337	0.00729277370335181	Mitogen-activated protein kinase 9	pro	protect
MIOX	0.989083494556444	0.855229273379818	1.14388759792781	0.882380526959054	Myo-inositol oxygenase	pro	protect
MT1G	0.948737991891751	0.896260494289322	1.00428813162463	0.0698972613867096	Metallothionein 1G	anti	protect
MTDH	0.809640418078566	0.670883979081627	0.977095335446484	0.0276979745669544	Metadherin	pro	protect
MTOR	1.18527634310281	0.913410351919804	1.53806009157482	0.201020871475163	Mechanistic target of rapamycin kinase	anti	risk
MUC1	0.990354295121599	0.910440375198722	1.07728266076921	0.821361899472759	Mucin 1, cell surface associated	anti	protect
MYB	0.915494756787777	0.840151157317019	0.997595066562116	0.0439136631499952	MYB proto-oncogene, transcription factor	pro	protect
NCOA4	0.834209472944797	0.661858782718762	1.05144097641527	0.124746144697104	Nuclear receptor coactivator 4	pro	protect
NF2	1.35771986133057	1.06438306802572	1.7318982960437	0.013802012991534	Neurofibromin 2	anti	risk
NFE2L2	0.730629085436279	0.58514924688991	0.912278129592957	0.00559901024881876	Nuclear factor, erythroid 2 like 2	anti	protect
NFS1	1.20219971942152	0.930779297225278	1.55276784699195	0.158385286025597	NFS1 cysteine desulfurase	anti	risk
NOX4	0.908763170506871	0.858548996929238	0.961914233227818	0.000970692185387453	NADPH oxidase 4	pro	protect
NQO1	1.09335379085506	1.00805394698663	1.1858715652576	0.0312778154578139	NAD(P)H quinone dehydrogenase 1	anti	risk
OTUB1	1.29434103948354	0.993256369935022	1.68669316120363	0.056149343708581	OTU deubiquitinase, ubiquitin aldehyde binding 1	anti	risk
PANX1	1.08832056069477	0.903889803649242	1.31038279008024	0.371662309250497	Pannexin 1	pro	risk
PEBP1	1.23677519906988	1.01135952246201	1.51243238340282	0.0384531832932197	Phosphatidylethanolamine binding protein 1	pro	risk
PGD	0.969013280912817	0.806353303577485	1.16448551077982	0.737069563023725	Phosphoglycerate dehydrogenase	pro	protect
PHKG2	1.08974564905066	0.84628307936193	1.40324863935624	0.505278280615316	Phosphorylase kinase catalytic subunit gamma 2	pro	risk
PIK3CA	0.825995700879214	0.709588176591571	0.961499811268204	0.0136428896269167	Phosphatidylinositol-4,5-bisphosphate 3-kinase catalytic subunit alpha	pro	protect
PML	0.721645250574442	0.584197388857823	0.891431351130857	0.00247794208761332	Promyelocytic leukemia	anti	protect
PRDX6	0.888508017473302	0.708974231251651	1.1135052055709	0.304688723803195	Peroxiredoxin 6	anti	protect
PRKAA1	0.752644187820016	0.626693798267387	0.903907578191094	0.00235637648061076	Protein kinase AMP-activated catalytic subunit alpha 1	pro	protect
PRKAA2	0.9716744055778	0.921854989353995	1.0241861912757	0.284606884192281	Protein kinase AMP-activated catalytic subunit alpha 2	pro	protect
PROM2	1.13119149043758	1.07110059172161	1.19465360950055	9.58708187471506e-06	Prominin 2	anti	risk
PTGS2	0.98392394272561	0.921852169361005	1.05017524202364	0.625934590737829	Prostaglandin-endoperoxide?synthase?2	pro	protect
RB1	0.893226961231624	0.790117313582628	1.00979233153792	0.0711914751733563	RB transcriptional corepressor 1	anti	protect
RPL8	1.1039347928944	0.934145678563125	1.3045845577719	0.245857229771207	Ribosomal protein L8	pro	risk
SAT1	0.916454945363642	0.803534688802538	1.04524381907285	0.193466527072999	Spermidine/spermine N1-acetyltransferase 1	pro	protect
SCD	1.06103778327412	0.938560198024678	1.19949810348302	0.343772111288881	Stearoyl-CoA desaturase	anti	risk
SCP2	0.768443506140018	0.599930906881911	0.984289049547163	0.0370383754205823	Sterol carrier protein 2	pro	protect
SESN2	1.16012935588048	0.985636333831043	1.3655139083036	0.0740996521850085	Sestrin 2	anti	risk
SLC1A5	1.05212129172364	0.900098394314009	1.22982022797837	0.523404365373392	Solute carrier family 1 member 5	pro	risk
SLC38A1	0.925100126278571	0.873356946538899	0.979908898683627	0.00802357166953136	Solute carrier family 38 member 1	pro	protect
SLC3A2	1.29517611829477	1.10951932105769	1.51189902290479	0.00105105347633289	Solute carrier family 3 member 2	anti	risk
SLC40A1	0.896925025923537	0.83361529994996	0.965042870705742	0.00358312400485426	Solute carrier family 40 member 1	anti	protect
SLC7A11	1.01226271886326	0.95142798002865	1.07698725863579	0.699923801660712	Solute carrier family 7 member 11	anti	risk
SOCS1	0.830574451749166	0.761647697699576	0.905738863232977	2.671507738753e-05	Suppressor of cytokine signaling 1	pro	protect
SQSTM1	0.952788308417908	0.803245931315236	1.1301713774901	0.578763809251278	Sequestosome 1	anti	protect
SRC	0.999554482264732	0.839060434923969	1.19074755694571	0.996018531877632	SRC proto-oncogene, non-receptor tyrosine kinase	anti	protect
STAT3	0.678338215721751	0.541052488540961	0.850458587020682	0.000768463545517823	Signal transducer and activator of transcription 3	anti	protect
TAZ	0.869907282216286	0.683400742892998	1.10731322364309	0.257634380892196	Tafazzin	pro	protect
TF	0.960691966334311	0.926658184867775	0.995975721415527	0.0293256307377337	Transferrin	pro	protect
TFR2	1.01033237724849	0.942073129975336	1.08353744527594	0.773334909900058	Transferrin receptor 2	pro	risk
TFRC	1.00133256914089	0.888634750083813	1.12832287273003	0.982559964273671	Transferrin receptor	pro	risk
TGFBR1	0.962086815958709	0.809598021015249	1.14329706522854	0.660674481762841	Transforming growth factor beta receptor 1	pro	protect
TLR4	0.838257269885661	0.772160230012276	0.910012227002406	2.55136246126446e-05	Toll like receptor 4	pro	protect
TMBIM4	0.725477199898067	0.566670334325162	0.928788990160783	0.0108954490916898	Transmembrane BAX inhibitor motif containing 4	anti	protect
TNFAIP3	0.92235226502048	0.829297181753221	1.02584901951538	0.136321646327271	TNF alpha induced protein 3	pro	protect
TP53	1.06621950256533	0.914403756084183	1.243240767644	0.413265393694771	Tumor protein p53	anti	risk
TP53	1.06621950256533	0.914403756084183	1.243240767644	0.413265393694771	Tumor protein p53	pro	risk
TP63	1.03462450524315	0.97211308222555	1.1011557054648	0.284401717154215	Tumor protein p63	anti	risk
ULK1	1.64795629270805	1.29291831091987	2.10048842199773	5.45599089568195e-05	Unc-51 like autophagy activating kinase 1	pro	risk
ULK2	1.04975414243445	0.911372953866961	1.20914687547241	0.500797273091707	Unc-51 like autophagy activating kinase 2	pro	risk
VDAC2	1.28763403383998	1.01612048447275	1.63169764849622	0.0364099833500497	Valtage-dependent anion channels 2	pro	risk
VDAC2	1.28763403383998	1.01612048447275	1.63169764849622	0.0364099833500497	Voltage dependent anion channel 2	anti	risk
YY1AP1	1.1293745439513	0.835790922902373	1.5260836479247	0.428297288320072	YY1 associated protein 1	pro	risk
ZEB1	0.848488094470995	0.780356526112155	0.922568111329602	0.000119533109021847	Zinc finger E-box binding homeobox 1	pro	protect
ZFP36	0.909722139194241	0.798178469201163	1.03685378956466	0.156280579427274	ZFP36 ring finger protein	anti	protect

## Sheet: Table S2
# Table S2: Samples clustering in TCGA-SKCM cohorts by performing NMF algorithm.Related to Fig.S2c
Sample	Group
TCGA-3N-A9WB	Cluster2
TCGA-3N-A9WC	Cluster1
TCGA-3N-A9WD	Cluster1
TCGA-BF-A1PU	Cluster2
TCGA-BF-A1PV	Cluster2
TCGA-BF-A1PX	Cluster1
TCGA-BF-A1PZ	Cluster2
TCGA-BF-A1Q0	Cluster2
TCGA-BF-A3DJ	Cluster1
TCGA-BF-A3DL	Cluster2
TCGA-BF-A3DM	Cluster1
TCGA-BF-A3DN	Cluster2
TCGA-BF-A5EO	Cluster2
TCGA-BF-A5EP	Cluster2
TCGA-BF-A5EQ	Cluster2
TCGA-BF-A5ER	Cluster2
TCGA-BF-A5ES	Cluster2
TCGA-BF-A9VF	Cluster2
TCGA-BF-AAOU	Cluster2
TCGA-BF-AAOX	Cluster2
TCGA-BF-AAP0	Cluster1
TCGA-BF-AAP1	Cluster1
TCGA-BF-AAP2	Cluster2
TCGA-BF-AAP4	Cluster2
TCGA-BF-AAP6	Cluster2
TCGA-BF-AAP7	Cluster1
TCGA-BF-AAP8	Cluster2
TCGA-D3-A1Q1	Cluster1
TCGA-D3-A1Q3	Cluster2
TCGA-D3-A1Q4	Cluster1
TCGA-D3-A1Q5	Cluster1
TCGA-D3-A1Q6	Cluster1
TCGA-D3-A1Q7	Cluster1
TCGA-D3-A1Q8	Cluster2
TCGA-D3-A1Q9	Cluster2
TCGA-D3-A1QA	Cluster2
TCGA-D3-A1QB	Cluster1
TCGA-D3-A2J6	Cluster2
TCGA-D3-A2J7	Cluster2
TCGA-D3-A2J8	Cluster1
TCGA-D3-A2J9	Cluster1
TCGA-D3-A2JA	Cluster2
TCGA-D3-A2JB	Cluster1
TCGA-D3-A2JC	Cluster1
TCGA-D3-A2JD	Cluster2
TCGA-D3-A2JE	Cluster2
TCGA-D3-A2JF	Cluster1
TCGA-D3-A2JG	Cluster2
TCGA-D3-A2JH	Cluster1
TCGA-D3-A2JK	Cluster2
TCGA-D3-A2JL	Cluster1
TCGA-D3-A2JN	Cluster1
TCGA-D3-A2JO	Cluster1
TCGA-D3-A2JP	Cluster1
TCGA-D3-A3BZ	Cluster2
TCGA-D3-A3C1	Cluster1
TCGA-D3-A3C3	Cluster1
TCGA-D3-A3C6	Cluster1
TCGA-D3-A3C7	Cluster1
TCGA-D3-A3C8	Cluster1
TCGA-D3-A3CB	Cluster2
TCGA-D3-A3CC	Cluster2
TCGA-D3-A3CE	Cluster1
TCGA-D3-A3CF	Cluster1
TCGA-D3-A3ML	Cluster2
TCGA-D3-A3MO	Cluster2
TCGA-D3-A3MR	Cluster1
TCGA-D3-A3MU	Cluster2
TCGA-D3-A3MV	Cluster2
TCGA-D3-A51E	Cluster2
TCGA-D3-A51F	Cluster1
TCGA-D3-A51G	Cluster1
TCGA-D3-A51H	Cluster1
TCGA-D3-A51J	Cluster1
TCGA-D3-A51K	Cluster2
TCGA-D3-A51N	Cluster1
TCGA-D3-A51R	Cluster2
TCGA-D3-A51T	Cluster1
TCGA-D3-A5GL	Cluster2
TCGA-D3-A5GN	Cluster1
TCGA-D3-A5GO	Cluster1
TCGA-D3-A5GR	Cluster1
TCGA-D3-A5GS	Cluster1
TCGA-D3-A5GT	Cluster2
TCGA-D3-A5GU	Cluster1
TCGA-D3-A8GB	Cluster1
TCGA-D3-A8GC	Cluster2
TCGA-D3-A8GD	Cluster1
TCGA-D3-A8GE	Cluster2
TCGA-D3-A8GI	Cluster2
TCGA-D3-A8GJ	Cluster1
TCGA-D3-A8GK	Cluster2
TCGA-D3-A8GL	Cluster2
TCGA-D3-A8GM	Cluster2
TCGA-D3-A8GN	Cluster1
TCGA-D3-A8GO	Cluster1
TCGA-D3-A8GP	Cluster2
TCGA-D3-A8GQ	Cluster2
TCGA-D3-A8GR	Cluster1
TCGA-D3-A8GS	Cluster1
TCGA-D3-A8GV	Cluster2
TCGA-D9-A148	Cluster2
TCGA-D9-A149	Cluster2
TCGA-D9-A1JW	Cluster2
TCGA-D9-A1JX	Cluster1
TCGA-D9-A1X3	Cluster2
TCGA-D9-A3Z1	Cluster1
TCGA-D9-A3Z3	Cluster2
TCGA-D9-A3Z4	Cluster1
TCGA-D9-A4Z2	Cluster1
TCGA-D9-A4Z3	Cluster2
TCGA-D9-A4Z5	Cluster1
TCGA-D9-A4Z6	Cluster2
TCGA-D9-A6E9	Cluster1
TCGA-D9-A6EA	Cluster2
TCGA-D9-A6EC	Cluster2
TCGA-D9-A6EG	Cluster2
TCGA-DA-A1HV	Cluster1
TCGA-DA-A1HW	Cluster1
TCGA-DA-A1HY	Cluster2
TCGA-DA-A1I0	Cluster2
TCGA-DA-A1I1	Cluster1
TCGA-DA-A1I2	Cluster1
TCGA-DA-A1I4	Cluster1
TCGA-DA-A1I5	Cluster1
TCGA-DA-A1I7	Cluster2
TCGA-DA-A1I8	Cluster2
TCGA-DA-A1IA	Cluster2
TCGA-DA-A1IB	Cluster1
TCGA-DA-A1IC	Cluster2
TCGA-DA-A3F2	Cluster2
TCGA-DA-A3F3	Cluster1
TCGA-DA-A3F5	Cluster2
TCGA-DA-A3F8	Cluster1
TCGA-DA-A95V	Cluster2
TCGA-DA-A95W	Cluster1
TCGA-DA-A95X	Cluster1
TCGA-DA-A95Y	Cluster2
TCGA-DA-A95Z	Cluster2
TCGA-DA-A960	Cluster2
TCGA-EB-A1NK	Cluster2
TCGA-EB-A24C	Cluster2
TCGA-EB-A24D	Cluster2
TCGA-EB-A299	Cluster1
TCGA-EB-A3HV	Cluster2
TCGA-EB-A3XB	Cluster1
TCGA-EB-A3XC	Cluster2
TCGA-EB-A3XD	Cluster2
TCGA-EB-A3XE	Cluster2
TCGA-EB-A3XF	Cluster2
TCGA-EB-A3Y6	Cluster2
TCGA-EB-A3Y7	Cluster2
TCGA-EB-A41A	Cluster2
TCGA-EB-A41B	Cluster2
TCGA-EB-A42Y	Cluster2
TCGA-EB-A42Z	Cluster2
TCGA-EB-A430	Cluster2
TCGA-EB-A431	Cluster2
TCGA-EB-A44N	Cluster1
TCGA-EB-A44O	Cluster2
TCGA-EB-A44P	Cluster1
TCGA-EB-A44Q	Cluster2
TCGA-EB-A44R	Cluster2
TCGA-EB-A4IQ	Cluster2
TCGA-EB-A4IS	Cluster1
TCGA-EB-A4OY	Cluster2
TCGA-EB-A4OZ	Cluster2
TCGA-EB-A4P0	Cluster2
TCGA-EB-A4XL	Cluster1
TCGA-EB-A51B	Cluster2
TCGA-EB-A550	Cluster2
TCGA-EB-A551	Cluster1
TCGA-EB-A553	Cluster2
TCGA-EB-A57M	Cluster2
TCGA-EB-A5FP	Cluster2
TCGA-EB-A5KH	Cluster2
TCGA-EB-A5SE	Cluster2
TCGA-EB-A5SF	Cluster2
TCGA-EB-A5SG	Cluster1
TCGA-EB-A5SH	Cluster2
TCGA-EB-A5UL	Cluster1
TCGA-EB-A5UM	Cluster1
TCGA-EB-A5UN	Cluster2
TCGA-EB-A5VU	Cluster2
TCGA-EB-A5VV	Cluster1
TCGA-EB-A6L9	Cluster2
TCGA-EB-A6QY	Cluster2
TCGA-EB-A6QZ	Cluster1
TCGA-EB-A6R0	Cluster1
TCGA-EB-A82B	Cluster2
TCGA-EB-A82C	Cluster2
TCGA-EB-A85I	Cluster1
TCGA-EB-A85J	Cluster2
TCGA-EB-A97M	Cluster2
TCGA-EE-A17X	Cluster2
TCGA-EE-A17Y	Cluster1
TCGA-EE-A17Z	Cluster2
TCGA-EE-A180	Cluster2
TCGA-EE-A181	Cluster1
TCGA-EE-A182	Cluster2
TCGA-EE-A183	Cluster2
TCGA-EE-A184	Cluster2
TCGA-EE-A185	Cluster2
TCGA-EE-A20B	Cluster1
TCGA-EE-A20C	Cluster1
TCGA-EE-A20F	Cluster1
TCGA-EE-A20H	Cluster1
TCGA-EE-A20I	Cluster2
TCGA-EE-A29A	Cluster2
TCGA-EE-A29B	Cluster2
TCGA-EE-A29C	Cluster2
TCGA-EE-A29D	Cluster2
TCGA-EE-A29E	Cluster2
TCGA-EE-A29G	Cluster1
TCGA-EE-A29H	Cluster2
TCGA-EE-A29L	Cluster2
TCGA-EE-A29M	Cluster2
TCGA-EE-A29N	Cluster2
TCGA-EE-A29P	Cluster1
TCGA-EE-A29Q	Cluster2
TCGA-EE-A29R	Cluster2
TCGA-EE-A29S	Cluster2
TCGA-EE-A29T	Cluster2
TCGA-EE-A29V	Cluster2
TCGA-EE-A29W	Cluster2
TCGA-EE-A29X	Cluster2
TCGA-EE-A2A0	Cluster1
TCGA-EE-A2A1	Cluster2
TCGA-EE-A2A2	Cluster2
TCGA-EE-A2A5	Cluster2
TCGA-EE-A2A6	Cluster1
TCGA-EE-A2GB	Cluster1
TCGA-EE-A2GC	Cluster1
TCGA-EE-A2GD	Cluster2
TCGA-EE-A2GE	Cluster1
TCGA-EE-A2GH	Cluster1
TCGA-EE-A2GI	Cluster1
TCGA-EE-A2GJ	Cluster2
TCGA-EE-A2GK	Cluster1
TCGA-EE-A2GL	Cluster2
TCGA-EE-A2GM	Cluster2
TCGA-EE-A2GN	Cluster2
TCGA-EE-A2GO	Cluster1
TCGA-EE-A2GP	Cluster1
TCGA-EE-A2GR	Cluster2
TCGA-EE-A2GS	Cluster1
TCGA-EE-A2GT	Cluster2
TCGA-EE-A2GU	Cluster1
TCGA-EE-A2M5	Cluster2
TCGA-EE-A2M6	Cluster2
TCGA-EE-A2M7	Cluster1
TCGA-EE-A2M8	Cluster1
TCGA-EE-A2MC	Cluster1
TCGA-EE-A2MD	Cluster2
TCGA-EE-A2ME	Cluster1
TCGA-EE-A2MF	Cluster2
TCGA-EE-A2MG	Cluster1
TCGA-EE-A2MH	Cluster1
TCGA-EE-A2MI	Cluster1
TCGA-EE-A2MJ	Cluster1
TCGA-EE-A2MK	Cluster1
TCGA-EE-A2ML	Cluster2
TCGA-EE-A2MM	Cluster2
TCGA-EE-A2MN	Cluster2
TCGA-EE-A2MP	Cluster1
TCGA-EE-A2MQ	Cluster2
TCGA-EE-A2MR	Cluster1
TCGA-EE-A2MS	Cluster1
TCGA-EE-A2MT	Cluster2
TCGA-EE-A2MU	Cluster2
TCGA-EE-A3AA	Cluster2
TCGA-EE-A3AB	Cluster1
TCGA-EE-A3AC	Cluster1
TCGA-EE-A3AD	Cluster2
TCGA-EE-A3AE	Cluster2
TCGA-EE-A3AF	Cluster2
TCGA-EE-A3AG	Cluster1
TCGA-EE-A3AH	Cluster1
TCGA-EE-A3J3	Cluster1
TCGA-EE-A3J4	Cluster2
TCGA-EE-A3J5	Cluster2
TCGA-EE-A3J7	Cluster1
TCGA-EE-A3J8	Cluster2
TCGA-EE-A3JA	Cluster1
TCGA-EE-A3JB	Cluster2
TCGA-EE-A3JD	Cluster1
TCGA-EE-A3JE	Cluster1
TCGA-EE-A3JH	Cluster1
TCGA-EE-A3JI	Cluster2
TCGA-ER-A193	Cluster1
TCGA-ER-A194	Cluster2
TCGA-ER-A195	Cluster1
TCGA-ER-A196	Cluster2
TCGA-ER-A197	Cluster1
TCGA-ER-A198	Cluster2
TCGA-ER-A199	Cluster2
TCGA-ER-A19A	Cluster1
TCGA-ER-A19B	Cluster1
TCGA-ER-A19C	Cluster2
TCGA-ER-A19D	Cluster1
TCGA-ER-A19E	Cluster2
TCGA-ER-A19F	Cluster2
TCGA-ER-A19G	Cluster1
TCGA-ER-A19H	Cluster1
TCGA-ER-A19J	Cluster1
TCGA-ER-A19K	Cluster2
TCGA-ER-A19L	Cluster1
TCGA-ER-A19M	Cluster1
TCGA-ER-A19N	Cluster2
TCGA-ER-A19O	Cluster2
TCGA-ER-A19P	Cluster1
TCGA-ER-A19Q	Cluster1
TCGA-ER-A19S	Cluster1
TCGA-ER-A19T	Cluster1
TCGA-ER-A19W	Cluster1
TCGA-ER-A1A1	Cluster2
TCGA-ER-A2NB	Cluster2
TCGA-ER-A2NC	Cluster2
TCGA-ER-A2ND	Cluster2
TCGA-ER-A2NE	Cluster2
TCGA-ER-A2NF	Cluster2
TCGA-ER-A2NG	Cluster2
TCGA-ER-A2NH	Cluster1
TCGA-ER-A3ES	Cluster2
TCGA-ER-A3ET	Cluster2
TCGA-ER-A3EV	Cluster1
TCGA-ER-A3PL	Cluster1
TCGA-ER-A42H	Cluster2
TCGA-ER-A42K	Cluster1
TCGA-ER-A42L	Cluster1
TCGA-FR-A2OS	Cluster2
TCGA-FR-A3R1	Cluster2
TCGA-FR-A3YN	Cluster2
TCGA-FR-A3YO	Cluster2
TCGA-FR-A44A	Cluster1
TCGA-FR-A69P	Cluster2
TCGA-FR-A726	Cluster2
TCGA-FR-A728	Cluster2
TCGA-FR-A729	Cluster1
TCGA-FR-A7U8	Cluster2
TCGA-FR-A7U9	Cluster2
TCGA-FR-A7UA	Cluster1
TCGA-FR-A8YC	Cluster2
TCGA-FR-A8YD	Cluster2
TCGA-FR-A8YE	Cluster1
TCGA-FS-A1YW	Cluster1
TCGA-FS-A1YX	Cluster2
TCGA-FS-A1YY	Cluster1
TCGA-FS-A1Z0	Cluster1
TCGA-FS-A1Z3	Cluster1
TCGA-FS-A1Z4	Cluster2
TCGA-FS-A1Z7	Cluster1
TCGA-FS-A1ZA	Cluster2
TCGA-FS-A1ZB	Cluster2
TCGA-FS-A1ZC	Cluster2
TCGA-FS-A1ZD	Cluster2
TCGA-FS-A1ZE	Cluster2
TCGA-FS-A1ZF	Cluster1
TCGA-FS-A1ZG	Cluster2
TCGA-FS-A1ZH	Cluster1
TCGA-FS-A1ZJ	Cluster2
TCGA-FS-A1ZK	Cluster2
TCGA-FS-A1ZM	Cluster1
TCGA-FS-A1ZN	Cluster1
TCGA-FS-A1ZP	Cluster2
TCGA-FS-A1ZQ	Cluster2
TCGA-FS-A1ZR	Cluster1
TCGA-FS-A1ZS	Cluster2
TCGA-FS-A1ZT	Cluster1
TCGA-FS-A1ZU	Cluster2
TCGA-FS-A1ZW	Cluster1
TCGA-FS-A1ZY	Cluster2
TCGA-FS-A1ZZ	Cluster2
TCGA-FS-A4F0	Cluster2
TCGA-FS-A4F2	Cluster2
TCGA-FS-A4F4	Cluster2
TCGA-FS-A4F5	Cluster2
TCGA-FS-A4F8	Cluster1
TCGA-FS-A4F9	Cluster2
TCGA-FS-A4FB	Cluster1
TCGA-FS-A4FC	Cluster2
TCGA-FS-A4FD	Cluster2
TCGA-FW-A3I3	Cluster2
TCGA-FW-A3R5	Cluster2
TCGA-FW-A3TU	Cluster2
TCGA-FW-A3TV	Cluster1
TCGA-FW-A5DX	Cluster1
TCGA-FW-A5DY	Cluster2
TCGA-GF-A2C7	Cluster2
TCGA-GF-A3OT	Cluster2
TCGA-GF-A4EO	Cluster1
TCGA-GF-A6C8	Cluster1
TCGA-GF-A6C9	Cluster1
TCGA-GF-A769	Cluster1
TCGA-GN-A261	Cluster2
TCGA-GN-A262	Cluster2
TCGA-GN-A263	Cluster2
TCGA-GN-A264	Cluster2
TCGA-GN-A265	Cluster2
TCGA-GN-A266	Cluster2
TCGA-GN-A267	Cluster2
TCGA-GN-A268	Cluster2
TCGA-GN-A26A	Cluster1
TCGA-GN-A26C	Cluster2
TCGA-GN-A26D	Cluster2
TCGA-GN-A4U3	Cluster2
TCGA-GN-A4U4	Cluster2
TCGA-GN-A4U5	Cluster1
TCGA-GN-A4U7	Cluster2
TCGA-GN-A4U8	Cluster1
TCGA-GN-A4U9	Cluster2
TCGA-GN-A8LK	Cluster2
TCGA-GN-A8LL	Cluster2
TCGA-GN-A8LN	Cluster2
TCGA-GN-A9SD	Cluster1
TCGA-HR-A2OG	Cluster1
TCGA-HR-A2OH	Cluster1
TCGA-HR-A5NC	Cluster1
TCGA-IH-A3EA	Cluster2
TCGA-LH-A9QB	Cluster1
TCGA-OD-A75X	Cluster1
TCGA-QB-A6FS	Cluster2
TCGA-QB-AA9O	Cluster1
TCGA-RP-A690	Cluster2
TCGA-RP-A693	Cluster1
TCGA-RP-A694	Cluster1
TCGA-RP-A695	Cluster2
TCGA-RP-A6K9	Cluster2
TCGA-W3-A824	Cluster1
TCGA-W3-A825	Cluster1
TCGA-W3-A828	Cluster1
TCGA-W3-AA1O	Cluster2
TCGA-W3-AA1Q	Cluster2
TCGA-W3-AA1R	Cluster2
TCGA-W3-AA1V	Cluster2
TCGA-W3-AA1W	Cluster2
TCGA-W3-AA21	Cluster2
TCGA-WE-A8JZ	Cluster2
TCGA-WE-A8K1	Cluster2
TCGA-WE-A8K4	Cluster1
TCGA-WE-A8K5	Cluster2
TCGA-WE-A8K6	Cluster1
TCGA-WE-A8ZM	Cluster1
TCGA-WE-A8ZN	Cluster1
TCGA-WE-A8ZO	Cluster2
TCGA-WE-A8ZQ	Cluster1
TCGA-WE-A8ZR	Cluster2
TCGA-WE-A8ZT	Cluster1
TCGA-WE-A8ZX	Cluster1
TCGA-WE-A8ZY	Cluster2
TCGA-WE-AA9Y	Cluster1
TCGA-WE-AAA0	Cluster2
TCGA-WE-AAA3	Cluster1
TCGA-WE-AAA4	Cluster2
TCGA-XV-A9VZ	Cluster2
TCGA-XV-A9W2	Cluster2
TCGA-XV-A9W5	Cluster1
TCGA-XV-AAZV	Cluster2
TCGA-XV-AAZW	Cluster2
TCGA-XV-AAZY	Cluster2
TCGA-XV-AB01	Cluster2
TCGA-YD-A89C	Cluster2
TCGA-YD-A9TA	Cluster1
TCGA-YD-A9TB	Cluster1
TCGA-YG-AA3N	Cluster2
TCGA-YG-AA3O	Cluster2
TCGA-YG-AA3P	Cluster2
TCGA-Z2-A8RT	Cluster1
TCGA-Z2-AA3S	Cluster2
TCGA-Z2-AA3V	Cluster2

## Sheet: Table S3
# Table S3，Univariable cox regression analysis results for our FPS model and 50 cancer hallmarks among TCGA-SKCM, GSE19234, GSE54467, GSE65904, GSE22155 cohorts with clinical prognostic information. Related to Fig.1a,Fig.S3b
Pathway	HR	HR.95L	HR.95H	pvalue	risk_froup	p_signif	Dataset
HALLMARK_HEDGEHOG_SIGNALING	0.0357	0.00293	0.435	0.00897	protect	**	GSE19234
Ferroptosis Score(FPS)	0.0977	0.0131	0.727	0.0048	protect	**	GSE19234
HALLMARK_KRAS_SIGNALING_UP	0.1	0.0131	0.766	0.0267	protect	*	GSE19234
HALLMARK_COAGULATION	0.162	0.0185	1.42	0.1	protect	ns	GSE19234
HALLMARK_APICAL_JUNCTION	0.176	0.0186	1.66	0.129	protect	ns	GSE19234
HALLMARK_IL2_STAT5_SIGNALING	0.176	0.0279	1.11	0.0641	protect	ns	GSE19234
HALLMARK_INFLAMMATORY_RESPONSE	0.2	0.0435	0.915	0.0381	protect	*	GSE19234
HALLMARK_TNFA_SIGNALING_VIA_NFKB	0.24	0.0525	1.1	0.0656	protect	ns	GSE19234
HALLMARK_IL6_JAK_STAT3_SIGNALING	0.255	0.0657	0.992	0.0486	protect	*	GSE19234
HALLMARK_TGF_BETA_SIGNALING	0.26	0.0556	1.21	0.0865	protect	ns	GSE19234
HALLMARK_COMPLEMENT	0.266	0.0477	1.48	0.131	protect	ns	GSE19234
HALLMARK_UV_RESPONSE_DN	0.277	0.054	1.42	0.124	protect	ns	GSE19234
HALLMARK_ESTROGEN_RESPONSE_LATE	0.301	0.0155	5.83	0.427	protect	ns	GSE19234
HALLMARK_MYOGENESIS	0.374	0.0545	2.56	0.316	protect	ns	GSE19234
HALLMARK_ALLOGRAFT_REJECTION	0.376	0.108	1.31	0.125	protect	ns	GSE19234
HALLMARK_ESTROGEN_RESPONSE_EARLY	0.378	0.0172	8.31	0.538	protect	ns	GSE19234
HALLMARK_INTERFERON_GAMMA_RESPONSE	0.476	0.168	1.35	0.163	protect	ns	GSE19234
HALLMARK_ANGIOGENESIS	0.498	0.135	1.84	0.296	protect	ns	GSE19234
HALLMARK_HYPOXIA	0.548	0.0989	3.04	0.492	protect	ns	GSE19234
HALLMARK_EPITHELIAL_MESENCHYMAL_TRANSITION	0.574	0.171	1.92	0.368	protect	ns	GSE19234
HALLMARK_INTERFERON_ALPHA_RESPONSE	0.581	0.223	1.52	0.268	protect	ns	GSE19234
HALLMARK_APOPTOSIS	0.621	0.108	3.56	0.593	protect	ns	GSE19234
HALLMARK_HEME_METABOLISM	0.634	0.0561	7.15	0.712	protect	ns	GSE19234
HALLMARK_ANDROGEN_RESPONSE	0.718	0.108	4.78	0.732	protect	ns	GSE19234
HALLMARK_APICAL_SURFACE	0.767	0.0844	6.98	0.814	protect	ns	GSE19234
HALLMARK_KRAS_SIGNALING_DN	0.795	0.115	5.5	0.816	protect	ns	GSE19234
HALLMARK_P53_PATHWAY	0.806	0.144	4.52	0.806	protect	ns	GSE19234
HALLMARK_WNT_BETA_CATENIN_SIGNALING	0.956	0.105	8.71	0.968	protect	ns	GSE19234
HALLMARK_NOTCH_SIGNALING	0.969	0.176	5.33	0.971	protect	ns	GSE19234
HALLMARK_MITOTIC_SPINDLE	1.04	0.222	4.86	0.96	risk	ns	GSE19234
HALLMARK_PI3K_AKT_MTOR_SIGNALING	1.13	0.224	5.7	0.882	risk	ns	GSE19234
HALLMARK_PROTEIN_SECRETION	1.23	0.345	4.41	0.746	risk	ns	GSE19234
HALLMARK_PANCREAS_BETA_CELLS	1.45	0.217	9.74	0.699	risk	ns	GSE19234
HALLMARK_XENOBIOTIC_METABOLISM	1.55	0.113	21.4	0.743	risk	ns	GSE19234
HALLMARK_ADIPOGENESIS	1.8	0.346	9.39	0.485	risk	ns	GSE19234
HALLMARK_REACTIVE_OXIGEN_SPECIES_PATHWAY	1.81	0.515	6.32	0.356	risk	ns	GSE19234
HALLMARK_DNA_REPAIR	1.98	0.55	7.14	0.296	risk	ns	GSE19234
HALLMARK_MTORC1_SIGNALING	1.98	0.53	7.41	0.31	risk	ns	GSE19234
HALLMARK_BILE_ACID_METABOLISM	1.98	0.0608	64.5	0.701	risk	ns	GSE19234
HALLMARK_OXIDATIVE_PHOSPHORYLATION	2	0.639	6.26	0.234	risk	ns	GSE19234
HALLMARK_FATTY_ACID_METABOLISM	2.24	0.41	12.2	0.352	risk	ns	GSE19234
HALLMARK_MYC_TARGETS_V1	2.31	0.691	7.72	0.174	risk	ns	GSE19234
HALLMARK_UNFOLDED_PROTEIN_RESPONSE	2.38	0.611	9.3	0.211	risk	ns	GSE19234
HALLMARK_E2F_TARGETS	2.41	0.77	7.53	0.131	risk	ns	GSE19234
HALLMARK_G2M_CHECKPOINT	2.69	0.764	9.5	0.123	risk	ns	GSE19234
HALLMARK_CHOLESTEROL_HOMEOSTASIS	3.02	0.549	16.7	0.204	risk	ns	GSE19234
HALLMARK_GLYCOLYSIS	3.13	0.509	19.3	0.218	risk	ns	GSE19234
HALLMARK_MYC_TARGETS_V2	3.97	1.24	12.7	0.0201	risk	*	GSE19234
HALLMARK_UV_RESPONSE_UP	4.36	0.604	31.4	0.144	risk	ns	GSE19234
HALLMARK_PEROXISOME	5.61	0.67	47	0.112	risk	ns	GSE19234
HALLMARK_SPERMATOGENESIS	65.8	2.28	1900	0.0147	risk	*	GSE19234
HALLMARK_APICAL_SURFACE	0.132	0.033	0.526	0.00409	protect	**	GSE22155
HALLMARK_P53_PATHWAY	0.248	0.0465	1.32	0.102	protect	ns	GSE22155
HALLMARK_HEDGEHOG_SIGNALING	0.352	0.0895	1.38	0.134	protect	ns	GSE22155
HALLMARK_IL2_STAT5_SIGNALING	0.356	0.118	1.07	0.0655	protect	ns	GSE22155
HALLMARK_ALLOGRAFT_REJECTION	0.361	0.174	0.751	0.0064	protect	**	GSE22155
HALLMARK_APOPTOSIS	0.367	0.0809	1.66	0.194	protect	ns	GSE22155
Ferroptosis Score(FPS)	0.391	0.21	0.727	0.0021	protect	**	GSE22155
HALLMARK_ESTROGEN_RESPONSE_EARLY	0.42	0.115	1.53	0.188	protect	ns	GSE22155
HALLMARK_KRAS_SIGNALING_UP	0.422	0.14	1.27	0.125	protect	ns	GSE22155
HALLMARK_INTERFERON_GAMMA_RESPONSE	0.424	0.217	0.828	0.0119	protect	*	GSE22155
HALLMARK_INFLAMMATORY_RESPONSE	0.454	0.191	1.08	0.0738	protect	ns	GSE22155
HALLMARK_KRAS_SIGNALING_DN	0.459	0.0815	2.58	0.376	protect	ns	GSE22155
HALLMARK_INTERFERON_ALPHA_RESPONSE	0.46	0.249	0.852	0.0135	protect	*	GSE22155
HALLMARK_TNFA_SIGNALING_VIA_NFKB	0.478	0.193	1.18	0.111	protect	ns	GSE22155
HALLMARK_HEME_METABOLISM	0.479	0.057	4.03	0.498	protect	ns	GSE22155
HALLMARK_COMPLEMENT	0.497	0.179	1.38	0.18	protect	ns	GSE22155
HALLMARK_ESTROGEN_RESPONSE_LATE	0.524	0.157	1.75	0.294	protect	ns	GSE22155
HALLMARK_IL6_JAK_STAT3_SIGNALING	0.584	0.263	1.3	0.187	protect	ns	GSE22155
HALLMARK_COAGULATION	0.657	0.231	1.87	0.431	protect	ns	GSE22155
HALLMARK_ANDROGEN_RESPONSE	0.667	0.159	2.8	0.581	protect	ns	GSE22155
HALLMARK_UV_RESPONSE_DN	0.678	0.197	2.34	0.539	protect	ns	GSE22155
HALLMARK_BILE_ACID_METABOLISM	0.684	0.259	1.81	0.444	protect	ns	GSE22155
HALLMARK_APICAL_JUNCTION	0.86	0.266	2.78	0.802	protect	ns	GSE22155
HALLMARK_WNT_BETA_CATENIN_SIGNALING	0.866	0.278	2.7	0.804	protect	ns	GSE22155
HALLMARK_EPITHELIAL_MESENCHYMAL_TRANSITION	0.973	0.421	2.25	0.95	protect	ns	GSE22155
HALLMARK_MYOGENESIS	0.99	0.34	2.89	0.986	protect	ns	GSE22155
HALLMARK_ANGIOGENESIS	1.03	0.465	2.29	0.938	risk	ns	GSE22155
HALLMARK_XENOBIOTIC_METABOLISM	1.05	0.418	2.62	0.923	risk	ns	GSE22155
HALLMARK_PANCREAS_BETA_CELLS	1.06	0.24	4.72	0.935	risk	ns	GSE22155
HALLMARK_PI3K_AKT_MTOR_SIGNALING	1.11	0.272	4.55	0.881	risk	ns	GSE22155
HALLMARK_REACTIVE_OXIGEN_SPECIES_PATHWAY	1.23	0.481	3.16	0.663	risk	ns	GSE22155
HALLMARK_NOTCH_SIGNALING	1.26	0.332	4.76	0.736	risk	ns	GSE22155
HALLMARK_ADIPOGENESIS	1.28	0.475	3.46	0.623	risk	ns	GSE22155
HALLMARK_PROTEIN_SECRETION	1.3	0.42	4.04	0.647	risk	ns	GSE22155
HALLMARK_FATTY_ACID_METABOLISM	1.38	0.545	3.5	0.495	risk	ns	GSE22155
HALLMARK_UV_RESPONSE_UP	1.4	0.255	7.72	0.697	risk	ns	GSE22155
HALLMARK_MYC_TARGETS_V1	1.42	0.714	2.81	0.319	risk	ns	GSE22155
HALLMARK_MYC_TARGETS_V2	1.47	0.791	2.74	0.222	risk	ns	GSE22155
HALLMARK_PEROXISOME	1.54	0.419	5.66	0.515	risk	ns	GSE22155
HALLMARK_TGF_BETA_SIGNALING	1.56	0.514	4.71	0.434	risk	ns	GSE22155
HALLMARK_DNA_REPAIR	1.66	0.562	4.88	0.36	risk	ns	GSE22155
HALLMARK_E2F_TARGETS	1.66	0.91	3.01	0.0984	risk	ns	GSE22155
HALLMARK_OXIDATIVE_PHOSPHORYLATION	1.69	0.735	3.87	0.218	risk	ns	GSE22155
HALLMARK_G2M_CHECKPOINT	1.83	0.921	3.63	0.0846	risk	ns	GSE22155
HALLMARK_CHOLESTEROL_HOMEOSTASIS	1.89	0.692	5.15	0.215	risk	ns	GSE22155
HALLMARK_UNFOLDED_PROTEIN_RESPONSE	2	0.633	6.32	0.238	risk	ns	GSE22155
HALLMARK_MTORC1_SIGNALING	2.49	0.873	7.09	0.0882	risk	ns	GSE22155
HALLMARK_MITOTIC_SPINDLE	2.51	0.682	9.25	0.166	risk	ns	GSE22155
HALLMARK_HYPOXIA	2.93	0.69	12.4	0.145	risk	ns	GSE22155
HALLMARK_SPERMATOGENESIS	12.8	1.35	122	0.0263	risk	*	GSE22155
HALLMARK_GLYCOLYSIS	13.2	2.78	62.9	0.00117	risk	**	GSE22155
HALLMARK_P53_PATHWAY	0.163	0.0389	0.681	0.0129	protect	*	GSE65904
HALLMARK_KRAS_SIGNALING_DN	0.167	0.0249	1.12	0.0656	protect	ns	GSE65904
HALLMARK_PI3K_AKT_MTOR_SIGNALING	0.253	0.0722	0.89	0.0322	protect	*	GSE65904
HALLMARK_XENOBIOTIC_METABOLISM	0.258	0.0695	0.959	0.0432	protect	*	GSE65904
HALLMARK_BILE_ACID_METABOLISM	0.291	0.0776	1.09	0.0674	protect	ns	GSE65904
HALLMARK_COMPLEMENT	0.297	0.128	0.688	0.00462	protect	**	GSE65904
HALLMARK_ANDROGEN_RESPONSE	0.343	0.0948	1.24	0.103	protect	ns	GSE65904
HALLMARK_IL2_STAT5_SIGNALING	0.376	0.152	0.934	0.0351	protect	*	GSE65904
HALLMARK_ALLOGRAFT_REJECTION	0.384	0.214	0.691	0.00141	protect	**	GSE65904
HALLMARK_ESTROGEN_RESPONSE_LATE	0.404	0.0892	1.83	0.239	protect	ns	GSE65904
Ferroptosis Score(FPS)	0.408	0.223	0.747	0.0026	protect	**	GSE65904
HALLMARK_INTERFERON_GAMMA_RESPONSE	0.422	0.249	0.714	0.00133	protect	**	GSE65904
HALLMARK_INFLAMMATORY_RESPONSE	0.44	0.218	0.888	0.022	protect	*	GSE65904
HALLMARK_IL6_JAK_STAT3_SIGNALING	0.442	0.232	0.841	0.0129	protect	*	GSE65904
HALLMARK_KRAS_SIGNALING_UP	0.451	0.192	1.06	0.0674	protect	ns	GSE65904
HALLMARK_INTERFERON_ALPHA_RESPONSE	0.481	0.293	0.789	0.00375	protect	**	GSE65904
HALLMARK_APOPTOSIS	0.482	0.157	1.48	0.201	protect	ns	GSE65904
HALLMARK_UV_RESPONSE_UP	0.535	0.104	2.76	0.455	protect	ns	GSE65904
HALLMARK_TNFA_SIGNALING_VIA_NFKB	0.552	0.266	1.14	0.11	protect	ns	GSE65904
HALLMARK_PEROXISOME	0.572	0.167	1.96	0.374	protect	ns	GSE65904
HALLMARK_REACTIVE_OXIGEN_SPECIES_PATHWAY	0.576	0.246	1.35	0.202	protect	ns	GSE65904
HALLMARK_COAGULATION	0.65	0.246	1.72	0.385	protect	ns	GSE65904
HALLMARK_FATTY_ACID_METABOLISM	0.674	0.247	1.84	0.442	protect	ns	GSE65904
HALLMARK_HEME_METABOLISM	0.697	0.149	3.26	0.646	protect	ns	GSE65904
HALLMARK_MTORC1_SIGNALING	0.75	0.298	1.89	0.542	protect	ns	GSE65904
HALLMARK_OXIDATIVE_PHOSPHORYLATION	0.794	0.395	1.6	0.519	protect	ns	GSE65904
HALLMARK_PROTEIN_SECRETION	0.801	0.323	1.99	0.632	protect	ns	GSE65904
HALLMARK_PANCREAS_BETA_CELLS	0.833	0.224	3.1	0.785	protect	ns	GSE65904
HALLMARK_ESTROGEN_RESPONSE_EARLY	0.906	0.265	3.1	0.875	protect	ns	GSE65904
HALLMARK_APICAL_SURFACE	0.919	0.338	2.5	0.868	protect	ns	GSE65904
HALLMARK_ADIPOGENESIS	1.05	0.376	2.93	0.926	risk	ns	GSE65904
HALLMARK_SPERMATOGENESIS	1.08	0.219	5.33	0.924	risk	ns	GSE65904
HALLMARK_MYC_TARGETS_V1	1.19	0.6	2.38	0.613	risk	ns	GSE65904
HALLMARK_DNA_REPAIR	1.26	0.469	3.36	0.65	risk	ns	GSE65904
HALLMARK_CHOLESTEROL_HOMEOSTASIS	1.41	0.481	4.12	0.532	risk	ns	GSE65904
HALLMARK_TGF_BETA_SIGNALING	1.41	0.655	3.04	0.38	risk	ns	GSE65904
HALLMARK_E2F_TARGETS	1.44	0.8	2.58	0.225	risk	ns	GSE65904
HALLMARK_MYC_TARGETS_V2	1.46	0.861	2.47	0.16	risk	ns	GSE65904
HALLMARK_APICAL_JUNCTION	1.5	0.577	3.89	0.407	risk	ns	GSE65904
HALLMARK_ANGIOGENESIS	1.58	0.836	2.98	0.159	risk	ns	GSE65904
HALLMARK_EPITHELIAL_MESENCHYMAL_TRANSITION	1.59	0.851	2.98	0.146	risk	ns	GSE65904
HALLMARK_UV_RESPONSE_DN	1.82	0.779	4.24	0.167	risk	ns	GSE65904
HALLMARK_G2M_CHECKPOINT	1.84	0.953	3.54	0.0695	risk	ns	GSE65904
HALLMARK_HYPOXIA	1.94	0.672	5.59	0.221	risk	ns	GSE65904
HALLMARK_HEDGEHOG_SIGNALING	2.21	0.918	5.32	0.0769	risk	ns	GSE65904
HALLMARK_MYOGENESIS	2.26	0.911	5.61	0.0785	risk	ns	GSE65904
HALLMARK_UNFOLDED_PROTEIN_RESPONSE	2.44	0.833	7.18	0.104	risk	ns	GSE65904
HALLMARK_GLYCOLYSIS	2.55	0.821	7.91	0.105	risk	ns	GSE65904
HALLMARK_MITOTIC_SPINDLE	3.33	1.24	8.93	0.017	risk	*	GSE65904
HALLMARK_NOTCH_SIGNALING	3.84	1.5	9.83	0.00513	risk	**	GSE65904
HALLMARK_WNT_BETA_CATENIN_SIGNALING	6.85	2.51	18.7	0.00017	risk	***	GSE65904
HALLMARK_IL2_STAT5_SIGNALING	0.0737	0.0174	0.313	0.000404	protect	***	GSE54467
HALLMARK_COMPLEMENT	0.115	0.0298	0.441	0.00163	protect	**	GSE54467
HALLMARK_PI3K_AKT_MTOR_SIGNALING	0.119	0.0119	1.2	0.0706	protect	ns	GSE54467
HALLMARK_HEME_METABOLISM	0.136	0.00793	2.34	0.169	protect	ns	GSE54467
HALLMARK_TNFA_SIGNALING_VIA_NFKB	0.159	0.0506	0.501	0.00167	protect	**	GSE54467
HALLMARK_APOPTOSIS	0.177	0.0368	0.847	0.0302	protect	*	GSE54467
HALLMARK_INFLAMMATORY_RESPONSE	0.195	0.071	0.534	0.00148	protect	**	GSE54467
HALLMARK_KRAS_SIGNALING_UP	0.196	0.06	0.639	0.0069	protect	**	GSE54467
HALLMARK_IL6_JAK_STAT3_SIGNALING	0.218	0.0845	0.562	0.00163	protect	**	GSE54467
HALLMARK_UV_RESPONSE_UP	0.228	0.0359	1.45	0.117	protect	ns	GSE54467
HALLMARK_COAGULATION	0.228	0.0553	0.942	0.0411	protect	*	GSE54467
HALLMARK_ALLOGRAFT_REJECTION	0.257	0.105	0.628	0.00289	protect	**	GSE54467
HALLMARK_APICAL_JUNCTION	0.258	0.0495	1.34	0.107	protect	ns	GSE54467
HALLMARK_INTERFERON_GAMMA_RESPONSE	0.289	0.12	0.697	0.00569	protect	**	GSE54467
HALLMARK_PEROXISOME	0.299	0.0324	2.77	0.288	protect	ns	GSE54467
HALLMARK_TGF_BETA_SIGNALING	0.309	0.0726	1.32	0.113	protect	ns	GSE54467
Ferroptosis Score(FPS)	0.314	0.14	0.701	0.0028	protect	**	GSE54467
HALLMARK_UNFOLDED_PROTEIN_RESPONSE	0.391	0.0607	2.53	0.324	protect	ns	GSE54467
HALLMARK_XENOBIOTIC_METABOLISM	0.394	0.0659	2.35	0.307	protect	ns	GSE54467
HALLMARK_INTERFERON_ALPHA_RESPONSE	0.402	0.179	0.904	0.0274	protect	*	GSE54467
HALLMARK_ANDROGEN_RESPONSE	0.523	0.164	1.67	0.275	protect	ns	GSE54467
HALLMARK_APICAL_SURFACE	0.523	0.131	2.09	0.359	protect	ns	GSE54467
HALLMARK_HYPOXIA	0.541	0.14	2.1	0.374	protect	ns	GSE54467
HALLMARK_MYOGENESIS	0.551	0.132	2.3	0.414	protect	ns	GSE54467
HALLMARK_MITOTIC_SPINDLE	0.568	0.101	3.19	0.521	protect	ns	GSE54467
HALLMARK_EPITHELIAL_MESENCHYMAL_TRANSITION	0.575	0.22	1.5	0.259	protect	ns	GSE54467
HALLMARK_UV_RESPONSE_DN	0.621	0.153	2.52	0.505	protect	ns	GSE54467
HALLMARK_ANGIOGENESIS	0.647	0.245	1.71	0.379	protect	ns	GSE54467
HALLMARK_PROTEIN_SECRETION	0.648	0.235	1.79	0.403	protect	ns	GSE54467
HALLMARK_MTORC1_SIGNALING	0.661	0.176	2.48	0.54	protect	ns	GSE54467
HALLMARK_P53_PATHWAY	0.725	0.164	3.21	0.672	protect	ns	GSE54467
HALLMARK_ESTROGEN_RESPONSE_EARLY	0.727	0.127	4.16	0.72	protect	ns	GSE54467
HALLMARK_ESTROGEN_RESPONSE_LATE	0.817	0.111	5.99	0.842	protect	ns	GSE54467
HALLMARK_REACTIVE_OXIGEN_SPECIES_PATHWAY	0.839	0.248	2.84	0.777	protect	ns	GSE54467
HALLMARK_CHOLESTEROL_HOMEOSTASIS	0.86	0.131	5.63	0.875	protect	ns	GSE54467
HALLMARK_SPERMATOGENESIS	1.05	0.187	5.92	0.954	risk	ns	GSE54467
HALLMARK_NOTCH_SIGNALING	1.08	0.274	4.29	0.909	risk	ns	GSE54467
HALLMARK_KRAS_SIGNALING_DN	1.11	0.21	5.83	0.904	risk	ns	GSE54467
HALLMARK_WNT_BETA_CATENIN_SIGNALING	1.21	0.246	5.91	0.818	risk	ns	GSE54467
HALLMARK_BILE_ACID_METABOLISM	1.23	0.0699	21.5	0.889	risk	ns	GSE54467
HALLMARK_G2M_CHECKPOINT	1.24	0.481	3.18	0.659	risk	ns	GSE54467
HALLMARK_E2F_TARGETS	1.28	0.538	3.04	0.578	risk	ns	GSE54467
HALLMARK_FATTY_ACID_METABOLISM	1.57	0.177	13.9	0.687	risk	ns	GSE54467
HALLMARK_PANCREAS_BETA_CELLS	1.83	0.396	8.44	0.44	risk	ns	GSE54467
HALLMARK_ADIPOGENESIS	1.84	0.214	15.8	0.579	risk	ns	GSE54467
HALLMARK_HEDGEHOG_SIGNALING	1.85	0.351	9.78	0.467	risk	ns	GSE54467
HALLMARK_MYC_TARGETS_V2	2.05	0.782	5.35	0.145	risk	ns	GSE54467
HALLMARK_MYC_TARGETS_V1	2.06	0.755	5.64	0.158	risk	ns	GSE54467
HALLMARK_OXIDATIVE_PHOSPHORYLATION	2.42	0.741	7.93	0.143	risk	ns	GSE54467
HALLMARK_GLYCOLYSIS	2.53	0.52	12.3	0.25	risk	ns	GSE54467
HALLMARK_DNA_REPAIR	2.77	0.776	9.86	0.117	risk	ns	GSE54467
Ferroptosis_Score(FPS)	0.0672	0.0304	0.149	2.78e-11	protect	****	TCGA-SKCM
HALLMARK_APOPTOSIS	0.233	0.11	0.496	0.000157	protect	***	TCGA-SKCM
HALLMARK_KRAS_SIGNALING_UP	0.247	0.134	0.456	7.73e-06	protect	****	TCGA-SKCM
HALLMARK_COMPLEMENT	0.276	0.158	0.48	5.23e-06	protect	****	TCGA-SKCM
HALLMARK_IL2_STAT5_SIGNALING	0.278	0.149	0.518	5.75e-05	protect	****	TCGA-SKCM
HALLMARK_BILE_ACID_METABOLISM	0.305	0.122	0.759	0.0107	protect	*	TCGA-SKCM
HALLMARK_TNFA_SIGNALING_VIA_NFKB	0.327	0.196	0.547	2.06e-05	protect	****	TCGA-SKCM
HALLMARK_IL6_JAK_STAT3_SIGNALING	0.335	0.221	0.508	2.7e-07	protect	****	TCGA-SKCM
HALLMARK_INFLAMMATORY_RESPONSE	0.34	0.22	0.525	1.16e-06	protect	****	TCGA-SKCM
HALLMARK_ALLOGRAFT_REJECTION	0.344	0.235	0.503	3.72e-08	protect	****	TCGA-SKCM
HALLMARK_INTERFERON_GAMMA_RESPONSE	0.36	0.253	0.511	1.11e-08	protect	****	TCGA-SKCM
HALLMARK_PANCREAS_BETA_CELLS	0.382	0.155	0.943	0.0368	protect	*	TCGA-SKCM
HALLMARK_INTERFERON_ALPHA_RESPONSE	0.404	0.292	0.558	3.91e-08	protect	****	TCGA-SKCM
HALLMARK_ANDROGEN_RESPONSE	0.479	0.222	1.04	0.0612	protect	ns	TCGA-SKCM
HALLMARK_COAGULATION	0.537	0.282	1.02	0.0579	protect	ns	TCGA-SKCM
HALLMARK_APICAL_SURFACE	0.599	0.29	1.24	0.167	protect	ns	TCGA-SKCM
HALLMARK_UV_RESPONSE_DN	0.753	0.393	1.44	0.392	protect	ns	TCGA-SKCM
HALLMARK_PROTEIN_SECRETION	0.762	0.439	1.32	0.334	protect	ns	TCGA-SKCM
HALLMARK_PI3K_AKT_MTOR_SIGNALING	0.779	0.317	1.91	0.586	protect	ns	TCGA-SKCM
HALLMARK_KRAS_SIGNALING_DN	0.783	0.259	2.37	0.666	protect	ns	TCGA-SKCM
HALLMARK_PEROXISOME	0.787	0.318	1.95	0.605	protect	ns	TCGA-SKCM
HALLMARK_TGF_BETA_SIGNALING	0.851	0.471	1.54	0.593	protect	ns	TCGA-SKCM
HALLMARK_HYPOXIA	0.905	0.431	1.9	0.792	protect	ns	TCGA-SKCM
HALLMARK_HEME_METABOLISM	1.06	0.408	2.74	0.908	risk	ns	TCGA-SKCM
HALLMARK_EPITHELIAL_MESENCHYMAL_TRANSITION	1.08	0.693	1.68	0.732	risk	ns	TCGA-SKCM
HALLMARK_ANGIOGENESIS	1.15	0.732	1.82	0.539	risk	ns	TCGA-SKCM
HALLMARK_MTORC1_SIGNALING	1.16	0.629	2.15	0.631	risk	ns	TCGA-SKCM
HALLMARK_HEDGEHOG_SIGNALING	1.22	0.645	2.3	0.543	risk	ns	TCGA-SKCM
HALLMARK_REACTIVE_OXIGEN_SPECIES_PATHWAY	1.22	0.741	2.01	0.435	risk	ns	TCGA-SKCM
HALLMARK_APICAL_JUNCTION	1.23	0.568	2.67	0.598	risk	ns	TCGA-SKCM
HALLMARK_P53_PATHWAY	1.25	0.536	2.93	0.602	risk	ns	TCGA-SKCM
HALLMARK_CHOLESTEROL_HOMEOSTASIS	1.26	0.696	2.26	0.45	risk	ns	TCGA-SKCM
HALLMARK_XENOBIOTIC_METABOLISM	1.28	0.589	2.79	0.532	risk	ns	TCGA-SKCM
HALLMARK_FATTY_ACID_METABOLISM	1.28	0.658	2.51	0.464	risk	ns	TCGA-SKCM
HALLMARK_OXIDATIVE_PHOSPHORYLATION	1.51	1.02	2.25	0.0396	risk	*	TCGA-SKCM
HALLMARK_UNFOLDED_PROTEIN_RESPONSE	1.61	0.793	3.26	0.187	risk	ns	TCGA-SKCM
HALLMARK_UV_RESPONSE_UP	1.63	0.695	3.82	0.261	risk	ns	TCGA-SKCM
HALLMARK_E2F_TARGETS	1.64	1.15	2.35	0.00641	risk	**	TCGA-SKCM
HALLMARK_MYC_TARGETS_V1	1.71	1.14	2.57	0.00949	risk	**	TCGA-SKCM
HALLMARK_ADIPOGENESIS	1.74	0.861	3.53	0.122	risk	ns	TCGA-SKCM
HALLMARK_G2M_CHECKPOINT	1.82	1.23	2.7	0.00298	risk	**	TCGA-SKCM
HALLMARK_DNA_REPAIR	1.91	1.04	3.5	0.0356	risk	*	TCGA-SKCM
HALLMARK_MYOGENESIS	1.95	0.918	4.13	0.0825	risk	ns	TCGA-SKCM
HALLMARK_MITOTIC_SPINDLE	1.97	1.04	3.74	0.0381	risk	*	TCGA-SKCM
HALLMARK_ESTROGEN_RESPONSE_LATE	2	0.786	5.1	0.146	risk	ns	TCGA-SKCM
HALLMARK_MYC_TARGETS_V2	2.08	1.46	2.97	4.96e-05	risk	****	TCGA-SKCM
HALLMARK_GLYCOLYSIS	2.26	1.07	4.75	0.0317	risk	*	TCGA-SKCM
HALLMARK_SPERMATOGENESIS	2.66	1.08	6.53	0.0332	risk	*	TCGA-SKCM
HALLMARK_ESTROGEN_RESPONSE_EARLY	2.84	1.23	6.53	0.0142	risk	*	TCGA-SKCM
HALLMARK_WNT_BETA_CATENIN_SIGNALING	3.06	1.56	6.02	0.00117	risk	**	TCGA-SKCM
HALLMARK_NOTCH_SIGNALING	3.18	1.65	6.15	0.00058	risk	***	TCGA-SKCM

## Sheet: Table S4
# Table S4. Detail information of datasets utilized in the study. Related to Methods.
Cohort	Storage_method	GEO/SRA ids	PMID/doi	Sample_number	Therapy	Cancer types
TCGA-SKCM	RNA-seq		26091043	469		melanoma
Cirenajwis	microarray	GSE65904	25909218	214		melanoma
Budden	microarray	GSE59455	27487145	126		melanoma
Riaz	RNA-seq	GSE91061	29033130	109	aPD1	melanoma
Hao	microarray	GSE43081	27663566	94		melanoma
Gide	RNA-seq	PRJEB709/ERP105482	30753825	91	aCTLA4+aPD1, aPD1	melanoma
Xu	microarray	GSE8401	18505921	83		melanoma
Kunz	RNA-seq	GSE112509	29995873	57		melanoma
Badal	RNA-seq	GSE98394	28469092	51		melanoma
Ulloa-Montoya	microarray	GSE35640	23715562	65		melanoma
Raskin	microarray	GSE15605	23633021	58		melanoma
Bogunovic	microarray	GSE19234	19915147	44		melanoma
Jönsson	microarray	GSE22155	20460471	79		melanoma
Jayawardana	microarray	GSE54467	24975271	79		melanoma
Hayward	microarray	GSE80435	28467829	33		melanoma
Liu/VanAllen	RNA-seq	phs000452.v3	31792460/26359337	163	aPD1/aCTLA4	melanoma
Miao	RNA-seq	phs001493	29301960	33	aPD1	ccRCC
Jung	microarray	GSE135222	31537801	33	aPDL1/aPD1	Lung cancer
Tirosh	single cell RNA-seq	GSE72056	27124452	4645		melanoma
Jerby-Arnon	single cell RNA-seq	GSE115978	30388455	7186	aCTLA4+aPD1, aPD1	melanoma
Sade-Feldman	single cell RNA-seq	GSE120575	30388456	16291	aCTLA4+aPD1, aPD1	melanoma
Beck	protein		10.1158/1078-0432.CCR-20-3752	75	aPD1	melanoma
in-house Data	RNA-seq			62	aPD1	melanoma

## Sheet: Table S5
# Table S5 Differential mRNAs, miRNAs, Proteins, DNA methylations between high-FPS and low-FPS group in TCGA-SKCM cohort. Related to Fig.1c
feature.sig	pvalue.sig	fdr.sig	coef.sig	mean0.sig	mean1.sig	mean0.sig.w	mean1.sig.w	signatures
A2ML1	6.77876e-07	2.1035e-06	-1.56845	3.20252	1.56402	3.2076	1.63915	mRNA
ABCA12	5.52299e-07	1.73272e-06	-1.2292	2.87954	1.55834	2.83751	1.60831	mRNA
ABCA13	1.47805e-07	5.00806e-07	1.0916	3.52345	4.57047	3.55332	4.64493	mRNA
ABCA6	3.40205e-20	7.52736e-19	2.27283	4.16762	6.63728	4.21835	6.49118	mRNA
ABCA8	7.5678e-10	3.52902e-09	2.08878	4.47693	6.79307	4.67437	6.76314	mRNA
ABCA9	1.61619e-10	8.2073e-10	1.30169	4.43464	5.92467	4.50769	5.80938	mRNA
ABCB1	1.30573e-11	7.59927e-11	1.07191	4.71816	6.12561	4.86761	5.93952	mRNA
ABCB5	9.89491e-07	2.99816e-06	-1.76079	8.85514	6.7246	8.69395	6.93316	mRNA
ABCC2	1.90143e-10	9.56922e-10	-1.74962	8.03981	6.19485	7.94093	6.19132	mRNA
ABCC9	4.13118e-16	4.49402e-15	1.14152	5.33379	6.66982	5.42038	6.5619	mRNA
ABCD1	5.67753e-18	8.34729e-17	-1.09857	11.1246	10.1115	11.1672	10.0686	mRNA
ABCD2	5.75646e-20	1.21384e-18	1.48916	2.31834	4.22259	2.44644	3.93559	mRNA
ABI3BP	7.79743e-15	6.95127e-14	1.60473	5.62117	7.62903	5.77335	7.37808	mRNA
ACCSL	5.09469e-08	1.84143e-07	-1.17123	3.67832	2.33755	3.6088	2.43757	mRNA
ACSL4	1.98685e-30	5.21252e-28	1.07499	9.51382	10.6094	9.50804	10.583	mRNA
ACSM3	7.06843e-10	3.30837e-09	1.00026	2.84226	4.00818	2.93188	3.93215	mRNA
ACSS3	1.14565e-07	3.94936e-07	1.35863	3.77626	5.3862	3.86183	5.22046	mRNA
ADAM11	8.01252e-19	1.39056e-17	-1.68214	6.3998	4.5673	6.36296	4.68082	mRNA
ADAM19	5.51866e-11	2.96023e-10	1.00343	8.12821	9.38113	8.23468	9.23812	mRNA
ADAM22	1.69501e-16	1.9611e-15	1.60286	3.67053	5.07301	3.62241	5.22527	mRNA
ADAM28	2.86142e-27	2.99747e-25	1.96285	3.70876	6.10196	3.89631	5.85916	mRNA
ADAMDEC1	3.79773e-08	1.39741e-07	1.38996	4.45261	6.56192	4.77873	6.1687	mRNA
ADAMTS3	1.22119e-09	5.53245e-09	1.27234	4.25651	5.51185	4.24509	5.51742	mRNA
ADAMTS6	1.91477e-19	3.73003e-18	1.45181	3.41854	5.00099	3.51335	4.96516	mRNA
ADAMTS9	4.26821e-16	4.63062e-15	1.28236	6.97558	8.27897	7.00402	8.28638	mRNA
ADAMTSL1	4.83503e-11	2.61926e-10	1.07316	4.98385	6.27809	5.05948	6.13264	mRNA
ADAMTSL3	1.12743e-10	5.82488e-10	1.05951	3.65476	5.08555	3.77588	4.83539	mRNA
ADAMTSL5	3.28144e-12	2.07996e-11	-1.14306	6.12011	5.13227	6.17114	5.02807	mRNA
ADCY2	2.6505e-08	9.96328e-08	-1.80581	6.17126	4.28823	6.05513	4.24932	mRNA
ADH1B	0.000474584	0.000985818	1.01896	2.55193	3.87042	2.68384	3.7028	mRNA
ADRB1	2.07547e-10	1.04059e-09	1.23325	1.43175	2.72216	1.55809	2.79134	mRNA
AFAP1L2	7.55586e-12	4.53868e-11	1.29082	8.30393	9.64397	8.3569	9.64772	mRNA
AG2	1.89543e-15	1.85962e-14	-1.01625	9.69614	8.75034	9.71626	8.70001	mRNA
AGPAT2	1.43398e-30	3.91458e-28	-1.16523	11.0143	9.91732	11.0393	9.87412	mRNA
AHI1	1.59752e-26	1.42794e-24	1.07811	7.33538	8.31641	7.3014	8.37951	mRNA
AHNAK2	6.75788e-07	2.09742e-06	-1.0797	10.3524	9.28239	10.4061	9.32637	mRNA
AHR	1.63734e-26	1.45709e-24	1.40147	10.1258	11.4663	10.0863	11.4878	mRNA
AIM1L	1.20721e-06	3.61949e-06	-1.01215	2.49488	1.52142	2.54309	1.53094	mRNA
AIM2	4.8697e-13	3.436e-12	1.76142	4.95004	7.13752	5.16709	6.92851	mRNA
AKAP11	5.16248e-33	2.58672e-30	1.02269	9.31931	10.2709	9.29947	10.3222	mRNA
AKAP12	3.62645e-16	3.97062e-15	1.32756	10.3082	11.5985	10.3193	11.6469	mRNA
AKAP5	1.31468e-22	4.75948e-21	1.50478	4.26529	6.08532	4.3678	5.87258	mRNA
AKAP6	8.06894e-15	7.16487e-14	1.71973	7.75688	9.47072	7.7806	9.50033	mRNA
AKAP9	2.47732e-28	3.49961e-26	1.15361	9.73448	10.7551	9.67326	10.8269	mRNA
AKR1B10	3.92548e-06	1.09332e-05	-1.23255	2.50207	1.24976	2.52014	1.28758	mRNA
ALCAM	9.30498e-18	1.30716e-16	1.34101	7.96938	9.22778	7.95562	9.29663	mRNA
ALDH1A3	3.75471e-08	1.38309e-07	1.29341	9.49313	10.876	9.5918	10.8852	mRNA
ALDH3B2	1.75988e-19	3.45494e-18	-2.99745	6.89439	3.86479	6.90673	3.90928	mRNA
ALOX12B	3.60227e-08	1.33058e-07	-1.33113	2.46419	1.1098	2.49585	1.16472	mRNA
ALOX5AP	8.49977e-12	5.07249e-11	1.07612	6.24953	7.67593	6.43957	7.5157	mRNA
ALOX5	6.60987e-11	3.50738e-10	1.01039	6.49108	7.88897	6.67047	7.68086	mRNA
ALOXE3	4.32963e-07	1.37477e-06	-1.06126	2.33626	1.29741	2.35892	1.29767	mRNA
ALS2CR8	1.15527e-25	7.88434e-24	1.06981	5.56622	6.54394	5.50164	6.57145	mRNA
ANGPT1	1.29232e-16	1.5178e-15	2.0987	5.01611	7.07323	5.01823	7.11693	mRNA
ANGPTL1	1.25698e-10	6.44964e-10	1.18794	3.08566	4.51481	3.19624	4.38418	mRNA
ANGPTL7	3.46834e-06	9.74193e-06	1.52923	4.85938	6.17158	4.7831	6.31233	mRNA
ANKH	4.72917e-10	2.26223e-09	1.02465	9.27091	10.4127	9.37923	10.4039	mRNA
ANKRD12	5.25001e-33	2.58672e-30	1.13945	8.56508	9.62875	8.49743	9.63688	mRNA
ANKRD20A3	1.33849e-20	3.19609e-19	1.33152	2.71853	3.98817	2.65987	3.99139	mRNA
ANKRD20B	1.1474e-21	3.33506e-20	1.26064	2.52176	3.65241	2.45848	3.71913	mRNA
ANKRD26	4.38082e-21	1.14485e-19	1.1195	6.38366	7.3991	6.32686	7.44636	mRNA
ANKRD45	1.3523e-08	5.29724e-08	1.14251	3.27457	4.56729	3.33532	4.47784	mRNA
ANKRD9	3.35102e-28	4.42444e-26	-1.34926	7.68079	6.37548	7.68826	6.33899	mRNA
ANO3	9.23673e-08	3.2232e-07	1.34223	2.03891	3.35954	2.05088	3.39311	mRNA
ANO4	1.61321e-05	4.14033e-05	1.36846	4.58407	5.95228	4.6438	6.01226	mRNA
ANTXR2	1.54308e-18	2.54879e-17	1.07553	7.86636	9.15676	7.94659	9.02212	mRNA
ANXA1	4.57346e-13	3.23716e-12	1.12155	11.2199	12.3657	11.2326	12.3542	mRNA
ANXA8L2	1.17687e-06	3.53307e-06	-1.29846	2.38778	0.933261	2.33922	1.04076	mRNA
ANXA8	9.83282e-07	2.98069e-06	-1.47987	3.16515	1.53127	3.11392	1.63405	mRNA
AOAH	1.70642e-10	8.63944e-10	1.26866	5.45698	7.31475	5.70038	6.96904	mRNA
AP1M2	7.2853e-07	2.24756e-06	-1.16364	2.54254	1.27181	2.53531	1.37167	mRNA
APOL3	2.86471e-09	1.23206e-08	1.00064	7.74091	9.26536	7.95934	8.95998	mRNA
AQP7P1	9.54915e-08	3.32648e-07	1.11734	1.59608	2.60875	1.63187	2.74921	mRNA
ARAP2	4.20817e-14	3.40718e-13	1.0484	7.01267	8.27624	7.12762	8.17602	mRNA
ARG1	1.58476e-06	4.66605e-06	-1.03071	1.60708	0.593545	1.62331	0.5926	mRNA
ARHGAP15	4.448e-12	2.769e-11	1.11163	5.50944	6.90202	5.58924	6.70086	mRNA
ARHGAP20	4.74621e-08	1.72381e-07	1.06456	5.51335	6.66238	5.54094	6.6055	mRNA
ARHGAP29	2.58207e-15	2.48501e-14	1.00473	7.40183	8.48602	7.42353	8.42826	mRNA
ARHGAP6	1.9456e-13	1.43809e-12	1.37522	4.24552	5.63904	4.23555	5.61077	mRNA
ARHGAP8	5.47202e-14	4.36745e-13	-1.85775	4.56715	2.7119	4.55823	2.70048	mRNA
ARHGEF4	2.38293e-07	7.8209e-07	-1.26307	5.45037	4.3349	5.59029	4.32722	mRNA
ARHGEF6	5.77619e-26	4.30571e-24	1.39372	8.00615	9.58462	8.11763	9.51136	mRNA
ARID4A	6.79574e-34	5.28003e-31	1.13118	7.6885	8.7686	7.64644	8.77761	mRNA
ARID4B	1.86341e-34	1.71104e-31	1.17142	8.77499	9.88148	8.73171	9.90313	mRNA
ARL13B	3.44199e-26	2.72673e-24	1.02249	6.74661	7.71501	6.70894	7.73143	mRNA
ARL5B	1.76166e-21	4.98421e-20	1.02769	6.5392	7.48693	6.51895	7.54664	mRNA
ARNTL2	1.84012e-12	1.20455e-11	1.39199	3.57998	5.19581	3.68763	5.07962	mRNA
ARRDC3	9.13371e-23	3.46173e-21	1.2711	9.48641	10.7241	9.48545	10.7566	mRNA
ARSJ	3.87581e-14	3.14945e-13	1.2032	5.08804	6.30188	5.05203	6.25522	mRNA
ART3	3.016e-10	1.47987e-09	1.54397	3.15275	4.87656	3.25854	4.80251	mRNA
ASAM	1.52002e-11	8.77811e-11	1.26321	4.69478	6.15962	4.82393	6.08714	mRNA
ASPG	3.66154e-11	2.01341e-10	-1.0834	1.78525	0.798495	1.85468	0.771277	mRNA
ATAD5	1.42529e-19	2.83388e-18	1.01061	6.00779	6.923	5.94043	6.95104	mRNA
ATP11C	8.37047e-29	1.39745e-26	1.08658	7.90617	8.9896	7.91783	9.00441	mRNA
ATP2B1	5.65341e-31	1.71431e-28	1.28201	9.4173	10.6874	9.40844	10.6904	mRNA
ATP6V0A4	1.39791e-07	4.75727e-07	-1.43853	5.92984	4.42767	5.95348	4.51495	mRNA
ATP8A1	4.98631e-13	3.51338e-12	1.42237	6.48093	8.14747	6.61232	8.03469	mRNA
ATP8B4	1.34507e-28	2.10634e-26	1.42616	3.97797	5.72161	4.11197	5.53813	mRNA
ATRX	6.56361e-39	3.30471e-35	1.11233	9.54746	10.5902	9.51629	10.6286	mRNA
AVIL	1.24294e-16	1.46405e-15	1.0654	3.58312	4.62307	3.5639	4.62929	mRNA
AVPI1	6.5655e-19	1.16036e-17	-1.12783	9.83068	8.71493	9.86694	8.73911	mRNA
AVPR1A	1.99793e-11	1.13691e-10	1.02798	3.05785	4.16878	3.0849	4.11289	mRNA
AXL	1.07312e-10	5.5656e-10	1.01351	8.53609	9.72232	8.66503	9.67854	mRNA
B3GALT1	1.01963e-11	6.02442e-11	1.27902	3.53909	4.65837	3.51718	4.7962	mRNA
B3GALT2	5.65498e-14	4.49749e-13	1.32218	2.70663	3.92245	2.65726	3.97944	mRNA
B3GNT4	7.455e-19	1.30615e-17	-1.24024	2.75403	1.56567	2.81756	1.57732	mRNA
B3GNT5	6.39045e-16	6.75883e-15	1.29778	6.37102	7.72112	6.43963	7.73741	mRNA
B4GALT6	2.55295e-18	4.01966e-17	1.34029	7.99101	9.10539	7.91245	9.25274	mRNA
BAALC	3.08776e-07	1.00074e-06	1.51113	7.31137	8.87003	7.31553	8.82667	mRNA
BACH1	1.61361e-37	3.62184e-34	1.29129	9.20695	10.4178	9.18966	10.481	mRNA
BAGE2	2.44786e-16	2.74413e-15	1.59372	1.87078	3.31379	1.8466	3.44031	mRNA
BAGE	6.07472e-06	1.65051e-05	1.08322	1.19555	2.21731	1.17646	2.25968	mRNA
BAIAP2L1	5.06655e-15	4.67349e-14	-1.5231	9.03613	7.49809	9.05183	7.52873	mRNA
BAIAP2L2	2.28616e-18	3.64358e-17	-1.66841	8.46883	6.82617	8.48937	6.82097	mRNA
BANK1	9.62953e-12	5.70123e-11	1.59083	2.5616	4.74809	2.78401	4.37483	mRNA
BCAN	2.80847e-09	1.20916e-08	-1.90014	10.5121	8.48395	10.4287	8.52852	mRNA
BCAT1	2.54894e-18	4.01647e-17	1.37993	6.59523	8.20411	6.73555	8.11548	mRNA
BDNF	2.1456e-07	7.08571e-07	1.1773	3.56881	4.59613	3.49506	4.67236	mRNA
BDP1	1.61075e-28	2.41027e-26	1.05617	8.77591	9.698	8.71417	9.77034	mRNA
BEGAIN	3.53303e-13	2.52819e-12	-1.46345	5.88004	4.62098	6.02123	4.55778	mRNA
BEND4	8.01251e-13	5.50547e-12	1.17413	1.04335	2.59009	1.15215	2.32628	mRNA
BIK	1.8613e-15	1.8288e-14	-1.48655	4.25385	2.97881	4.30041	2.81387	mRNA
BIN2	3.26994e-10	1.59633e-09	1.04495	6.09032	7.65167	6.28935	7.3343	mRNA
BIRC2	1.02762e-33	7.4139e-31	1.16023	9.17028	10.2593	9.13155	10.2918	mRNA
BIRC3	8.68632e-28	1.05468e-25	2.03242	6.2471	8.6593	6.42613	8.45856	mRNA
BIRC7	1.17139e-09	5.32956e-09	-1.68409	10.1783	8.62277	10.1679	8.48378	mRNA
BMPER	1.03076e-10	5.35694e-10	1.24887	2.37332	3.55668	2.4062	3.65507	mRNA
BNIPL	1.55222e-07	5.23828e-07	-1.146	3.3047	2.16896	3.34832	2.20232	mRNA
BOK	4.11912e-11	2.25136e-10	-1.10738	8.58855	7.58568	8.67409	7.56671	mRNA
BPIL2	4.5202e-09	1.89288e-08	-1.18515	1.43068	0.251624	1.46612	0.280967	mRNA
BRCA2	2.77439e-21	7.5533e-20	1.26429	6.3032	7.445	6.21813	7.48242	mRNA
BRSK2	6.41207e-08	2.2865e-07	-1.3425	5.41506	4.09135	5.48899	4.14649	mRNA
BTLA	3.67899e-08	1.35644e-07	1.0568	2.98614	4.59912	3.16277	4.21957	mRNA
C10orf118	1.61943e-29	3.23903e-27	1.31832	6.30182	7.58709	6.28811	7.60643	mRNA
C10orf128	6.99157e-17	8.5391e-16	1.09258	2.14286	3.58768	2.27352	3.3661	mRNA
C10orf81	1.26924e-06	3.79289e-06	1.13889	2.42586	3.53066	2.46224	3.60114	mRNA
C10orf90	2.24908e-07	7.40564e-07	-1.03523	8.64385	7.55522	8.63166	7.59643	mRNA
C10orf99	5.46563e-09	2.25744e-08	-1.5118	2.0963	0.559177	2.12102	0.609224	mRNA
C12orf35	2.33963e-33	1.35037e-30	1.2347	8.82874	10.1743	8.83855	10.0732	mRNA
C13orf18	2.33886e-10	1.16493e-09	1.02151	6.93575	8.13119	7.01842	8.03993	mRNA
C14orf106	5.38206e-30	1.27909e-27	1.09129	7.7565	8.83713	7.72307	8.81437	mRNA
C14orf34	1.40121e-10	7.16423e-10	-1.90532	6.85265	4.91029	6.82641	4.92108	mRNA
C15orf59	3.42984e-14	2.81308e-13	-1.43842	4.61045	3.21383	4.63064	3.19222	mRNA
C16orf74	1.43576e-12	9.52502e-12	-1.23293	6.17862	5.05609	6.16902	4.93608	mRNA
C17orf57	5.0658e-26	3.84715e-24	1.51568	3.9258	5.40467	3.90646	5.42214	mRNA
C17orf87	7.99261e-11	4.20356e-10	1.08099	3.42105	5.0362	3.65103	4.73202	mRNA
C19orf28	6.563e-18	9.53121e-17	-1.16255	13.4305	12.2528	13.4161	12.2536	mRNA
C19orf33	9.76716e-07	2.96211e-06	-1.24423	2.41092	1.15482	2.42335	1.17912	mRNA
C1QL4	4.81052e-12	2.97907e-11	-1.40034	4.87215	3.31491	4.77185	3.37151	mRNA
C1QTNF3	6.97211e-15	6.28205e-14	2.18189	5.97798	8.24586	6.0598	8.24168	mRNA
C1orf130	5.32456e-09	2.20232e-08	1.02956	1.29111	2.43119	1.35776	2.38732	mRNA
C1orf170	6.73558e-13	4.68061e-12	-1.22048	4.93745	3.81809	5.01716	3.79669	mRNA
C1orf173	2.56834e-16	2.86488e-15	1.20614	0.639522	1.89193	0.678711	1.88485	mRNA
C1orf68	1.58375e-09	7.07973e-09	-1.2151	1.33718	0.147815	1.36341	0.148311	mRNA
C20orf26	0.000177787	0.000393888	-1.087	3.93515	2.78763	3.96559	2.87859	mRNA
C21orf7	3.81048e-22	1.23161e-20	1.12666	4.93025	6.21147	4.98644	6.11311	mRNA
C2orf54	2.8967e-08	1.08303e-07	-1.32675	2.19096	0.802867	2.2129	0.886151	mRNA
C2orf72	4.28849e-08	1.56715e-07	-1.14717	5.18767	3.94608	5.13442	3.98725	mRNA
C3AR1	8.62922e-17	1.04195e-15	1.08046	7.0303	8.457	7.19637	8.27684	mRNA
C3orf15	3.38928e-08	1.25789e-07	1.04321	1.96807	3.11758	1.98095	3.02416	mRNA
C3	9.21209e-07	2.80557e-06	1.14464	9.61255	11.331	9.89836	11.043	mRNA
C4orf48	1.70852e-16	1.97222e-15	-1.16189	7.33471	6.22644	7.3574	6.19552	mRNA
C5orf36	1.74892e-26	1.53608e-24	1.06654	3.888	4.9311	3.8926	4.95914	mRNA
C5orf38	1.35599e-07	4.62551e-07	-1.24188	3.48065	2.18322	3.46667	2.22479	mRNA
C5orf41	8.74429e-29	1.4479e-26	1.18087	7.46687	8.57854	7.4337	8.61456	mRNA
C5orf58	2.01176e-22	6.99475e-21	1.63806	1.57132	3.36777	1.65903	3.29709	mRNA
C5	8.57768e-16	8.86784e-15	1.08825	5.35814	6.36876	5.28942	6.37766	mRNA
C6orf142	1.85778e-07	6.20314e-07	-1.57609	5.6256	3.99364	5.67443	4.09834	mRNA
C6orf150	2.60095e-20	5.89035e-19	1.26629	4.67955	6.19284	4.77329	6.03958	mRNA
C6orf170	1.42554e-16	1.66748e-15	1.08548	4.55454	5.57823	4.54441	5.62989	mRNA
C6orf176	3.55246e-09	1.50858e-08	-1.32007	7.74741	6.30128	7.72111	6.40104	mRNA
C6orf182	2.07855e-27	2.25746e-25	1.04568	5.72812	6.76431	5.68971	6.73539	mRNA
C6orf204	8.86615e-39	3.30471e-35	1.69153	4.68719	6.36139	4.68658	6.3781	mRNA
C6orf218	3.27995e-07	1.05979e-06	-1.13669	9.1716	7.92585	9.06836	7.93167	mRNA
C6orf97	7.83065e-29	1.34057e-26	1.36772	2.95029	4.58879	3.0519	4.41963	mRNA
C7orf52	2.99374e-06	8.48649e-06	-1.129	4.41705	3.21412	4.34445	3.21545	mRNA
C7orf58	2.70514e-26	2.19464e-24	2.14683	4.60374	6.88297	4.62721	6.77404	mRNA
C7orf63	5.54495e-18	8.17177e-17	1.1432	3.98054	5.00889	3.92341	5.06661	mRNA
C7	4.2827e-07	1.36051e-06	1.52739	5.35917	7.56617	5.68373	7.21113	mRNA
C8orf4	1.07373e-13	8.24729e-13	1.07462	5.38546	6.68642	5.46487	6.53949	mRNA
C8orf85	2.332e-06	6.72116e-06	1.05302	3.2919	4.41839	3.32099	4.37401	mRNA
C9orf102	1.86183e-24	1.01926e-22	1.19704	5.89511	6.9641	5.83811	7.03515	mRNA
C9orf169	8.56755e-10	3.95867e-09	-1.12158	3.70774	2.60383	3.72178	2.6002	mRNA
CA13	3.63552e-12	2.2886e-11	1.02354	4.57577	5.64091	4.60673	5.63028	mRNA
CA14	1.70652e-19	3.35671e-18	-2.59696	9.99569	7.43057	9.97875	7.38179	mRNA
CA8	2.53307e-05	6.32205e-05	-1.30881	5.52225	4.00873	5.44257	4.13376	mRNA
CABLES1	5.2429e-15	4.82734e-14	-1.32016	12.1309	10.6647	12.0366	10.7165	mRNA
CACNA1H	1.17262e-08	4.6311e-08	-1.08789	6.41049	5.58039	6.55715	5.46927	mRNA
CACNA2D1	8.52864e-08	2.99161e-07	1.26887	3.6654	4.8011	3.624	4.89287	mRNA
CACNA2D4	5.16508e-11	2.78388e-10	1.05505	4.65611	5.82989	4.68536	5.74041	mRNA
CADM1	2.40487e-08	9.08903e-08	1.05798	8.87531	9.89543	8.86533	9.92331	mRNA
CADM3	0.000115799	0.000263638	1.02414	5.17763	6.39817	5.29793	6.32207	mRNA
CALCRL	2.28584e-18	3.64358e-17	1.09538	6.30803	7.55744	6.37261	7.46799	mRNA
CALML3	3.75953e-08	1.38462e-07	-2.09387	3.69792	1.46752	3.68444	1.59058	mRNA
CALML5	1.81603e-08	6.99705e-08	-2.06565	3.26978	1.07239	3.24988	1.18423	mRNA
CAPN3	1.06987e-10	5.5516e-10	-1.28679	11.9527	10.6538	11.9436	10.6568	mRNA
CAPNS2	2.50853e-06	7.19405e-06	-1.01237	2.5037	1.44525	2.52227	1.5099	mRNA
CAPS2	4.6291e-20	9.90599e-19	1.0563	3.26974	4.25488	3.2518	4.30809	mRNA
CASC4	5.59728e-34	4.52282e-31	1.1986	9.63604	10.7996	9.61117	10.8098	mRNA
CASC5	4.89483e-18	7.31365e-17	1.12179	6.62857	7.64632	6.5703	7.69209	mRNA
CASKIN1	9.4077e-11	4.91453e-10	-1.39347	5.20962	3.78361	5.22081	3.82735	mRNA
CASP14	2.60461e-09	1.12602e-08	-1.64116	1.99791	0.355133	2.00218	0.361019	mRNA
CASP8AP2	5.23462e-31	1.62684e-28	1.29163	7.29681	8.52362	7.24845	8.54007	mRNA
CASS4	9.89697e-23	3.68872e-21	1.36222	3.12453	4.82722	3.27248	4.6347	mRNA
CBLC	1.6107e-08	6.25224e-08	-1.26114	1.82262	0.510429	1.82337	0.562227	mRNA
CBS	8.15873e-10	3.78275e-09	-1.13007	8.40805	7.24057	8.38049	7.25042	mRNA
CCDC102B	1.11388e-22	4.09864e-21	1.11075	5.13182	6.3595	5.14496	6.25571	mRNA
CCDC112	8.44389e-22	2.51586e-20	1.094	6.64117	7.65123	6.60606	7.70006	mRNA
CCDC141	1.23676e-10	6.35409e-10	1.14325	2.22362	3.70599	2.31638	3.45963	mRNA
CCDC144A	1.87099e-16	2.13416e-15	1.29081	3.29656	4.43399	3.20795	4.49876	mRNA
CCDC144B	2.74956e-17	3.60287e-16	1.31982	3.75795	4.88422	3.65777	4.9776	mRNA
CCDC146	1.70574e-19	3.35671e-18	1.15362	5.23814	6.36561	5.1959	6.34952	mRNA
CCDC152	8.36918e-14	6.51255e-13	1.25422	3.83286	5.31941	3.9061	5.16032	mRNA
CCDC18	4.91364e-18	7.3309e-17	1.22474	5.09122	6.2643	5.03094	6.25567	mRNA
CCDC39	4.02169e-24	2.0464e-22	1.34851	2.85812	4.04221	2.77319	4.1217	mRNA
CCDC46	2.53555e-11	1.42477e-10	1.10115	5.70928	6.80935	5.68554	6.78668	mRNA
CCDC64B	2.7673e-07	9.03545e-07	-1.09849	2.58497	1.51977	2.67169	1.57319	mRNA
CCDC75	9.2599e-21	2.26738e-19	1.03213	5.45467	6.33344	5.36729	6.39943	mRNA
CCDC76	1.92683e-24	1.052e-22	1.0687	6.8274	7.81086	6.75782	7.82652	mRNA
CCDC82	2.59232e-28	3.61154e-26	1.01241	7.99987	8.92328	7.93513	8.94754	mRNA
CCL18	7.74483e-06	2.07608e-05	-1.00284	7.8203	7.1958	7.95656	6.95372	mRNA
CCNT1	1.21988e-15	1.23585e-14	1.0105	6.4789	7.31623	6.42682	7.43731	mRNA
CCPG1	8.36226e-23	3.18128e-21	1.00927	9.64765	10.6754	9.65206	10.6613	mRNA
CCR2	1.08892e-10	5.63888e-10	1.19531	4.50711	6.25675	4.70828	5.90358	mRNA
CCR4	7.43851e-11	3.92748e-10	1.0527	2.24648	3.70214	2.39949	3.45219	mRNA
CCR5	6.62831e-09	2.70885e-08	1.06686	6.1967	7.79592	6.40807	7.47493	mRNA
CD163	1.77942e-13	1.32464e-12	1.21057	8.58975	10.1936	8.75669	9.96727	mRNA
CD1D	1.08685e-19	2.19774e-18	1.21129	4.19637	5.75782	4.32522	5.53651	mRNA
CD200R1	6.84986e-23	2.63069e-21	1.49666	2.9944	4.79543	3.07907	4.57573	mRNA
CD226	1.59882e-12	1.0548e-11	1.06994	3.14122	4.60671	3.25958	4.32951	mRNA
CD28	2.6355e-14	2.19726e-13	1.06661	5.06063	6.48521	5.1659	6.23251	mRNA
CD38	1.62529e-08	6.30544e-08	1.31163	4.55122	6.5928	4.83535	6.14698	mRNA
CD3G	4.22744e-09	1.77765e-08	1.2339	3.31461	5.1844	3.55838	4.79228	mRNA
CD53	7.44129e-11	3.92792e-10	1.0715	8.22791	9.82743	8.45118	9.52268	mRNA
CD69	8.20565e-20	1.68973e-18	1.73788	3.83345	6.09484	4.03469	5.77258	mRNA
CD80	3.34987e-16	3.68577e-15	1.19183	2.89443	4.52371	3.06774	4.25957	mRNA
CD84	1.24039e-14	1.07357e-13	1.29337	4.99904	6.76485	5.20586	6.49923	mRNA
CD86	2.61757e-12	1.67865e-11	1.00869	6.52321	7.97714	6.7098	7.7185	mRNA
CD96	2.69694e-08	1.01209e-07	1.12589	5.23059	7.00798	5.52247	6.64835	mRNA
CDA	3.99861e-08	1.46732e-07	-1.00286	4.59231	3.88319	4.71553	3.71266	mRNA
CDH19	5.49027e-09	2.26715e-08	1.39606	8.93199	10.1813	8.89756	10.2936	mRNA
CDH1	8.14044e-06	2.17693e-05	-1.52016	10.86	9.44088	10.8762	9.35607	mRNA
CDH2	6.31919e-10	2.97493e-09	1.68029	6.66279	8.23492	6.61831	8.2986	mRNA
CDH3	1.04708e-16	1.25086e-15	-2.17799	10.8606	8.54488	10.7734	8.59542	mRNA
CDK14	1.40129e-26	1.27511e-24	1.65629	6.50764	8.29501	6.58865	8.24495	mRNA
CDK2	1.37404e-15	1.38094e-14	-1.13785	12.7536	11.537	12.7057	11.5678	mRNA
CDK6	1.45113e-27	1.69367e-25	1.44805	9.7193	10.9926	9.61545	11.0635	mRNA
CDKL5	1.34332e-16	1.57404e-15	1.20452	3.53224	4.54986	3.50391	4.70843	mRNA
CDSN	0.000124059	0.000281364	-1.16882	4.13732	2.96933	4.13479	2.96597	mRNA
CEACAM21	3.72466e-11	2.04462e-10	1.05992	3.17066	4.6706	3.36935	4.42928	mRNA
CECR2	3.16091e-09	1.35254e-08	-1.09718	4.53884	3.35445	4.52223	3.42506	mRNA
CENPE	4.34971e-22	1.38813e-20	1.37046	7.10984	8.41697	7.05768	8.42814	mRNA
CENPK	2.89071e-17	3.765e-16	1.10594	6.04003	7.07849	5.97533	7.08127	mRNA
CEP110	1.80224e-23	7.86327e-22	1.00265	8.11089	9.13826	8.08911	9.09175	mRNA
CEP120	5.01159e-40	3.37464e-36	1.17921	7.65538	8.77038	7.62107	8.80028	mRNA
CEP135	1.10629e-29	2.37747e-27	1.18915	6.66469	7.77133	6.59617	7.78532	mRNA
CEP290	9.52866e-34	7.1292e-31	1.59005	7.08924	8.56226	7.03293	8.62298	mRNA
CEP97	4.86971e-26	3.71219e-24	1.05009	6.71586	7.70004	6.7023	7.7524	mRNA
CERKL	3.54917e-14	2.90153e-13	1.19344	4.8851	6.34679	4.99467	6.18811	mRNA
CES1	2.85319e-07	9.28885e-07	-1.26535	4.55322	3.73119	4.77692	3.51156	mRNA
CFB	7.9694e-10	3.70859e-09	1.05507	7.03968	8.43337	7.20984	8.26491	mRNA
CFH	5.74754e-17	7.10563e-16	1.17985	8.58199	10.0552	8.69776	9.87761	mRNA
CFI	1.46835e-21	4.2074e-20	1.85022	7.04507	9.14213	7.19886	9.04908	mRNA
CG030	3.57672e-14	2.92287e-13	1.0205	3.99116	4.93155	3.93222	4.95272	mRNA
CHAC1	1.79119e-21	5.06069e-20	-1.47954	7.75992	6.34163	7.78783	6.30829	mRNA
CHD9	3.23473e-27	3.28366e-25	1.07542	9.1497	10.1364	9.09902	10.1744	mRNA
CHGA	1.42196e-08	5.56149e-08	-1.19045	3.26334	2.185	3.32102	2.13057	mRNA
CHIT1	0.000536885	0.00110489	-1.08271	5.50959	5.1995	5.84698	4.76427	mRNA
CHL1	5.53987e-07	1.73775e-06	1.34668	9.19963	10.6607	9.28561	10.6323	mRNA
CHP2	1.75185e-10	8.8539e-10	-1.13091	1.47437	0.407451	1.54078	0.409871	mRNA
CHRDL1	5.74072e-14	4.55671e-13	2.09426	4.43142	6.64171	4.4986	6.59287	mRNA
CHRM1	0.00021749	0.000475232	-1.0085	4.70201	3.51531	4.61756	3.60906	mRNA
CHRM3	1.90376e-07	6.34409e-07	1.18034	2.97334	4.038	2.95661	4.13695	mRNA
CHST9	0.000349769	0.000740405	-1.24924	5.30687	3.97615	5.25253	4.00329	mRNA
CIDEA	2.41898e-06	6.95323e-06	-1.00182	1.8612	0.930911	1.91868	0.916856	mRNA
CITED1	1.25664e-07	4.30116e-07	-1.12901	8.55334	7.35798	8.56197	7.43296	mRNA
CKB	7.71378e-11	4.06432e-10	-1.18856	9.24855	8.19019	9.28945	8.10088	mRNA
CKMT1A	1.03043e-15	1.05503e-14	-2.11442	4.28786	2.40591	4.4545	2.34008	mRNA
CKMT1B	7.33875e-15	6.57428e-14	-2.29043	5.93114	3.82197	6.08436	3.79393	mRNA
CLCA2	0.000131491	0.00029722	-1.13821	4.06946	2.80453	4.03341	2.8952	mRNA
CLDN11	3.60902e-11	1.98653e-10	1.59649	4.48602	6.45868	4.68618	6.28267	mRNA
CLDN14	4.06517e-06	1.1302e-05	-1.12953	3.83011	3.07788	4.01402	2.88449	mRNA
CLEC12A	1.28544e-08	5.04901e-08	1.03121	3.30356	4.77063	3.46916	4.50037	mRNA
CLEC2B	5.85079e-18	8.58329e-17	1.14261	7.03099	8.41716	7.14533	8.28794	mRNA
CLEC7A	9.82783e-17	1.17683e-15	1.23182	5.46369	7.10967	5.64005	6.87187	mRNA
CLECL1	3.67639e-15	3.46071e-14	1.17657	1.87534	3.43698	1.9802	3.15678	mRNA
CLIC2	4.4548e-20	9.57355e-19	1.42041	6.05936	7.78636	6.18411	7.60452	mRNA
CLIC4	1.72425e-27	1.93414e-25	1.03535	11.8534	12.7736	11.798	12.8333	mRNA
CLIC5	5.27457e-15	4.85428e-14	1.00545	4.62185	5.9016	4.73663	5.74208	mRNA
CLK4	1.42925e-21	4.10118e-20	1.03462	7.06417	8.08646	7.04639	8.08101	mRNA
CMAH	3.44098e-27	3.45827e-25	1.45541	4.44437	6.1842	4.49752	5.95293	mRNA
CMTM1	4.86939e-33	2.52222e-30	1.34205	5.72817	6.96774	5.68413	7.02618	mRNA
CNFN	4.28871e-22	1.37083e-20	-2.2142	5.82826	3.64896	5.85789	3.64369	mRNA
CNKSR2	1.26177e-08	4.95806e-08	1.07179	2.72762	3.66528	2.71606	3.78786	mRNA
CNR1	4.58548e-12	2.84932e-11	1.68366	3.18719	4.98387	3.31364	4.99729	mRNA
CNTFR	4.42378e-09	1.85443e-08	-1.65599	4.53234	2.91575	4.56191	2.90592	mRNA
CNTN4	7.8076e-09	3.15822e-08	1.4913	3.96249	5.59178	4.08918	5.58048	mRNA
CNTN6	1.95093e-05	4.94364e-05	1.0493	1.43966	2.5488	1.56519	2.61449	mRNA
COL11A2	1.46671e-05	3.785e-05	1.29308	7.60113	8.60969	7.5038	8.79689	mRNA
COL17A1	1.22428e-05	3.19118e-05	-1.44692	4.4833	3.0022	4.48178	3.03486	mRNA
COL19A1	2.4197e-07	7.93769e-07	1.47008	3.24909	4.70883	3.27124	4.74132	mRNA
COL22A1	1.65606e-06	4.86464e-06	1.65185	6.3209	8.26831	6.52847	8.18032	mRNA
COL4A3	1.17497e-10	6.05327e-10	1.08838	1.71968	3.00716	1.75343	2.84182	mRNA
COL8A1	2.50398e-13	1.82412e-12	1.64632	5.18637	6.97065	5.3022	6.94852	mRNA
COLEC12	1.20917e-12	8.10161e-12	1.00693	6.69034	7.8823	6.78539	7.79232	mRNA
COMTD1	1.03257e-22	3.83438e-21	-1.12731	7.14636	6.09191	7.16597	6.03866	mRNA
CP110	1.4805e-31	5.15647e-29	1.03179	7.75634	8.70839	7.70013	8.73192	mRNA
CPE	2.09744e-14	1.7743e-13	1.19552	7.25204	8.53346	7.29009	8.48561	mRNA
CPN1	0.000334473	0.000710333	-1.08996	6.76091	5.94791	6.83398	5.74402	mRNA
CPNE7	4.72938e-09	1.97393e-08	-1.14757	5.81777	4.68099	5.73108	4.58351	mRNA
CP	5.49667e-12	3.37707e-11	1.60061	3.23013	5.27623	3.42305	5.02366	mRNA
CR1	5.28631e-15	4.86287e-14	1.5324	4.22338	6.34094	4.46233	5.99474	mRNA
CR2	0.0002453	0.000532084	1.21338	2.35804	4.25626	2.64081	3.8542	mRNA
CRCT1	1.52406e-07	5.15447e-07	-1.26184	1.82631	0.529498	1.838	0.576166	mRNA
CREB5	1.79546e-18	2.93448e-17	1.656	6.99708	8.55241	6.9918	8.64779	mRNA
CRTAC1	5.83711e-06	1.58916e-05	-1.48371	9.51074	8.1124	9.4372	7.95349	mRNA
CRTAM	4.2685e-09	1.7938e-08	1.09346	3.38024	5.09648	3.61395	4.70741	mRNA
CRYM	5.77936e-06	1.57428e-05	-1.01853	4.20065	2.87554	3.95984	2.94131	mRNA
CSAG2	0.000270438	0.000581863	1.15784	3.47891	4.46227	3.45396	4.6118	mRNA
CSAG3	0.000137995	0.000310842	1.25787	4.74049	5.89756	4.76196	6.01983	mRNA
CSF1R	2.1255e-14	1.79503e-13	1.09566	8.93079	10.4073	9.1001	10.1958	mRNA
CSGALNACT1	6.41965e-16	6.7826e-15	1.21684	9.07645	10.2847	9.07132	10.2882	mRNA
CST2	0.000394405	0.000829158	-1.04887	4.04064	3.29969	4.20534	3.15646	mRNA
CTSL2	5.69425e-20	1.20198e-18	-1.5225	6.62513	5.11364	6.64586	5.12335	mRNA
CWH43	8.92244e-07	2.72365e-06	-1.15503	1.79353	0.597489	1.82187	0.66684	mRNA
CX3CR1	2.31976e-11	1.30788e-10	1.04715	3.98012	5.23681	4.09355	5.1407	mRNA
CXCL10	2.77265e-11	1.5481e-10	1.62115	6.94913	9.11271	7.13454	8.75569	mRNA
CXCL11	1.92753e-13	1.42787e-12	1.6819	4.65012	6.7968	4.79153	6.47343	mRNA
CXCL13	7.74157e-06	2.07576e-05	1.27196	5.75517	7.74579	6.05105	7.323	mRNA
CXCL9	2.02195e-07	6.69928e-07	1.35292	8.46393	10.5057	8.72019	10.0731	mRNA
CXCR2P1	7.7674e-08	2.73982e-07	1.3137	4.12216	6.06603	4.36014	5.67385	mRNA
CXorf21	4.59501e-22	1.45492e-20	1.37377	3.41112	5.18233	3.54499	4.91875	mRNA
CYBB	6.46843e-22	1.97983e-20	1.62226	8.09058	10.1877	8.29915	9.92142	mRNA
CYP1B1	2.2701e-14	1.90521e-13	1.22733	6.56148	8.22414	6.74795	7.97528	mRNA
CYP4F22	3.24806e-08	1.20814e-07	-1.27273	2.4922	1.45773	2.60376	1.33103	mRNA
CYSLTR1	8.70537e-21	2.13938e-19	1.23791	2.81649	4.41847	2.93756	4.17546	mRNA
CYTIP	8.03278e-10	3.73464e-09	1.12238	5.78056	7.48562	6.02068	7.14306	mRNA
D4S234E	1.89443e-09	8.40162e-09	-1.68313	11.7195	10.0805	11.6583	9.9752	mRNA
DAPL1	6.88362e-06	1.85656e-05	-1.13002	3.3875	2.14562	3.31168	2.18166	mRNA
DAPP1	4.0795e-12	2.5506e-11	1.21895	4.37273	6.11558	4.56615	5.7851	mRNA
DCT	0.000904862	0.00180392	-1.22893	11.4786	10.0587	11.3655	10.1366	mRNA
DDO	4.04718e-18	6.13332e-17	1.61867	2.85642	4.74395	2.98555	4.60422	mRNA
DDX58	2.6296e-19	4.98316e-18	1.04698	7.58752	8.75316	7.60546	8.65244	mRNA
DDX60	5.44616e-21	1.38912e-19	1.3496	8.04222	9.51135	8.05989	9.40949	mRNA
DEFB1	1.84007e-07	6.1491e-07	-1.23991	2.46315	1.30605	2.51496	1.27505	mRNA
DENND1B	5.12818e-23	2.01545e-21	1.35049	4.25982	5.66615	4.27388	5.62437	mRNA
DENND4A	5.92633e-38	1.49647e-34	1.20323	7.76143	8.92173	7.73218	8.93541	mRNA
DHDH	1.00682e-14	8.81993e-14	-1.02422	3.45903	2.49075	3.45489	2.43067	mRNA
DIXDC1	3.74603e-22	1.21837e-20	1.08886	7.56927	8.56158	7.55098	8.63985	mRNA
DLL3	2.83013e-14	2.34983e-13	-1.81337	8.51414	6.59598	8.46119	6.64782	mRNA
DMKN	9.75726e-14	7.53753e-13	-2.29171	8.64891	6.31148	8.61394	6.32223	mRNA
DMRTA1	3.55953e-10	1.72927e-09	1.49267	2.84862	4.32375	2.90958	4.40224	mRNA
DNAH9	7.38398e-06	1.98514e-05	1.35914	2.99169	4.56313	3.16986	4.52899	mRNA
DNAJB14	2.05147e-27	2.2401e-25	1.05613	7.48483	8.4627	7.43659	8.49272	mRNA
DOCK11	1.42767e-30	3.91458e-28	1.49884	6.97347	8.66203	7.0505	8.54933	mRNA
DOCK2	5.55766e-15	5.0801e-14	1.2699	7.44548	9.14357	7.61309	8.88298	mRNA
DOCK4	1.71827e-24	9.48384e-23	1.32047	7.63036	8.98947	7.66764	8.98811	mRNA
DOCK8	8.4251e-12	5.0309e-11	1.03393	7.90995	9.33858	8.0608	9.09473	mRNA
DPP7	3.06476e-26	2.44708e-24	-1.0582	12.3182	11.3677	12.3567	11.2986	mRNA
DPYD	8.85609e-27	8.39915e-25	1.71867	6.57194	8.53135	6.68644	8.40511	mRNA
DPYSL4	3.45839e-08	1.28071e-07	-1.19988	7.20191	6.01192	7.24681	6.04692	mRNA
DSC1	1.66732e-06	4.89629e-06	-1.2793	2.03822	0.8318	2.07861	0.799316	mRNA
DSC3	0.000102077	0.000234191	-1.34825	3.84811	2.35422	3.86278	2.51453	mRNA
DSG1	2.90949e-06	8.25717e-06	-1.61808	3.28722	1.50851	3.2715	1.65342	mRNA
DSG3	1.58275e-05	4.06629e-05	-1.4657	3.47093	1.84753	3.42639	1.96068	mRNA
DSP	6.9785e-05	0.000163598	-1.29031	8.24753	7.0164	8.37912	7.08881	mRNA
DTHD1	1.39718e-11	8.10119e-11	1.05679	1.47365	2.95501	1.61615	2.67294	mRNA
DUOX1	2.5016e-06	7.17619e-06	-1.14221	5.45008	4.22261	5.43894	4.29673	mRNA
DUOXA1	1.03291e-07	3.58029e-07	-1.2889	2.98322	1.58515	2.94845	1.65955	mRNA
DUSP9	2.60476e-09	1.12602e-08	-1.25253	5.6088	4.2646	5.58485	4.33232	mRNA
ECM1	3.24166e-09	1.38504e-08	-1.01145	12.0256	11.0557	12.0588	11.0474	mRNA
EDIL3	2.06318e-14	1.74899e-13	1.82263	3.7795	5.49	3.76481	5.58744	mRNA
EDN3	7.10879e-09	2.89642e-08	2.26111	1.533	3.76062	1.57873	3.83984	mRNA
EEA1	7.15266e-24	3.37595e-22	1.10433	8.61771	9.65219	8.59065	9.69499	mRNA
EEF1A2	1.97598e-05	5.00085e-05	-1.22018	6.06076	4.91813	6.19536	4.97518	mRNA
EFHD1	5.98208e-14	4.74084e-13	-1.5401	8.42454	6.97598	8.45349	6.91339	mRNA
EFNA3	6.48903e-16	6.85232e-15	-1.12935	6.89846	5.7509	6.91605	5.7867	mRNA
ELFN2	4.25859e-07	1.3537e-06	-1.05725	2.9816	1.99949	3.01436	1.95711	mRNA
ELK3	4.02406e-33	2.13921e-30	1.15349	8.17721	9.26532	8.15406	9.30755	mRNA
ELOVL2	5.30379e-05	0.000126302	1.08369	7.5434	8.70343	7.49697	8.58066	mRNA
EMB	1.80209e-16	2.06332e-15	1.38783	6.68736	8.43749	6.86523	8.25306	mRNA
EMR1	5.07267e-12	3.1299e-11	1.22406	2.68839	4.39527	2.90879	4.13285	mRNA
ENPP4	1.63705e-27	1.84749e-25	2.04039	4.70022	6.97859	4.82878	6.86917	mRNA
ENPP5	2.81457e-06	8.00465e-06	1.02682	3.31668	4.46029	3.35847	4.38528	mRNA
ENPP6	3.77252e-18	5.76278e-17	1.30872	1.18258	2.58147	1.22088	2.5296	mRNA
EPHA3	7.67664e-12	4.60439e-11	1.47774	5.24765	6.84648	5.35246	6.8302	mRNA
EPHX1	1.0373e-22	3.84485e-21	-1.33784	11.2922	10.101	11.3791	10.0413	mRNA
EPHX3	1.43073e-07	4.86242e-07	-1.17365	3.65645	2.63861	3.74015	2.5665	mRNA
EPN3	1.72828e-07	5.78798e-07	-1.16882	2.30525	1.1235	2.34019	1.17137	mRNA
EPPK1	4.15271e-07	1.32192e-06	-1.0517	3.99641	2.96436	4.03257	2.98087	mRNA
EPS8L1	1.77535e-17	2.40375e-16	-1.21544	7.72733	6.5679	7.77096	6.55551	mRNA
EPS8L2	1.48835e-06	4.40144e-06	-1.02746	7.85611	6.83025	7.88246	6.855	mRNA
EPSTI1	4.60384e-13	3.25524e-12	1.27318	6.21879	7.87372	6.32025	7.59343	mRNA
ERC2	4.19599e-16	4.55716e-15	1.16335	1.31814	2.54762	1.39834	2.56169	mRNA
ERMN	1.40105e-18	2.32943e-17	1.28318	1.79154	3.34378	1.8871	3.17028	mRNA
ERRFI1	2.19834e-16	2.48093e-15	1.24139	8.26475	9.51987	8.30351	9.5449	mRNA
ESM1	4.80867e-10	2.29754e-09	1.08164	5.71762	6.82696	5.779	6.86064	mRNA
ESRP1	2.02036e-13	1.48845e-12	-1.46355	9.06235	7.44625	9.01076	7.54721	mRNA
ETV1	6.31074e-14	4.98566e-13	1.10661	9.52242	10.5739	9.51116	10.6178	mRNA
EVI2A	6.12276e-26	4.51408e-24	1.58947	6.38836	8.25209	6.46701	8.05648	mRNA
EVI2B	1.15955e-12	7.79241e-12	1.06927	7.2497	8.76228	7.41131	8.48058	mRNA
EVPL	1.01708e-08	4.05009e-08	-1.75374	4.99676	3.14551	4.99267	3.23893	mRNA
EYA1	0.00171508	0.00327811	1.146	4.59335	6.16237	4.78416	5.93015	mRNA
EYS	2.87173e-21	7.75558e-20	1.06419	2.04711	3.0504	2.05663	3.12082	mRNA
F12	2.18759e-11	1.23855e-10	-1.28478	6.35959	5.1065	6.42333	5.13855	mRNA
F13A1	1.48547e-13	1.12012e-12	1.28359	7.47505	8.91058	7.5235	8.80709	mRNA
F2RL2	2.70809e-05	6.72644e-05	1.00935	5.29596	6.23921	5.27493	6.28428	mRNA
F2R	4.69614e-20	1.00388e-18	1.51343	10.0338	11.3376	9.92701	11.4404	mRNA
F5	1.38133e-10	7.06796e-10	1.67065	4.6819	6.59397	4.84325	6.51391	mRNA
FAM101B	3.67001e-18	5.6293e-17	-1.02222	10.3126	9.36599	10.3138	9.29158	mRNA
FAM105A	3.22518e-27	3.28366e-25	1.62317	5.41743	7.3764	5.5642	7.18737	mRNA
FAM124A	6.31091e-16	6.68169e-15	-1.03566	6.73207	5.68616	6.70778	5.67212	mRNA
FAM131B	1.53661e-07	5.19081e-07	1.08974	3.14633	4.39312	3.3021	4.39184	mRNA
FAM133A	2.07383e-07	6.86131e-07	1.49532	2.91798	4.25734	2.85432	4.34964	mRNA
FAM135B	3.8564e-11	2.11406e-10	1.64484	1.65054	3.26719	1.7207	3.36554	mRNA
FAM178B	9.63527e-05	0.000221764	-1.33215	7.18284	5.7342	7.23966	5.90751	mRNA
FAM184A	1.41832e-09	6.37833e-09	1.20108	3.41686	4.68008	3.46339	4.66448	mRNA
FAM196B	2.89516e-12	1.84904e-11	1.52453	2.26778	3.72472	2.23093	3.75547	mRNA
FAM198B	1.66824e-15	1.65035e-14	1.23085	9.21945	10.4335	9.17402	10.4049	mRNA
FAM19A2	5.69933e-16	6.06917e-15	1.28705	1.95248	3.08253	1.95305	3.2401	mRNA
FAM25A	7.45311e-09	3.02391e-08	-1.28445	1.6221	0.323613	1.64381	0.359362	mRNA
FAM26F	6.07262e-10	2.86686e-09	1.20482	5.65874	7.44249	5.89829	7.10311	mRNA
FAM46C	1.54172e-12	1.01979e-11	1.20128	7.01822	8.56809	7.15114	8.35242	mRNA
FAM49A	5.75765e-14	4.56835e-13	1.1237	4.15799	5.71699	4.35319	5.47688	mRNA
FAM63B	3.92373e-22	1.26215e-20	1.20599	6.95987	8.02444	6.91971	8.1257	mRNA
FAM69B	1.20129e-22	4.40424e-21	-1.44132	9.99368	8.53231	9.97368	8.53237	mRNA
FAM69C	7.79703e-18	1.11708e-16	-2.50808	7.56544	4.86899	7.41006	4.90198	mRNA
FAM83A	4.85349e-06	1.33468e-05	-1.22034	2.49939	1.1764	2.48957	1.26923	mRNA
FAM83C	1.50968e-08	5.88631e-08	-1.46119	2.43523	0.901207	2.43417	0.972978	mRNA
FAM83F	2.63042e-09	1.13687e-08	-1.36464	2.44932	1.14855	2.53041	1.16577	mRNA
FAM83H	3.18318e-17	4.11751e-16	-1.06267	10.2579	9.11583	10.2552	9.1925	mRNA
FANCM	1.03944e-20	2.52681e-19	1.02222	6.16495	7.09623	6.0991	7.12133	mRNA
FAS	1.81223e-15	1.78319e-14	1.01664	6.72025	7.9773	6.79459	7.81123	mRNA
FAT2	8.28698e-13	5.68825e-12	-1.61369	6.39933	4.90099	6.48114	4.86745	mRNA
FBLL1	7.86378e-11	4.14119e-10	-1.40422	5.49676	4.05947	5.52848	4.12426	mRNA
FBXL3	3.92559e-33	2.13921e-30	1.09425	8.62268	9.61638	8.56389	9.65814	mRNA
FCGR2A	4.59484e-18	6.90628e-17	1.03812	9.74385	10.9577	9.82341	10.8615	mRNA
FCGR2B	2.62019e-14	2.18541e-13	1.10062	6.70235	8.01283	6.80564	7.90625	mRNA
FCGR2C	1.04629e-26	9.87664e-25	1.76632	5.28074	7.23677	5.37523	7.14155	mRNA
FCGR3A	7.21132e-16	7.55188e-15	1.36742	9.01288	10.772	9.17403	10.5415	mRNA
FCHO2	1.57158e-30	4.23299e-28	1.07556	7.83976	8.90416	7.81805	8.89361	mRNA
FCRL1	1.47288e-06	4.35822e-06	1.05411	1.60404	3.09945	1.70201	2.75613	mRNA
FCRL3	6.34117e-07	1.97377e-06	1.1853	3.07064	4.98829	3.32745	4.51276	mRNA
FCRL5	0.000147794	0.000331253	1.04654	3.62837	5.45937	3.89127	4.93781	mRNA
FER1L4	2.71792e-09	1.17293e-08	1.14716	3.44084	4.85857	3.52636	4.67352	mRNA
FERMT1	2.31929e-05	5.81939e-05	-1.06263	3.23337	2.212	3.29531	2.23267	mRNA
FGF1	2.21901e-11	1.25564e-10	1.28617	5.82522	7.28424	5.87477	7.16094	mRNA
FGF2	7.53122e-18	1.08283e-16	1.76397	5.78239	7.70451	5.83999	7.60395	mRNA
FGF7	1.05372e-26	9.90059e-25	1.59611	4.89039	6.72784	4.97672	6.57283	mRNA
FGFBP1	1.2635e-06	3.77686e-06	-1.37712	2.60631	1.10952	2.56822	1.1911	mRNA
FGFR3	2.85472e-07	9.29234e-07	-1.19198	5.40851	4.19649	5.44686	4.25488	mRNA
FGL2	6.1888e-21	1.56667e-19	1.85765	7.37464	9.68595	7.57877	9.43642	mRNA
FHAD1	2.2248e-09	9.74908e-09	1.18756	3.70263	5.00005	3.77943	4.96699	mRNA
FKBP5	4.93129e-18	7.35181e-17	1.2529	8.9934	10.4445	9.10312	10.356	mRNA
FLG2	1.82778e-07	6.11003e-07	-1.52643	2.80991	1.25856	2.8066	1.28017	mRNA
FLG	5.86447e-07	1.83302e-06	-1.27137	7.46353	6.1224	7.45546	6.1841	mRNA
FLJ40330	6.01331e-09	2.47151e-08	1.10595	3.1745	4.62409	3.22048	4.32643	mRNA
FLRT3	1.30697e-07	4.46887e-07	1.45598	4.67623	5.96383	4.72648	6.18246	mRNA
FN3K	3.18378e-17	4.11751e-16	-1.01121	9.93549	8.91551	9.95974	8.94853	mRNA
FNDC3A	3.3821e-32	1.33371e-29	1.11443	10.107	11.095	10.0495	11.1639	mRNA
FOLH1	4.92629e-07	1.55372e-06	1.10575	4.84829	6.06047	4.9447	6.05045	mRNA
FOXN1	2.41008e-09	1.04882e-08	-1.17582	1.48419	0.316613	1.52458	0.348759	mRNA
FPR2	2.16824e-11	1.22898e-10	1.05074	2.27104	3.718	2.41734	3.46808	mRNA
FREM1	1.27424e-12	8.50376e-12	2.06565	4.14744	6.46386	4.29425	6.3599	mRNA
FREM2	6.85605e-11	3.63419e-10	2.00194	5.50159	7.32874	5.53382	7.53576	mRNA
FRMD3	5.69195e-16	6.06451e-15	1.20898	4.23906	5.45681	4.27102	5.48	mRNA
FRMD5	3.12645e-07	1.01279e-06	1.05635	6.12282	7.01331	6.06101	7.11737	mRNA
FSTL4	1.64883e-12	1.08566e-11	-1.44042	4.8255	3.40303	4.875	3.43458	mRNA
FUT3	2.3045e-08	8.74075e-08	-1.15325	2.78348	1.70036	2.87522	1.72196	mRNA
FYB	8.01704e-17	9.70937e-16	1.2796	7.86534	9.59146	8.06083	9.34043	mRNA
FZD9	4.72986e-14	3.81276e-13	-1.48011	7.46244	5.95279	7.4572	5.9771	mRNA
GABPA	4.39243e-32	1.64317e-29	1.03351	8.5706	9.53061	8.52056	9.55407	mRNA
GABRA2	3.46418e-07	1.11469e-06	1.12871	1.0855	2.12577	1.08951	2.21823	mRNA
GABRA3	1.69803e-07	5.68949e-07	1.57061	3.68774	4.96647	3.62095	5.19156	mRNA
GABRA5	2.93381e-09	1.2599e-08	-1.34838	2.54753	1.15976	2.52836	1.17998	mRNA
GALNT5	2.43144e-09	1.0572e-08	1.42954	3.79938	5.29759	3.89233	5.32186	mRNA
GAP43	1.16051e-10	5.982e-10	1.7462	2.40141	4.16323	2.55652	4.30272	mRNA
GAPDHS	6.96653e-07	2.15845e-06	-1.55163	8.87738	7.32846	8.77249	7.22085	mRNA
GAPT	2.45826e-12	1.58251e-11	1.15287	3.35126	4.90455	3.51801	4.67088	mRNA
GAS2L3	3.59581e-13	2.57038e-12	1.08774	7.18394	8.04311	7.07316	8.1609	mRNA
GATA4	0.000574659	0.00117831	-1.10555	5.05507	4.21285	5.16391	4.05835	mRNA
GATM	2.44476e-16	2.74218e-15	1.29921	7.38635	8.73294	7.44555	8.74476	mRNA
GBP1	3.58293e-13	2.56208e-12	1.39062	8.907	10.7129	9.07174	10.4624	mRNA
GBP2	1.2731e-13	9.70483e-13	1.12283	9.64654	11.113	9.81394	10.9368	mRNA
GBP3	2.36122e-16	2.65437e-15	1.39792	7.04272	8.6407	7.05932	8.45724	mRNA
GBP4	1.72302e-13	1.28628e-12	1.51273	8.40543	10.4386	8.60114	10.1139	mRNA
GBP5	2.14688e-09	9.43833e-09	1.40708	6.938	8.98457	7.17777	8.58485	mRNA
GBP7	5.00891e-14	4.02326e-13	1.33097	0.98878	2.4873	1.06524	2.39622	mRNA
GCC2	2.14417e-33	1.31256e-30	1.18493	8.55672	9.67926	8.5254	9.71033	mRNA
GCNT1	1.84509e-31	6.31739e-29	1.5881	5.74362	7.61684	5.88917	7.47727	mRNA
GDNF	1.06223e-15	1.08429e-14	1.75735	1.84925	3.57111	1.91495	3.67229	mRNA
GFRA1	1.01894e-08	4.05666e-08	1.45915	5.15561	6.62692	5.26747	6.72661	mRNA
GGT6	3.86322e-08	1.41996e-07	-1.25459	2.05256	0.75787	2.08231	0.827718	mRNA
GGTA1	1.93856e-14	1.64957e-13	1.07113	5.56929	7.00197	5.69166	6.76279	mRNA
GIMAP2	9.21614e-18	1.2992e-16	1.25291	6.04303	7.68677	6.18894	7.44185	mRNA
GIMAP7	1.78385e-16	2.04748e-15	1.21842	6.07373	7.7465	6.21695	7.43537	mRNA
GJB5	4.90753e-07	1.54805e-06	-1.11701	2.44373	1.23819	2.43465	1.31764	mRNA
GLB1L2	0.000267072	0.000575419	-1.04221	6.34828	5.46983	6.46209	5.41988	mRNA
GLIPR1	2.39355e-29	4.6384e-27	1.52889	6.68824	8.54065	6.86574	8.39463	mRNA
GLIS3	1.75357e-11	1.0055e-10	1.02505	4.43416	5.56307	4.49185	5.5169	mRNA
GLRB	1.62016e-06	4.76401e-06	1.10256	2.85643	3.96646	2.88816	3.99072	mRNA
GMPR	9.27788e-18	1.30426e-16	-1.93372	11.0083	9.02293	10.8976	8.96393	mRNA
GNAL	7.43477e-15	6.65145e-14	-1.72769	6.50352	4.79772	6.52824	4.80055	mRNA
GNAO1	6.38303e-09	2.61708e-08	-1.28775	8.09173	6.7715	8.09551	6.80776	mRNA
GNG2	8.86156e-18	1.25359e-16	1.14341	9.93843	11.0222	9.89417	11.0376	mRNA
GOLGA7B	1.18345e-16	1.39888e-15	-1.50091	9.11236	7.55312	9.09918	7.59827	mRNA
GOLIM4	7.19213e-26	5.1704e-24	1.14153	8.70302	9.72747	8.65749	9.79902	mRNA
GPC6	3.52772e-16	3.87301e-15	1.7449	5.62994	7.47064	5.71697	7.46188	mRNA
GPR141	2.083e-18	3.3636e-17	1.1108	1.58208	2.98971	1.69763	2.80844	mRNA
GPR143	5.91732e-17	7.30249e-16	-2.64339	11.5583	8.77536	11.5156	8.87224	mRNA
GPR155	5.49328e-17	6.82051e-16	1.31677	8.1065	9.53754	8.16857	9.48535	mRNA
GPR174	2.15568e-14	1.81672e-13	1.38749	1.98696	3.89851	2.16712	3.55461	mRNA
GPR183	2.84403e-15	2.7177e-14	1.19761	5.47194	7.09137	5.66907	6.86668	mRNA
GPR34	4.75989e-35	5.06076e-32	1.73508	4.68508	6.64861	4.7644	6.49947	mRNA
GPR56	1.89872e-12	1.24049e-11	-1.0695	13.8004	12.7637	13.7966	12.7271	mRNA
GPR65	1.9469e-22	6.80438e-21	1.46839	4.55494	6.43633	4.708	6.17639	mRNA
GPR82	4.2341e-28	5.44797e-26	1.39176	1.46721	3.08992	1.54902	2.94078	mRNA
GPR87	2.77745e-06	7.90243e-06	-1.00422	1.77856	0.719628	1.79141	0.787188	mRNA
GPR98	4.62041e-06	1.2751e-05	1.07043	3.61411	4.40098	3.54474	4.61517	mRNA
GPRC5A	1.33771e-06	3.98158e-06	-1.12209	7.91707	6.74639	7.97475	6.85266	mRNA
GPRIN3	4.8277e-12	2.98788e-11	1.14019	6.22929	7.52306	6.32295	7.46313	mRNA
GPX2	3.81608e-07	1.22072e-06	-1.11541	2.44344	1.28992	2.4554	1.34	mRNA
GREB1	2.53331e-11	1.42391e-10	-1.1097	10.6844	9.49135	10.6438	9.53405	mRNA
GRHL2	4.10875e-06	1.14122e-05	-1.035	2.05217	1.01241	2.1031	1.06809	mRNA
GRHL3	1.04248e-06	3.14784e-06	-1.12665	2.96081	1.79306	2.97044	1.84379	mRNA
GRIA2	2.88078e-13	2.08359e-12	1.86647	0.846499	2.71375	0.902491	2.76896	mRNA
GRIA4	3.70912e-07	1.18952e-06	1.10683	1.47225	2.6009	1.53061	2.63743	mRNA
GRIK3	8.56879e-07	2.62389e-06	1.56799	4.61449	6.25568	4.72915	6.29714	mRNA
GRPR	4.9881e-19	9.00489e-18	1.22389	2.36384	3.50216	2.35724	3.58113	mRNA
GSTP1	2.67876e-26	2.182e-24	-1.39192	13.7182	12.3566	13.7516	12.3597	mRNA
GULP1	1.14427e-13	8.76582e-13	1.27638	7.46228	8.48724	7.35136	8.62774	mRNA
GVIN1	1.01951e-25	7.05315e-24	1.87769	4.4881	6.84192	4.65194	6.52963	mRNA
GYG2	1.1501e-07	3.96266e-07	-1.12927	11.1501	10.0484	11.1367	10.0075	mRNA
GYPC	1.65479e-19	3.26132e-18	-1.00269	11.9913	11.0985	12.0389	11.0362	mRNA
GZMK	3.26462e-06	9.21069e-06	1.11899	5.08755	6.97077	5.38728	6.50627	mRNA
H2AFJ	5.78443e-21	1.46798e-19	-1.31073	10.7901	9.59753	10.8106	9.49983	mRNA
HAGHL	9.20193e-22	2.71766e-20	-1.24892	8.85273	7.60896	8.80796	7.55904	mRNA
HAPLN1	8.93904e-10	4.12089e-09	1.93858	2.26252	4.23994	2.32731	4.26589	mRNA
HBQ1	1.11722e-11	6.57412e-11	-1.01067	2.18662	1.18463	2.17826	1.16759	mRNA
HCFC2	7.03723e-31	2.06028e-28	1.08423	6.85413	7.9388	6.85759	7.94183	mRNA
HCN1	5.56306e-05	0.000132087	1.03178	2.9259	3.80125	2.86068	3.89246	mRNA
HDAC9	1.31494e-12	8.75225e-12	1.30094	5.69908	6.89945	5.62785	6.92879	mRNA
HECTD2	2.08176e-30	5.39149e-28	1.43946	5.90061	7.23025	5.84017	7.27964	mRNA
HELB	1.48092e-27	1.70949e-25	1.07375	4.3386	5.45426	4.3589	5.43265	mRNA
HES2	5.36703e-16	5.74255e-15	-2.17161	5.08463	3.05749	5.18784	3.01623	mRNA
HES4	1.54856e-11	8.93019e-11	-1.10321	5.28202	4.26424	5.3385	4.23529	mRNA
HES6	1.57966e-23	6.98267e-22	-1.46757	9.59604	8.14403	9.61252	8.14496	mRNA
HGF	6.66337e-18	9.64923e-17	1.50747	3.45685	5.22999	3.59261	5.10007	mRNA
HHATL	0.000761193	0.00153554	1.26801	2.7753	4.19646	2.72787	3.99589	mRNA
HIPK3	5.68578e-31	1.71431e-28	1.26377	8.37045	9.5436	8.32887	9.59264	mRNA
HLA-DOA	5.28941e-11	2.84482e-10	1.28787	7.84309	9.59105	8.03097	9.31884	mRNA
HMGA2	1.55443e-14	1.33394e-13	2.15687	6.15009	8.03806	6.05412	8.211	mRNA
HMMR	8.3792e-17	1.01298e-15	1.00858	7.09919	8.09076	7.06688	8.07546	mRNA
HNF4G	1.29001e-12	8.60052e-12	1.4895	1.3768	2.91478	1.47721	2.96672	mRNA
HOMER1	1.88889e-13	1.40079e-12	1.07651	6.40978	7.29921	6.3493	7.42581	mRNA
HOXA3	8.15426e-08	2.87026e-07	1.04172	5.38896	6.5038	5.42843	6.47015	mRNA
HPDL	9.78907e-12	5.7923e-11	-1.02521	7.31858	6.16895	7.20092	6.1757	mRNA
HR	9.18519e-08	3.20632e-07	-1.08794	9.83868	8.77346	9.88725	8.79931	mRNA
HS3ST2	9.67069e-15	8.49012e-14	-1.66815	5.66326	4.31269	5.79792	4.12977	mRNA
HSD11B1	1.49525e-09	6.70489e-09	1.11803	3.59251	5.29142	3.85482	4.97285	mRNA
HSD17B14	1.55647e-15	1.54888e-14	-1.19514	8.99388	7.92458	9.02416	7.82901	mRNA
HSPA13	2.85596e-27	2.99747e-25	1.03698	9.29329	10.257	9.26768	10.3047	mRNA
HSPA7	1.80276e-16	2.06332e-15	1.53452	6.46111	8.12601	6.50911	8.04363	mRNA
HSPB8	1.25574e-06	3.75534e-06	-1.10989	8.46286	7.57312	8.52577	7.41588	mRNA
IDO1	5.96489e-07	1.86182e-06	1.30505	5.61497	7.60786	5.87818	7.18323	mRNA
IFI44L	1.80206e-11	1.03038e-10	1.39568	7.14827	8.78144	7.19625	8.59192	mRNA
IFI44	1.72381e-16	1.98874e-15	1.20837	7.44316	8.79545	7.46149	8.66986	mRNA
IFIH1	5.34761e-23	2.0895e-21	1.26321	8.21421	9.61147	8.25327	9.51649	mRNA
IFIT2	1.28704e-15	1.30258e-14	1.03359	7.89446	9.04558	7.91316	8.94675	mRNA
IFT80	1.00856e-27	1.21273e-25	1.1063	8.08818	9.06549	8.02793	9.13423	mRNA
IGFL1	1.06181e-09	4.85064e-09	-1.51816	1.8182	0.294394	1.83252	0.314358	mRNA
IGJ	4.83577e-07	1.52684e-06	1.58694	6.94174	9.38826	7.24458	8.83153	mRNA
IKZF1	3.51473e-08	1.30038e-07	1.00003	6.76652	8.34788	6.99846	7.99849	mRNA
IKZF2	5.08105e-21	1.30588e-19	1.39994	4.95904	6.64489	5.13569	6.53563	mRNA
IKZF3	8.9727e-13	6.11118e-12	1.52434	2.82224	4.88581	3.03217	4.55651	mRNA
IL13RA2	3.48499e-08	1.29009e-07	1.96622	4.08098	5.83724	4.02111	5.98733	mRNA
IL15	1.89347e-22	6.62912e-21	1.55161	3.93698	5.77819	4.03849	5.5901	mRNA
IL1F5	4.15648e-06	1.15352e-05	-1.20705	2.46003	1.34213	2.51794	1.31089	mRNA
IL1RAPL1	1.45005e-09	6.51004e-09	1.27913	1.51152	2.60713	1.49601	2.77514	mRNA
IL21R	1.311e-08	5.14641e-08	1.15217	5.07759	6.84774	5.35734	6.50951	mRNA
IL2RA	8.74131e-18	1.23831e-16	1.45326	4.33472	6.22766	4.51824	5.97151	mRNA
IL33	2.32351e-13	1.70124e-12	1.44224	5.67692	7.53545	5.82923	7.27147	mRNA
IL6ST	1.52592e-33	9.94355e-31	2.01447	8.03155	9.89519	7.9846	9.99907	mRNA
IL7R	1.08519e-19	2.19659e-18	1.80916	3.45752	5.77959	3.68976	5.49893	mRNA
IL7	1.86374e-14	1.58925e-13	1.1704	3.36868	4.72828	3.4448	4.6152	mRNA
IMPA2	4.1314e-21	1.08528e-19	-1.00929	8.91717	7.89006	8.91407	7.90478	mRNA
INHBA	6.08137e-13	4.23766e-12	1.40927	4.19944	5.77505	4.32827	5.73753	mRNA
INTU	1.67964e-15	1.66e-14	1.18081	5.02252	6.09331	4.97968	6.16049	mRNA
IP6K3	2.88876e-06	8.20142e-06	-1.26313	4.48528	3.0422	4.38233	3.11919	mRNA
IPCEF1	1.22512e-16	1.44391e-15	1.31781	4.18615	5.98162	4.38096	5.69877	mRNA
IPMK	4.75418e-17	5.92834e-16	1.01207	4.29885	5.17451	4.22169	5.23376	mRNA
IRAK3	7.20077e-14	5.65124e-13	1.12108	6.14214	7.40629	6.17219	7.29327	mRNA
IRF4	8.41042e-08	2.95322e-07	-1.03507	11.0139	10.0186	10.9344	9.89929	mRNA
IRF8	4.77619e-11	2.59017e-10	1.11562	6.81861	8.46037	7.03303	8.14865	mRNA
IRX1	5.55518e-07	1.74228e-06	-1.23087	3.82477	2.66749	3.88926	2.6584	mRNA
IRX2	1.06936e-06	3.2242e-06	-1.25676	4.61446	3.3046	4.61153	3.35476	mRNA
IRX3	4.07955e-20	8.85188e-19	-1.33512	7.97292	6.58642	7.95879	6.62368	mRNA
IRX6	2.02118e-10	1.0139e-09	-1.58178	7.6697	6.10855	7.67049	6.08871	mRNA
ITGA10	5.74173e-09	2.36615e-08	1.72249	6.74502	8.39872	6.7365	8.45899	mRNA
ITGA1	2.00373e-24	1.08228e-22	1.39294	7.58944	9.1385	7.65516	9.0481	mRNA
ITGA2	4.22025e-20	9.11799e-19	1.42082	7.29168	8.70675	7.30865	8.72947	mRNA
ITGA4	3.69226e-22	1.20302e-20	1.87196	7.11778	9.26318	7.24246	9.11442	mRNA
ITGA6	5.40788e-13	3.7919e-12	1.0396	10.3956	11.3479	10.3567	11.3963	mRNA
ITGA8	2.05096e-11	1.16643e-10	1.27681	2.15304	3.65999	2.24067	3.51747	mRNA
ITGAV	1.00564e-28	1.6252e-26	1.21756	10.3717	11.5181	10.3442	11.5618	mRNA
ITGB1BP3	2.01025e-16	2.28269e-15	-2.35581	3.9244	1.53252	3.87744	1.52163	mRNA
ITGB3	2.36727e-15	2.29029e-14	1.8806	8.74399	10.7135	8.82884	10.7094	mRNA
ITGB8	1.37849e-08	5.39563e-08	1.44161	7.64937	8.86234	7.64626	9.08787	mRNA
ITIH5L	3.79198e-07	1.21417e-06	1.68495	5.82959	7.58436	5.88674	7.5717	mRNA
ITIH5	0.000129311	0.000292554	1.12798	6.964	8.31822	7.16136	8.28934	mRNA
ITM2A	6.44229e-11	3.42205e-10	1.14167	6.50038	8.06594	6.68106	7.82273	mRNA
ITPKB	1.2911e-19	2.58489e-18	-1.16892	12.6336	11.444	12.6231	11.4541	mRNA
ITPR1	3.70471e-25	2.30609e-23	1.34506	7.99524	9.40002	8.02403	9.36909	mRNA
IVL	5.88675e-08	2.10661e-07	-1.88546	3.47516	1.46888	3.45755	1.57209	mRNA
JAK2	7.52311e-25	4.37967e-23	1.11583	7.2446	8.52682	7.28996	8.40579	mRNA
JAKMIP2	8.7267e-07	2.6678e-06	1.06902	2.68805	4.04841	2.81534	3.88437	mRNA
JHDM1D	2.98654e-28	4.10415e-26	1.04549	8.11668	9.15914	8.11736	9.16285	mRNA
JMJD1C	3.70767e-28	4.8012e-26	1.13174	8.87855	9.92118	8.8329	9.96464	mRNA
KALRN	1.09808e-12	7.39413e-12	1.02214	6.69451	7.8734	6.80328	7.82541	mRNA
KBTBD8	2.96117e-18	4.61207e-17	1.16496	4.23865	5.65828	4.33383	5.49879	mRNA
KCNA2	2.67054e-09	1.15346e-08	1.16322	2.59399	3.54428	2.4765	3.63972	mRNA
KCNA3	2.28595e-13	1.67557e-12	1.30753	3.0865	4.84462	3.26499	4.57252	mRNA
KCNA6	7.68891e-07	2.36774e-06	1.01052	2.12486	3.33039	2.25738	3.2679	mRNA
KCNAB2	1.72215e-10	8.71471e-10	-1.09947	11.3179	10.1993	11.2761	10.1766	mRNA
KCNH1	4.47833e-08	1.63091e-07	-1.24065	6.10575	4.71181	6.07956	4.83891	mRNA
KCNIP1	2.94922e-13	2.12928e-12	1.65004	2.15958	3.77969	2.19047	3.84051	mRNA
KCNIP3	1.74679e-13	1.30258e-12	-1.14612	8.5387	7.38586	8.52863	7.38252	mRNA
KCNJ10	3.27169e-07	1.05763e-06	1.31434	6.07499	7.80648	6.28393	7.59827	mRNA
KCNJ12	1.00794e-05	2.66022e-05	-1.01224	5.30215	4.54819	5.42613	4.41389	mRNA
KCNMA1	1.66847e-11	9.58881e-11	1.27149	5.87181	7.48715	6.11883	7.39032	mRNA
KCNMB4	1.04864e-10	5.44564e-10	1.23777	4.80675	6.01836	4.86508	6.10284	mRNA
KCNT2	9.45919e-26	6.6349e-24	1.60918	1.41257	3.14923	1.46272	3.0719	mRNA
KCTD12	9.24393e-33	4.24402e-30	1.30818	9.67979	11.0711	9.70692	11.0151	mRNA
KIAA0040	1.46782e-20	3.47612e-19	1.2907	7.59756	9.1432	7.7251	9.0158	mRNA
KIAA1009	1.87374e-26	1.61758e-24	1.1614	6.31417	7.44261	6.31166	7.47306	mRNA
KIAA1107	5.27798e-13	3.70596e-12	1.05339	3.70874	4.93766	3.82553	4.87893	mRNA
KIAA1324L	3.79305e-10	1.83558e-09	1.19583	5.94794	7.11847	5.93851	7.13434	mRNA
KIAA1377	2.60714e-24	1.36797e-22	1.76145	4.37555	6.10901	4.40037	6.16182	mRNA
KIAA1383	3.62997e-17	4.64107e-16	1.31513	4.20636	5.55946	4.22261	5.53774	mRNA
KIAA1524	3.92946e-19	7.21627e-18	1.09631	6.93003	7.98618	6.89298	7.9893	mRNA
KIAA1543	1.31539e-15	1.32662e-14	-1.85549	4.54609	2.92737	4.72866	2.87317	mRNA
KIAA1712	4.05082e-26	3.15949e-24	1.0949	7.13763	8.09974	7.04777	8.14267	mRNA
KIAA1731	6.07466e-26	4.49634e-24	1.05131	7.35748	8.33717	7.30053	8.35184	mRNA
KIF15	4.83279e-17	6.01894e-16	1.10196	6.74448	7.77485	6.68189	7.78385	mRNA
KIF18A	1.98679e-17	2.66679e-16	1.03674	6.45731	7.43087	6.40761	7.44435	mRNA
KIF1A	2.84834e-10	1.40272e-09	-2.00482	5.27394	3.2321	5.36657	3.36175	mRNA
KIF20B	1.42226e-22	5.1032e-21	1.18211	7.09032	8.16766	7.0171	8.19921	mRNA
KIT	3.69757e-07	1.18635e-06	-1.44344	9.33562	7.74899	9.20573	7.76229	mRNA
KLC3	8.5741e-18	1.21976e-16	-1.60629	5.13515	3.55976	5.17334	3.56704	mRNA
KLHL14	1.50548e-06	4.44882e-06	1.07358	2.75346	4.0386	2.81176	3.88533	mRNA
KLHL23	1.60001e-11	9.219e-11	1.08266	4.15206	5.07339	4.11065	5.19331	mRNA
KLHL30	1.88295e-08	7.23696e-08	-1.10271	3.50454	2.42892	3.56072	2.45801	mRNA
KLHL4	2.20213e-15	2.13974e-14	1.49457	2.24644	3.72553	2.30549	3.80006	mRNA
KLK10	1.96945e-10	9.89429e-10	-1.91536	3.77777	1.96635	3.85088	1.93552	mRNA
KLK11	1.87958e-08	7.22814e-08	-1.57455	2.47078	0.831235	2.46355	0.888996	mRNA
KLK13	3.44596e-11	1.90196e-10	-1.71308	3.29938	1.69633	3.38471	1.67163	mRNA
KLK5	2.46687e-09	1.07215e-08	-1.86417	2.77598	0.806479	2.75838	0.894211	mRNA
KLK6	0.000463606	0.000964898	-1.17934	4.03077	2.95889	4.164	2.98466	mRNA
KLK7	6.00444e-08	2.14531e-07	-1.69536	2.75032	0.931635	2.74647	1.05111	mRNA
KLK8	3.02269e-10	1.48267e-09	-1.75218	2.41231	0.596929	2.40702	0.654835	mRNA
KLK9	4.47973e-11	2.43725e-10	-1.49321	1.77703	0.277344	1.78344	0.290227	mRNA
KLRA1	2.61197e-12	1.67559e-11	1.00685	3.64046	4.48269	3.54177	4.54861	mRNA
KLRC4	9.91515e-17	1.18659e-15	1.31801	1.00243	2.57645	1.08055	2.39856	mRNA
KLRD1	8.91278e-08	3.11554e-07	1.04268	3.5763	5.17285	3.80076	4.84344	mRNA
KLRK1	3.68424e-09	1.55864e-08	1.21161	4.98527	6.79438	5.22425	6.43586	mRNA
KPNA5	2.26629e-28	3.27009e-26	1.34592	4.6321	5.91449	4.61077	5.95669	mRNA
KPRP	2.16484e-08	8.24973e-08	-1.521	2.13273	0.617113	2.19178	0.670778	mRNA
KREMEN2	2.09576e-24	1.12298e-22	-1.91564	6.69251	4.94416	6.7496	4.83396	mRNA
KRT10	2.45829e-08	9.2805e-08	-1.09541	10.0055	8.92439	10.0167	8.92133	mRNA
KRT14	4.9765e-06	1.36701e-05	-2.18314	6.43202	3.87049	6.33433	4.15119	mRNA
KRT16	2.51671e-06	7.21341e-06	-2.19349	5.16841	2.72856	5.1549	2.9614	mRNA
KRT17	3.10437e-06	8.78557e-06	-1.94951	6.31821	4.1674	6.30256	4.35305	mRNA
KRT1	5.80307e-08	2.07961e-07	-2.3108	4.00594	1.73893	4.03109	1.72028	mRNA
KRT2	3.22261e-06	9.10361e-06	-1.24373	2.06353	0.996642	2.13055	0.886828	mRNA
KRT5	1.49441e-05	3.85107e-05	-1.97878	6.4705	4.40908	6.47027	4.49148	mRNA
KRT6A	9.17537e-06	2.43334e-05	-2.15069	5.90222	3.48234	5.90066	3.74997	mRNA
KRT6B	7.64696e-06	2.05175e-05	-2.01306	5.69895	3.36894	5.65187	3.63881	mRNA
KRT6C	2.17424e-06	6.29795e-06	-2.07606	4.64454	2.33721	4.62199	2.54592	mRNA
KRT75	4.12419e-06	1.14504e-05	-1.28325	2.18317	0.764852	2.1535	0.870242	mRNA
KRT78	1.17698e-05	3.07384e-05	-1.12883	2.05202	0.883479	2.0607	0.931868	mRNA
KRTAP19-1	1.45175e-08	5.67251e-08	-1.38657	3.1073	1.56939	3.04593	1.65935	mRNA
KRTDAP	1.36061e-09	6.13521e-09	-2.14701	3.03533	0.785022	3.012	0.864984	mRNA
KTN1	1.45883e-27	1.69367e-25	1.03845	10.7383	11.7114	10.7071	11.7455	mRNA
L1CAM	5.72281e-06	1.56035e-05	-1.232	11.2163	9.88842	11.1337	9.9017	mRNA
LAMC3	5.83257e-09	2.40162e-08	-1.16142	7.743	6.48875	7.71293	6.55151	mRNA
LASS3	4.96665e-07	1.56548e-06	-1.24484	2.59949	1.32934	2.62547	1.38063	mRNA
LAX1	2.3447e-09	1.02323e-08	1.25302	3.45862	5.35035	3.68323	4.93625	mRNA
LCA5	3.62328e-20	7.9732e-19	1.05393	5.45548	6.42088	5.42827	6.4822	mRNA
LCE1A	4.85238e-10	2.31678e-09	-1.00669	1.13464	0.141438	1.15632	0.149634	mRNA
LCE1B	2.58534e-09	1.11858e-08	-1.24757	1.56846	0.341189	1.59099	0.343423	mRNA
LCE1C	3.74261e-09	1.58201e-08	-1.37453	1.77673	0.414104	1.79638	0.421851	mRNA
LCE2A	4.42922e-15	4.11946e-14	-1.87172	3.47704	1.62977	3.45074	1.57902	mRNA
LCE2B	2.0457e-09	9.03873e-09	-1.32101	1.43784	0.129567	1.45411	0.133104	mRNA
LCE2C	2.50146e-09	1.08577e-08	-1.29607	1.44113	0.154089	1.45555	0.159488	mRNA
LCE2D	2.32774e-09	1.01605e-08	-1.0949	1.17153	0.106957	1.19465	0.0997546	mRNA
LCE3D	8.56085e-08	3.00187e-07	-1.46348	2.07485	0.588383	2.09466	0.631182	mRNA
LCE3E	2.64159e-09	1.14145e-08	-1.37337	1.63428	0.264179	1.65958	0.286205	mRNA
LCE6A	4.72344e-09	1.97186e-08	-1.00351	1.0707	0.0841176	1.08671	0.0832034	mRNA
LCOR	4.82033e-19	8.7254e-18	1.05657	4.79555	5.70864	4.73456	5.79113	mRNA
LEPR	1.98114e-27	2.19895e-25	1.30778	5.74323	7.0829	5.75254	7.06032	mRNA
LGALS7B	2.40851e-08	9.10107e-08	-1.79239	2.77497	0.806096	2.72765	0.935262	mRNA
LGALS7	3.4641e-09	1.47385e-08	-2.05792	3.22018	1.01413	3.20544	1.14753	mRNA
LGI2	7.58402e-14	5.93128e-13	1.10919	4.94772	6.29299	5.04102	6.15021	mRNA
LGI3	4.40627e-13	3.12539e-12	-2.18089	8.56081	6.32408	8.4544	6.2735	mRNA
LGI4	6.22596e-06	1.68797e-05	1.14876	7.70906	8.96074	7.78097	8.92973	mRNA
LHB	9.3318e-11	4.87867e-10	-1.08465	3.42069	2.27188	3.35003	2.26537	mRNA
LIFR	2.19831e-21	6.13371e-20	2.06654	5.62131	7.82368	5.72197	7.78851	mRNA
LIF	6.63189e-09	2.70977e-08	1.34684	6.86726	8.49032	7.08867	8.43552	mRNA
LIG4	9.22243e-23	3.48229e-21	1.03635	7.36517	8.31264	7.31242	8.34877	mRNA
LILRA1	8.88736e-13	6.06123e-12	1.01418	1.90439	3.2931	2.04121	3.05539	mRNA
LILRB1	1.13836e-17	1.58048e-16	1.53586	5.44809	7.53089	5.66746	7.20332	mRNA
LIMS1	2.69453e-31	8.77939e-29	1.23358	7.3244	8.52865	7.30574	8.53932	mRNA
LMBRD2	3.26322e-34	2.74668e-31	1.53839	5.59041	7.01433	5.54186	7.08025	mRNA
LOC100124692	1.18976e-06	3.56962e-06	1.08413	0.846296	2.02787	0.882082	1.96621	mRNA
LOC100127888	2.39539e-08	9.05487e-08	-1.26653	7.80781	6.42675	7.75315	6.48662	mRNA
LOC100128675	1.47204e-07	4.99101e-07	1.53127	3.18939	4.84226	3.21733	4.7486	mRNA
LOC100170939	9.50594e-22	2.80335e-20	1.37248	4.09503	5.26186	3.98469	5.35717	mRNA
LOC100188947	5.04866e-08	1.82643e-07	-1.1521	5.67498	4.3623	5.58496	4.43286	mRNA
LOC100271831	7.14797e-13	4.94e-12	-1.02633	5.23743	4.39551	5.30248	4.27615	mRNA
LOC148709	7.69118e-16	8.01701e-15	-1.17836	3.99385	2.77337	3.9666	2.78825	mRNA
LOC162632	3.71721e-10	1.80162e-09	1.17135	6.41158	7.51395	6.31936	7.49071	mRNA
LOC220930	1.54568e-15	1.5389e-14	1.13179	4.44355	5.68069	4.50961	5.6414	mRNA
LOC283314	1.08294e-12	7.30188e-12	1.00304	3.4287	4.72646	3.56063	4.56368	mRNA
LOC283663	1.0088e-10	5.24822e-10	1.01863	3.80473	4.98927	3.81845	4.83708	mRNA
LOC284837	1.55471e-16	1.81122e-15	-1.37841	5.2654	3.97562	5.28476	3.90635	mRNA
LOC339535	2.92016e-07	9.49004e-07	1.16849	1.95144	3.35485	1.99522	3.16372	mRNA
LOC340357	3.17186e-12	2.01591e-11	-1.49172	4.77625	3.22362	4.73662	3.2449	mRNA
LOC390595	1.05324e-13	8.10531e-13	-1.53187	4.93272	3.57847	5.0137	3.48183	mRNA
LOC399959	6.37017e-19	1.1298e-17	1.90029	6.14383	8.21241	6.30815	8.20843	mRNA
LOC400759	1.01162e-10	5.26014e-10	1.33376	2.904	4.62743	3.02075	4.3545	mRNA
LOC642587	1.95406e-07	6.4967e-07	-1.22143	1.91637	0.601196	1.90125	0.679827	mRNA
LOC647121	5.92939e-16	6.29095e-15	1.1375	3.61771	5.03295	3.75029	4.88779	mRNA
LOC650623	2.30772e-14	1.93598e-13	1.07913	4.07413	4.96884	3.98675	5.06589	mRNA
LOR	2.35709e-08	8.92512e-08	-1.5611	2.04754	0.514958	2.06065	0.499553	mRNA
LOXL3	1.05759e-13	8.1357e-13	1.64696	8.13301	9.80348	8.1801	9.82706	mRNA
LOXL4	6.72704e-05	0.000157942	1.29608	8.51708	10.1178	8.65007	9.94616	mRNA
LPAR1	1.33102e-15	1.34038e-14	1.57671	5.47401	7.32778	5.58318	7.15989	mRNA
LPAR4	8.97395e-11	4.69644e-10	1.08885	1.27476	2.28665	1.28436	2.37321	mRNA
LRCH2	1.16694e-18	1.95791e-17	1.9869	3.43323	5.51107	3.52183	5.50873	mRNA
LRMP	2.25955e-14	1.89792e-13	1.34455	4.46715	6.3388	4.67662	6.02117	mRNA
LRRC17	5.53257e-11	2.96612e-10	1.25071	3.67438	5.05126	3.73375	4.98446	mRNA
LRRC49	5.02005e-16	5.40277e-15	1.06711	4.49558	5.47314	4.48401	5.55112	mRNA
LRRC4B	5.37119e-05	0.000127817	-1.0137	5.96928	5.13444	6.01066	4.99696	mRNA
LRRC4C	9.91151e-12	5.86303e-11	1.062	1.83667	3.14851	1.96337	3.02536	mRNA
LRRCC1	4.0645e-32	1.54919e-29	1.76126	6.53939	8.16564	6.49081	8.25207	mRNA
LRRK2	1.21406e-16	1.43171e-15	1.36488	7.01185	8.52594	7.0544	8.41928	mRNA
LRRN3	5.49986e-10	2.60804e-09	1.18256	3.02598	4.34855	3.02383	4.2064	mRNA
LRRN4CL	2.65707e-05	6.60783e-05	-1.02691	9.22803	8.00101	9.04931	8.0224	mRNA
LRRTM4	9.35047e-07	2.84385e-06	1.56715	2.42659	4.18417	2.48201	4.04916	mRNA
LUM	1.47386e-09	6.61193e-09	1.00593	9.78192	11.0133	9.83542	10.8414	mRNA
LY6D	1.25711e-08	4.94256e-08	-1.88335	3.2625	1.29421	3.24289	1.35954	mRNA
LY6G6C	1.31532e-07	4.49438e-07	-1.34675	2.09456	0.705494	2.09647	0.749722	mRNA
LY75	5.53427e-13	3.87649e-12	1.31721	5.55212	7.38553	5.76786	7.08507	mRNA
LYPD3	1.44107e-09	6.47584e-09	-1.44615	6.8086	5.42714	6.86544	5.41929	mRNA
LYVE1	7.9964e-12	4.7834e-11	1.18721	4.37927	5.70973	4.40179	5.589	mRNA
LYZ	3.84599e-09	1.62363e-08	1.14607	9.90066	11.6213	10.1377	11.2838	mRNA
MACROD2	4.85392e-15	4.49377e-14	1.33907	5.13605	6.42494	5.13604	6.47511	mRNA
MAGEA10	1.84168e-06	5.38406e-06	1.65722	2.1822	3.54975	2.1249	3.78212	mRNA
MAGEA12	0.00448218	0.00801634	1.09979	5.78602	6.87761	5.80163	6.90142	mRNA
MAGEA1	2.29977e-05	5.774e-05	1.51039	2.94778	4.54438	2.92322	4.4336	mRNA
MAGEA2	0.000182435	0.000403654	1.48554	5.53899	6.80377	5.49239	6.97793	mRNA
MAGEA3	0.000473585	0.000983842	1.34579	6.27529	7.56101	6.29902	7.64481	mRNA
MAGEA4	0.000912068	0.00181742	1.34724	2.28509	3.67416	2.28788	3.63512	mRNA
MAGEA6	0.000415458	0.000870248	1.40286	6.76034	8.00116	6.73241	8.13527	mRNA
MAGEC1	0.000193156	0.000425745	1.54035	4.22039	5.74562	4.21747	5.75782	mRNA
MAGEC2	2.5425e-06	7.28009e-06	2.0315	4.80009	6.54301	4.71057	6.74207	mRNA
MAL2	0.000189362	0.000417973	-1.03081	4.09556	2.89117	4.05406	3.02325	mRNA
MAL	1.30875e-07	4.47343e-07	-1.42813	7.97847	6.54047	7.90655	6.47842	mRNA
MAML2	8.04671e-30	1.80613e-27	1.23074	7.87826	9.00334	7.83784	9.06858	mRNA
MAN1A1	1.62463e-23	7.15015e-22	1.48932	6.53634	8.33631	6.66611	8.15543	mRNA
MAN1A2	9.25522e-29	1.51809e-26	1.0883	8.38008	9.36562	8.33547	9.42377	mRNA
MANEA	4.68893e-41	4.73605e-37	1.47777	7.02818	8.48474	7.00525	8.48303	mRNA
MAP1B	4.46133e-13	3.16333e-12	1.09363	9.23712	10.4569	9.31921	10.4128	mRNA
MAP9	1.83053e-16	2.08918e-15	1.82278	5.44512	7.24612	5.44369	7.26647	mRNA
MAPK4	1.51282e-08	5.89741e-08	-1.94934	6.00649	4.58833	6.3579	4.40856	mRNA
MAPK8IP2	5.40219e-07	1.69693e-06	-1.10355	7.95159	6.90675	7.95506	6.8515	mRNA
MARCH1	3.30657e-37	6.07237e-34	1.73265	4.22775	6.24697	4.3315	6.06415	mRNA
MAST1	1.22455e-07	4.20198e-07	-1.03584	5.41356	4.31116	5.4481	4.41226	mRNA
MBNL2	3.75508e-18	5.74234e-17	1.0382	9.84418	10.7762	9.78816	10.8264	mRNA
MBNL3	3.23949e-25	2.05789e-23	1.45144	4.65697	6.09194	4.64055	6.092	mRNA
MBP	1.81948e-09	8.08164e-09	-1.04091	12.6766	11.6452	12.6409	11.6	mRNA
MC1R	3.57915e-15	3.37704e-14	-1.14738	10.2421	9.04372	10.2276	9.08026	mRNA
MCF2L	1.71876e-08	6.64891e-08	-1.17583	9.38265	8.22252	9.35603	8.1802	mRNA
MCTP1	6.34012e-17	7.77165e-16	1.40197	5.73297	7.1691	5.78044	7.18241	mRNA
MEGF10	1.08195e-05	2.84442e-05	1.41984	5.76098	7.12161	5.83163	7.25146	mRNA
MEOX2	8.2221e-09	3.3113e-08	1.40577	4.19439	5.86091	4.35229	5.75806	mRNA
MGAT5B	1.84501e-10	9.29451e-10	-1.48202	8.66174	7.0143	8.59894	7.11692	mRNA
MGC16025	7.54765e-21	1.8754e-19	-1.64688	6.29964	4.57984	6.32081	4.67392	mRNA
MGP	3.14017e-07	1.01691e-06	1.32098	9.86287	11.4949	10.0748	11.3958	mRNA
MIAT	2.45983e-14	2.0593e-13	1.06412	5.74858	7.12596	5.85374	6.91786	mRNA
MIER1	1.94999e-30	5.18312e-28	1.01876	8.59061	9.5501	8.54466	9.56342	mRNA
MIR155HG	1.06951e-12	7.21373e-12	1.2437	3.5209	5.18179	3.67129	4.91499	mRNA
MLANA	3.35862e-14	2.75915e-13	-2.72435	13.5662	10.9292	13.5235	10.7992	mRNA
MLPH	2.52266e-13	1.8364e-12	-1.49492	12.2482	10.775	12.2202	10.7253	mRNA
MLXIPL	9.94559e-11	5.17945e-10	1.19082	2.15443	3.44856	2.23532	3.42614	mRNA
MMP16	1.22488e-14	1.06151e-13	2.01238	5.92409	7.88187	6.01276	8.02514	mRNA
MMP17	4.0418e-15	3.78352e-14	-1.27354	10.6965	9.41638	10.6873	9.4138	mRNA
MNDA	5.06258e-23	1.99438e-21	1.50548	5.44027	7.33256	5.59697	7.10245	mRNA
MOSPD2	5.59612e-24	2.74387e-22	1.01778	7.91886	8.89868	7.89713	8.91492	mRNA
MPHOSPH9	3.23541e-21	8.65675e-20	1.0118	7.14777	8.10398	7.0962	8.10799	mRNA
MRAP2	8.42675e-06	2.24576e-05	1.03796	3.67449	4.84646	3.78186	4.81982	mRNA
MRC1	3.60825e-15	3.40291e-14	1.28922	6.5468	8.19637	6.67906	7.96827	mRNA
MRPL41	2.86378e-27	2.99747e-25	-1.02497	9.87418	8.96728	9.91163	8.88666	mRNA
MS4A1	2.10862e-06	6.12456e-06	1.43625	3.56147	5.80077	3.8392	5.27545	mRNA
MS4A6A	1.83149e-17	2.47478e-16	1.20893	7.89446	9.51404	8.05932	9.26825	mRNA
MS4A7	1.14586e-15	1.16553e-14	1.08246	7.21307	8.58585	7.29248	8.37495	mRNA
MSR1	1.74084e-22	6.14802e-21	1.39127	7.52427	9.18526	7.62572	9.01699	mRNA
MST4	3.41501e-11	1.88694e-10	1.21763	5.29643	6.77021	5.39347	6.6111	mRNA
MTMR6	2.435e-31	8.19825e-29	1.07542	8.91234	9.90449	8.86837	9.9438	mRNA
MTX3	5.47458e-28	6.86906e-26	1.04915	8.18099	9.10818	8.12059	9.16974	mRNA
MUCL1	1.19208e-07	4.09754e-07	-1.26084	1.86628	0.561554	1.88012	0.619281	mRNA
MYBPC1	6.51609e-08	2.32318e-07	1.29881	1.3564	2.79191	1.48451	2.78333	mRNA
MYO9A	6.817e-23	2.62305e-21	1.0176	7.72024	8.58881	7.67634	8.69394	mRNA
MYOT	3.65199e-10	1.7717e-09	1.02832	2.06016	2.9914	2.0408	3.06912	mRNA
MYSM1	3.29453e-21	8.80328e-20	1.20474	5.89772	6.95951	5.83139	7.03612	mRNA
N4BP2L1	1.99719e-20	4.63737e-19	1.18115	6.40766	7.66947	6.4241	7.60524	mRNA
N4BP2	9.31848e-29	1.51809e-26	1.64937	5.80101	7.31423	5.75086	7.40023	mRNA
NAALADL2	1.63115e-17	2.21742e-16	1.25979	4.299	5.45619	4.28687	5.54667	mRNA
NAIP	4.2619e-22	1.36442e-20	1.09839	4.51163	5.72136	4.53994	5.63833	mRNA
NBEA	3.75035e-12	2.35575e-11	1.17495	6.93477	7.91694	6.90347	8.07842	mRNA
NCAM1	5.65114e-09	2.33153e-08	1.74617	6.05363	7.81183	6.18516	7.93133	mRNA
NCCRP1	3.54358e-16	3.88831e-15	-2.21658	5.60902	3.51525	5.67973	3.46315	mRNA
NCKAP1L	7.6483e-11	4.03087e-10	1.07024	7.62581	9.20229	7.84205	8.91228	mRNA
NCRNA00189	7.69901e-15	6.87263e-14	1.82783	2.18794	4.06267	2.31923	4.14706	mRNA
NDP	1.03826e-09	4.74739e-09	1.30521	1.44704	2.89171	1.51697	2.82218	mRNA
NDST3	1.21228e-06	3.63341e-06	1.08009	1.88829	2.80596	1.87024	2.95033	mRNA
NECAB2	9.71153e-19	1.65555e-17	-1.95442	4.07674	2.18762	4.1597	2.20528	mRNA
NEDD4	1.23974e-22	4.52876e-21	1.02251	7.56184	8.52243	7.53263	8.55513	mRNA
NEGR1	2.15825e-14	1.81813e-13	1.6694	5.09846	6.67813	5.07291	6.74232	mRNA
NEK7	1.07145e-24	6.07989e-23	1.06643	9.4987	10.5063	9.45338	10.5198	mRNA
NELL1	1.22187e-05	3.18533e-05	1.76112	3.57542	5.42466	3.59738	5.35849	mRNA
NEXN	3.84832e-17	4.89239e-16	1.12968	4.74351	6.18399	4.84925	5.97894	mRNA
NFATC2	1.51947e-15	1.51504e-14	1.53559	5.95644	7.51493	5.97052	7.5061	mRNA
NFE2L3	2.27866e-21	6.34038e-20	1.29035	8.24892	9.63216	8.32148	9.61183	mRNA
NGFR	3.19177e-06	9.02027e-06	1.11536	8.43082	9.60112	8.50419	9.61955	mRNA
NKPD1	1.78154e-09	7.92534e-09	-1.06553	3.55185	2.4653	3.57747	2.51194	mRNA
NLGN4X	1.90721e-11	1.08682e-10	1.51367	4.68475	6.25138	4.70781	6.22148	mRNA
NLRP11	5.3242e-11	2.86277e-10	1.35608	1.2623	2.47698	1.24349	2.59958	mRNA
NOX4	3.71371e-11	2.03971e-10	1.36815	5.53685	7.0714	5.66921	7.03736	mRNA
NPAS3	5.97548e-10	2.8243e-09	1.12819	4.84924	5.90137	4.83878	5.96697	mRNA
NPM2	2.27945e-07	7.49832e-07	-1.21647	5.46232	4.31502	5.487	4.27052	mRNA
NPTX2	2.29135e-06	6.61251e-06	1.47346	5.20814	6.62573	5.26826	6.74172	mRNA
NPY1R	1.2529e-07	4.29054e-07	1.18017	2.11274	3.54363	2.26465	3.44482	mRNA
NQO1	3.24921e-22	1.07956e-20	-1.46006	11.0168	9.72799	11.0992	9.63913	mRNA
NR1D2	3.03005e-28	4.13582e-26	1.09491	8.77077	9.71833	8.69449	9.7894	mRNA
NR2E1	2.67736e-08	1.00568e-07	-1.18085	2.4567	1.23573	2.46026	1.27941	mRNA
NR3C1	2.89043e-42	5.83895e-38	1.15172	9.52613	10.639	9.4941	10.6458	mRNA
NRP1	1.11476e-20	2.69047e-19	1.0279	8.91695	10.0987	8.99295	10.0209	mRNA
NRTN	1.36943e-11	7.95166e-11	-1.43459	5.05738	3.60329	5.05755	3.62295	mRNA
NRXN3	2.21126e-07	7.28942e-07	1.19878	4.47693	5.62593	4.39834	5.59712	mRNA
NT5E	4.92908e-09	2.04966e-08	1.20838	7.50995	8.72703	7.55351	8.76189	mRNA
NTM	3.75984e-07	1.20426e-06	1.0056	5.04737	6.13254	5.10543	6.11103	mRNA
NTN4	1.08516e-15	1.10714e-14	1.41588	5.54594	7.11381	5.64199	7.05787	mRNA
NUDT8	4.60244e-20	9.85937e-19	-1.14946	7.23134	6.11123	7.23986	6.0904	mRNA
OCA2	4.80939e-27	4.73759e-25	-4.09468	7.71689	3.54084	7.67987	3.58519	mRNA
ODZ1	1.16743e-16	1.38101e-15	1.67893	2.11157	3.8554	2.15732	3.83625	mRNA
OGDHL	1.57228e-07	5.29978e-07	-1.37679	4.49127	3.29171	4.59121	3.21442	mRNA
OLFM2	9.85998e-08	3.42825e-07	-1.05221	7.69236	6.74099	7.81446	6.76225	mRNA
OLIG2	0.000282945	0.000606447	1.11051	2.83552	4.04115	2.95566	4.06616	mRNA
OLR1	7.62466e-08	2.69464e-07	1.0715	4.62472	5.98855	4.81638	5.88788	mRNA
OPCML	8.58052e-11	4.49754e-10	1.14745	1.2408	2.42211	1.28489	2.43234	mRNA
OR7A5	3.04794e-06	8.63435e-06	-1.26259	4.75556	3.34856	4.73593	3.47334	mRNA
OSBPL8	1.83281e-29	3.62986e-27	1.06766	9.83661	10.8373	9.8006	10.8683	mRNA
OSGIN1	1.69279e-28	2.47798e-26	-1.41043	8.84347	7.45879	8.86495	7.45452	mRNA
OSMR	2.51719e-16	2.81404e-15	1.38005	7.4121	8.9099	7.51002	8.89006	mRNA
OTX1	1.20757e-14	1.04741e-13	-1.24393	5.39304	4.04514	5.33454	4.09061	mRNA
OVOL1	4.55725e-14	3.68097e-13	-1.76453	3.63327	1.83811	3.68337	1.91885	mRNA
OXR1	5.71387e-25	3.4251e-23	1.1292	8.49565	9.52398	8.45603	9.58523	mRNA
OXTR	4.59484e-18	6.90628e-17	1.18623	3.69284	4.80233	3.65749	4.84372	mRNA
P2RY10	1.52185e-11	8.78618e-11	1.35722	2.93193	4.90555	3.16525	4.52246	mRNA
P2RY12	4.58891e-19	8.33694e-18	1.4944	2.56613	4.26124	2.63007	4.12447	mRNA
P2RY13	1.08162e-11	6.37204e-11	1.17528	4.30418	6.01112	4.51518	5.69046	mRNA
P2RY14	1.17113e-18	1.96333e-17	1.13154	3.29189	4.80552	3.42659	4.55813	mRNA
P2RY1	4.21338e-18	6.37085e-17	1.35201	4.26887	5.56178	4.31698	5.66899	mRNA
PADI1	1.07887e-14	9.42254e-14	-1.40352	2.49657	1.0927	2.53099	1.12747	mRNA
PAEP	4.66983e-10	2.23649e-09	-2.62706	6.32436	3.84181	6.47644	3.84938	mRNA
PAGE5	0.00100061	0.00198208	1.31845	2.42139	3.83509	2.49748	3.81593	mRNA
PAK6	5.11738e-07	1.61072e-06	-1.16923	5.28405	4.15404	5.3412	4.17197	mRNA
PANX2	8.36617e-08	2.93871e-07	-1.08714	5.22863	4.2353	5.32838	4.24124	mRNA
PAPPA	7.68671e-09	3.11306e-08	1.10367	3.78741	4.93213	3.83734	4.941	mRNA
PAR5	1.43518e-15	1.4381e-14	1.21132	2.89154	3.92455	2.83061	4.04193	mRNA
PARP15	2.19926e-10	1.09914e-09	1.16458	2.70686	4.38594	2.88154	4.04612	mRNA
PCDH17	8.93033e-19	1.53533e-17	1.21031	5.55676	6.84432	5.58759	6.7979	mRNA
PCDH9	1.14802e-10	5.92213e-10	1.2776	5.53112	6.78853	5.57415	6.85175	mRNA
PCDHA6	7.79014e-07	2.39708e-06	1.06084	2.48654	3.48528	2.49738	3.55822	mRNA
PCDHB10	5.93905e-10	2.8084e-09	1.02709	4.94814	5.88532	4.98383	6.01092	mRNA
PCNXL2	9.9192e-11	5.16704e-10	1.00738	6.11285	7.26302	6.24149	7.24888	mRNA
PCSK1	1.5668e-07	5.28309e-07	1.43005	4.20513	5.90152	4.38288	5.81293	mRNA
PCSK9	3.5515e-11	1.95594e-10	-1.5359	3.67169	2.14745	3.69283	2.15693	mRNA
PDCD1LG2	6.10487e-14	4.83247e-13	1.2066	4.60811	6.26651	4.78551	5.99211	mRNA
PDE1A	1.13165e-10	5.84365e-10	1.23819	3.65258	5.10445	3.78288	5.02107	mRNA
PDE1C	7.74844e-15	6.9137e-14	1.45669	1.51163	2.92897	1.58043	3.03712	mRNA
PDE9A	8.60142e-07	2.63269e-06	-1.00478	5.83314	4.96031	5.89412	4.88934	mRNA
PDGFC	9.34431e-24	4.31955e-22	1.65224	5.70427	7.4298	5.76187	7.41411	mRNA
PDK4	2.84309e-07	9.25895e-07	1.1009	7.19389	8.59472	7.35934	8.46024	mRNA
PDZD2	7.42801e-09	3.01493e-08	1.07174	5.833	6.96969	5.88523	6.95697	mRNA
PDZK1IP1	0.000226498	0.000493323	-1.03756	2.76349	1.65027	2.78132	1.74376	mRNA
PGAP1	1.01544e-14	8.88006e-14	1.00008	8.45322	9.29849	8.40303	9.40312	mRNA
PGLYRP3	9.4781e-10	4.35252e-09	-1.16835	1.36686	0.235037	1.40907	0.24072	mRNA
PGLYRP4	1.33859e-08	5.24556e-08	-1.12026	1.47924	0.385351	1.51418	0.393919	mRNA
PGM2L1	4.05538e-16	4.42206e-15	1.09826	6.93882	7.96808	6.92086	8.01912	mRNA
PHACTR2	1.16923e-23	5.28402e-22	1.21377	7.43805	8.75829	7.49924	8.71301	mRNA
PHEX	3.43787e-17	4.40942e-16	1.30753	1.80977	3.27121	1.88698	3.19451	mRNA
PHYHD1	1.6501e-08	6.39925e-08	-1.10559	5.98237	5.03715	5.99782	4.89223	mRNA
PI15	7.71935e-05	0.000179964	1.08174	7.05436	8.3161	7.10722	8.18896	mRNA
PI3	4.7401e-08	1.7219e-07	-1.8906	4.50855	2.60115	4.55776	2.66715	mRNA
PIBF1	2.17731e-28	3.16431e-26	1.43978	7.03196	8.36201	6.98806	8.42784	mRNA
PIK3AP1	2.20114e-14	1.85194e-13	1.10567	7.41729	8.94986	7.58634	8.69201	mRNA
PIK3CA	4.82922e-29	8.95001e-27	1.0118	7.83907	8.80227	7.80967	8.82147	mRNA
PIK3CG	8.11989e-23	3.0949e-21	1.77805	4.37901	6.60549	4.57337	6.35143	mRNA
PION	1.66743e-23	7.32257e-22	1.36734	6.88715	8.40505	6.96038	8.32772	mRNA
PIR	7.13604e-09	2.90635e-08	-1.0418	10.8311	9.84766	10.8257	9.78395	mRNA
PITX1	1.43483e-07	4.87552e-07	-1.25819	3.16496	1.96362	3.20932	1.95113	mRNA
PIWIL4	1.32573e-18	2.20784e-17	1.10394	3.57599	4.79566	3.60119	4.70513	mRNA
PKIA	2.15732e-10	1.07871e-09	1.28083	4.1148	5.40089	4.15676	5.43759	mRNA
PKLR	3.44536e-11	1.90196e-10	-1.90393	5.2126	3.56374	5.25972	3.35579	mRNA
PKP1	7.53567e-08	2.66693e-07	-1.8938	5.79503	3.90053	5.79927	3.90547	mRNA
PKP3	0.000429389	0.000897661	-1.07501	4.85582	3.707	4.881	3.80599	mRNA
PLA2G2D	0.000602811	0.00123265	1.06135	4.57801	6.63658	5.04063	6.10198	mRNA
PLA2G2F	9.04046e-09	3.62426e-08	-1.00685	1.21904	0.225802	1.24185	0.235004	mRNA
PLA2G3	1.23346e-08	4.85807e-08	-1.11858	1.58008	0.513683	1.6474	0.528821	mRNA
PLA2G4D	5.57121e-08	2.00542e-07	-1.24164	1.80594	0.579956	1.8427	0.601054	mRNA
PLA2G4E	4.57614e-09	1.91432e-08	-1.22218	1.53898	0.330331	1.57268	0.350504	mRNA
PLA2G4F	3.45336e-08	1.27979e-07	-1.35922	2.19464	0.803095	2.22219	0.862977	mRNA
PLAC2	1.223e-14	1.06034e-13	-1.75663	5.93951	4.1738	5.99461	4.23799	mRNA
PLAC8	4.28061e-08	1.56455e-07	1.09902	3.27822	5.0361	3.56573	4.66475	mRNA
PLAG1	3.51974e-09	1.49532e-08	1.0696	5.96202	6.88253	5.92917	6.99877	mRNA
PLAGL1	1.01107e-17	1.4125e-16	1.21461	5.27876	6.71525	5.38029	6.5949	mRNA
PLCB1	5.62431e-24	2.75093e-22	1.90888	5.70955	7.43149	5.62661	7.53549	mRNA
PLCB4	0.000134756	0.000304191	1.06563	6.01404	7.14562	6.07825	7.14388	mRNA
PLCE1	2.89201e-25	1.86056e-23	1.77244	4.89629	6.68603	4.95731	6.72976	mRNA
PLCH1	4.86189e-08	1.76297e-07	1.0676	3.47728	4.50861	3.49798	4.56558	mRNA
PLCL2	7.88702e-18	1.12917e-16	1.07943	5.99224	7.28942	6.05876	7.13819	mRNA
PLCXD3	9.6647e-13	6.54937e-12	1.51754	1.7067	3.36429	1.83824	3.35579	mRNA
PLEK	5.34984e-12	3.29187e-11	1.11864	7.67702	9.32527	7.89085	9.00949	mRNA
PLN	3.35815e-12	2.12525e-11	1.4052	3.24471	4.78997	3.30793	4.71313	mRNA
PLOD2	6.08609e-15	5.53834e-14	1.06732	8.84552	9.98324	8.86072	9.92804	mRNA
PLSCR4	1.06357e-16	1.26981e-15	1.11818	7.08803	8.28593	7.08942	8.20759	mRNA
PMAIP1	6.67197e-15	6.02856e-14	1.03705	6.84948	7.85928	6.79862	7.83566	mRNA
PNLIPRP3	5.7538e-08	2.06382e-07	-1.3685	3.37393	1.90825	3.36156	1.99306	mRNA
PNMA6A	1.11115e-17	1.54376e-16	-1.72526	8.01178	6.1469	7.96628	6.24102	mRNA
POC1B	3.28035e-28	4.41776e-26	1.06304	7.44951	8.48999	7.4231	8.48613	mRNA
POLK	2.41832e-33	1.35701e-30	1.21986	7.82878	8.95971	7.77555	8.99541	mRNA
POSTN	5.82216e-07	1.82064e-06	1.0063	10.9068	12.0428	10.9879	11.9942	mRNA
POU2F2	7.21058e-10	3.37022e-09	1.01864	5.40153	6.88635	5.61292	6.63155	mRNA
POU3F1	1.51182e-17	2.05936e-16	-1.82718	7.13576	5.37579	7.23176	5.40458	mRNA
PPAP2C	8.1134e-09	3.27111e-08	-1.30572	7.53988	6.45994	7.68711	6.38139	mRNA
PPP1R12A	2.53959e-37	5.13022e-34	1.03307	9.38127	10.3749	9.34985	10.3829	mRNA
PPP1R1C	3.17512e-09	1.35805e-08	1.09917	1.76099	2.82353	1.77964	2.87881	mRNA
PPP1R9A	2.70175e-12	1.73044e-11	1.48403	6.33561	7.77044	6.3846	7.86863	mRNA
PPP2R2B	8.94704e-12	5.31117e-11	1.34461	4.50222	6.00552	4.61074	5.95535	mRNA
PRDM7	2.1928e-06	6.34896e-06	-1.51664	5.42116	4.02129	5.46492	3.94828	mRNA
PRDM8	3.58017e-14	2.92451e-13	1.18526	3.31913	4.90959	3.48085	4.66611	mRNA
PREX2	8.32338e-14	6.4844e-13	1.13811	2.3738	3.55429	2.37696	3.51507	mRNA
PRG4	9.74434e-06	2.57752e-05	1.09849	2.83485	4.16474	2.98605	4.08455	mRNA
PRKAA2	2.11523e-06	6.14022e-06	1.13496	2.32193	3.34478	2.33504	3.47	mRNA
PRKACB	2.9888e-24	1.5521e-22	1.08706	9.50688	10.6042	9.49456	10.5816	mRNA
PRKAR2B	3.70947e-18	5.68179e-17	1.20689	7.37206	8.55494	7.37418	8.58107	mRNA
PRKG1	3.35487e-10	1.63534e-09	1.11574	3.79294	4.71832	3.7583	4.87404	mRNA
PRLR	2.4948e-12	1.60297e-11	1.57727	3.59961	5.24107	3.68827	5.26555	mRNA
PRODH	7.59194e-17	9.23884e-16	-1.94853	6.09935	4.08589	6.1114	4.16287	mRNA
PROM2	9.82887e-06	2.59852e-05	-1.12227	4.00443	2.83568	4.03327	2.911	mRNA
PROX1	2.79537e-11	1.55949e-10	1.20544	3.29565	4.38314	3.2829	4.48834	mRNA
PRR5-ARHGAP8	2.58377e-09	1.11814e-08	-1.14034	2.03782	0.848243	2.0081	0.867767	mRNA
PRR5	1.49167e-17	2.03465e-16	-1.12863	8.77933	7.80405	8.84348	7.71486	mRNA
PRRT4	1.6267e-14	1.3936e-13	-1.85504	5.23735	3.39634	5.23467	3.37963	mRNA
PRRX1	1.49307e-17	2.03519e-16	1.39188	8.67422	10.1923	8.71993	10.1118	mRNA
PRSS35	2.36986e-08	8.97181e-08	1.29628	2.40246	3.71429	2.43733	3.7336	mRNA
PRSS8	4.51076e-08	1.64213e-07	-1.42218	3.52111	2.14419	3.56583	2.14365	mRNA
PRTFDC1	2.29356e-08	8.70417e-08	1.01463	3.27904	4.51138	3.36336	4.37799	mRNA
PSAPL1	8.26705e-08	2.90692e-07	-1.21956	1.62484	0.392663	1.61771	0.39815	mRNA
PSORS1C2	1.47856e-08	5.77279e-08	-1.09791	2.47197	1.38482	2.49434	1.39643	mRNA
PTGER4	2.32201e-17	3.07183e-16	1.14882	5.83824	7.32549	5.96955	7.11837	mRNA
PTGFR	6.50163e-10	3.05725e-09	1.11879	3.37191	4.65516	3.40844	4.52723	mRNA
PTK6	3.71668e-07	1.19176e-06	-1.07956	5.54762	4.50947	5.52668	4.44712	mRNA
PTN	1.31532e-07	4.49438e-07	1.44045	4.61884	6.08448	4.65291	6.09336	mRNA
PTPN22	7.33289e-22	2.22086e-20	1.68615	4.22361	6.40409	4.41638	6.10253	mRNA
PTPRC	2.58823e-21	7.10391e-20	1.88775	7.45429	9.90724	7.66957	9.55733	mRNA
PTPRE	2.38515e-15	2.30648e-14	1.0164	7.12744	8.45086	7.27068	8.28708	mRNA
PTPRO	6.10737e-23	2.37259e-21	1.48497	4.33269	6.08929	4.46178	5.94675	mRNA
PTPRU	1.41212e-06	4.18887e-06	-1.04787	8.6549	7.63958	8.73325	7.68538	mRNA
PTPRZ1	6.44796e-06	1.74465e-05	1.22658	9.29473	10.4736	9.28552	10.5121	mRNA
PTX3	2.79178e-09	1.20274e-08	1.11675	4.35905	5.64762	4.44907	5.56582	mRNA
PUS7L	4.67748e-29	8.74906e-27	1.22332	6.11601	7.25668	6.07942	7.30273	mRNA
PVRL3	5.15352e-19	9.27864e-18	1.70429	5.12867	6.64369	5.1159	6.82019	mRNA
PVRL4	9.70657e-07	2.94462e-06	-1.0578	4.56029	3.53974	4.63454	3.57674	mRNA
QPCT	2.36945e-09	1.03291e-08	-1.28453	11.8132	10.5359	11.7604	10.4758	mRNA
QPRT	6.97686e-15	6.28353e-14	-1.10732	10.7904	9.78132	10.7917	9.68434	mRNA
RAB17	1.89592e-08	7.28404e-08	-1.09545	9.78923	8.68589	9.79899	8.70354	mRNA
RAB25	1.00903e-06	3.05369e-06	-1.4289	3.01709	1.53901	3.04199	1.61309	mRNA
RAB33B	6.87049e-30	1.57717e-27	1.1108	6.63538	7.61883	6.57205	7.68285	mRNA
RAB39	8.62099e-18	1.22556e-16	1.17197	2.48433	3.72589	2.48662	3.65859	mRNA
RAB3IP	7.42478e-12	4.46393e-11	1.12996	5.75767	6.94036	5.84142	6.97138	mRNA
RAC3	4.01913e-15	3.76405e-14	-1.05066	8.76239	7.57993	8.72407	7.67342	mRNA
RAD50	4.71128e-24	2.34994e-22	1.00317	9.07044	9.98223	9.02367	10.0268	mRNA
RAP1GAP	1.49734e-12	9.92057e-12	-1.16324	9.60575	8.47537	9.62904	8.4658	mRNA
RAPGEF6	3.30909e-28	4.42444e-26	1.24268	7.18931	8.30147	7.13227	8.37496	mRNA
RARB	6.07432e-12	3.7027e-11	1.27851	5.9697	7.37936	5.99792	7.27643	mRNA
RARRES1	2.51366e-13	1.83051e-12	1.2323	5.9635	7.71986	6.19288	7.42518	mRNA
RASA2	1.32818e-30	3.72646e-28	1.46466	5.88518	7.29192	5.84588	7.31053	mRNA
RASGRP1	1.06859e-13	8.2141e-13	1.27982	5.27223	7.06858	5.51916	6.79899	mRNA
RB1CC1	3.10506e-27	3.20027e-25	1.16432	9.42368	10.4862	9.38023	10.5445	mRNA
RBMS3	1.1719e-15	1.19143e-14	1.36354	5.08924	6.41281	5.10879	6.47234	mRNA
RBPMS2	5.38621e-10	2.55776e-09	-1.20941	7.16813	6.12192	7.25317	6.04377	mRNA
RCSD1	1.43335e-13	1.08365e-12	1.08708	6.85196	8.40252	7.02815	8.11523	mRNA
RDH12	2.09333e-10	1.04853e-09	-1.48978	4.34307	3.08201	4.48175	2.99197	mRNA
RDH8	4.03538e-06	1.1224e-05	-1.31449	3.60108	2.40259	3.71519	2.4007	mRNA
RDX	6.79761e-25	3.99182e-23	1.01602	10.2946	11.2137	10.2442	11.2602	mRNA
REEP6	4.35029e-17	5.45532e-16	-1.26899	8.71131	7.43178	8.67524	7.40625	mRNA
RELN	1.80645e-05	4.59773e-05	1.17963	3.65318	4.87287	3.74319	4.92282	mRNA
REST	4.83116e-27	4.73759e-25	1.21152	6.94917	8.05275	6.91252	8.12404	mRNA
RFPL2	3.4099e-07	1.09915e-06	-1.01255	3.51133	2.63906	3.58571	2.57316	mRNA
RFTN2	7.76526e-13	5.34285e-12	1.28126	6.47439	7.74621	6.47975	7.76101	mRNA
RGPD5	9.92632e-16	1.01891e-14	1.25198	4.14326	5.34305	4.12199	5.37398	mRNA
RGS13	6.65045e-11	3.52799e-10	1.20529	1.15926	2.50663	1.20351	2.4088	mRNA
RGS18	1.35659e-33	9.44979e-31	1.8275	2.68534	4.88855	2.80749	4.63499	mRNA
RGS4	7.46929e-11	3.94167e-10	1.14757	4.82873	6.25701	4.94166	6.08923	mRNA
RGS5	4.99372e-10	2.37882e-09	1.03177	8.94156	10.0381	8.9747	10.0065	mRNA
RHCG	6.52842e-17	7.99276e-16	-2.48856	5.7905	3.41669	5.91021	3.42165	mRNA
RHOD	7.15883e-06	1.92718e-05	-1.09618	5.76607	4.99575	5.92063	4.82446	mRNA
RHOH	2.46024e-07	8.06545e-07	1.03048	4.72372	6.43787	5.00666	6.03714	mRNA
RHOU	6.09858e-18	8.92088e-17	1.17254	6.14647	7.51869	6.23162	7.40415	mRNA
RHOV	1.0477e-17	1.45862e-16	-1.86476	4.20428	2.36607	4.26673	2.40197	mRNA
RIF1	1.45472e-28	2.21104e-26	1.25541	8.56329	9.69648	8.50157	9.75698	mRNA
RIN2	5.61492e-21	1.42855e-19	1.05234	8.15559	9.32634	8.22498	9.27732	mRNA
RIPK4	1.71468e-08	6.63568e-08	-1.33611	9.24359	8.1305	9.40953	8.07342	mRNA
RNASE7	1.34335e-07	4.58629e-07	-1.04001	1.80089	0.752398	1.81583	0.775819	mRNA
RNF128	4.49954e-06	1.24327e-05	1.28339	4.46806	5.68022	4.52515	5.80855	mRNA
RNF160	1.73298e-27	1.93414e-25	1.07169	8.60291	9.54579	8.54251	9.6142	mRNA
RNF175	2.65421e-07	8.68443e-07	1.40003	3.61734	5.18085	3.72356	5.12359	mRNA
ROBO2	9.8602e-07	2.98809e-06	-1.38356	5.31284	3.77629	5.22995	3.84639	mRNA
ROCK1	2.01664e-33	1.27307e-30	1.11399	9.38672	10.3988	9.32848	10.4425	mRNA
ROCK2	1.46443e-29	2.98817e-27	1.21803	8.45564	9.5247	8.37914	9.59718	mRNA
RPSAP52	1.64566e-12	1.08393e-11	1.16839	2.01558	2.9899	1.95405	3.12244	mRNA
RSAD2	1.82191e-13	1.3536e-12	1.33286	5.79195	7.42243	5.89125	7.22411	mRNA
RSPO3	1.15034e-10	5.93263e-10	1.04017	3.00553	4.40008	3.1106	4.15077	mRNA
RTN1	4.57083e-21	1.18989e-19	1.66928	4.76948	6.74581	4.94741	6.61668	mRNA
RTN4R	5.94177e-20	1.25161e-18	-1.63683	8.21394	6.5871	8.22525	6.58842	mRNA
RUFY4	2.85643e-12	1.82546e-11	1.05736	1.7274	3.11995	1.84546	2.90282	mRNA
RUNX2	2.53983e-19	4.82769e-18	1.20271	6.69584	7.90966	6.68346	7.88616	mRNA
RYR2	1.41316e-05	3.65474e-05	1.04999	3.82369	4.74849	3.81308	4.86307	mRNA
S100A14	8.27119e-06	2.20926e-05	-1.4629	4.16547	2.56133	4.15317	2.69027	mRNA
S100A2	2.89585e-05	7.16198e-05	-1.11363	6.49189	5.25704	6.48488	5.37125	mRNA
S100A7A	1.19835e-09	5.43999e-09	-1.8234	2.53377	0.649827	2.53151	0.708103	mRNA
S100A7	8.23274e-08	2.89687e-07	-2.12543	3.69308	1.38637	3.66288	1.53745	mRNA
S100A8	0.000209983	0.000459973	-1.15187	7.01247	6.16478	7.12211	5.97024	mRNA
SAMD3	3.0361e-10	1.48865e-09	1.14892	2.85843	4.60911	3.06563	4.21456	mRNA
SAMD9L	1.13693e-23	5.16114e-22	1.53338	7.96574	9.81492	8.08748	9.62086	mRNA
SAMD9	2.05275e-24	1.1058e-22	1.3198	8.04534	9.49508	8.09124	9.41103	mRNA
SAMHD1	1.05444e-20	2.55988e-19	1.26606	8.22721	9.78014	8.35514	9.6212	mRNA
SAMSN1	6.07643e-26	4.49634e-24	1.7459	5.24367	7.4433	5.41245	7.15835	mRNA
SATB1	2.71208e-20	6.12826e-19	1.53757	7.58391	9.26184	7.69336	9.23093	mRNA
SBSN	7.2875e-09	2.96147e-08	-2.03935	5.14994	3.02615	5.13809	3.09874	mRNA
SCARB1	6.44519e-20	1.35202e-18	-1.18953	12.2999	11.0818	12.2631	11.0736	mRNA
SCML1	8.61557e-15	7.6101e-14	1.0694	6.45575	7.4281	6.36878	7.43818	mRNA
SCN2A	2.70662e-09	1.16855e-08	1.16875	1.64617	2.77063	1.61688	2.78564	mRNA
SCN3A	6.14731e-22	1.88726e-20	1.49979	1.57268	3.16071	1.61161	3.1114	mRNA
SCN7A	8.03298e-09	3.24354e-08	1.03576	0.811905	1.82652	0.854309	1.89007	mRNA
SCN9A	7.23428e-21	1.80419e-19	2.25883	3.0744	5.33669	3.14147	5.4003	mRNA
SCRG1	1.41846e-07	4.82315e-07	1.738	3.81162	5.28472	3.69575	5.43375	mRNA
SDPR	2.70609e-18	4.24094e-17	1.30055	5.02006	6.53035	5.10532	6.40588	mRNA
SDR16C5	1.07334e-05	2.82253e-05	-1.04266	2.22645	1.21085	2.24863	1.20596	mRNA
SDR9C7	3.37887e-09	1.44001e-08	-1.10814	1.38384	0.290274	1.41193	0.303787	mRNA
SEL1L3	4.1334e-15	3.86088e-14	1.39067	8.02082	9.73487	8.20639	9.59707	mRNA
SEMA3A	3.6616e-22	1.19496e-20	2.53064	5.04962	7.64631	5.09667	7.62731	mRNA
SEMA3C	5.25195e-11	2.82618e-10	1.10477	9.58641	10.4078	9.44747	10.5522	mRNA
SEMA3D	5.44581e-11	2.92504e-10	1.66685	5.24943	6.86267	5.20185	6.8687	mRNA
SEMA3E	8.43937e-10	3.90301e-09	1.80918	2.6042	4.31006	2.62942	4.43861	mRNA
SEMA6A	9.95081e-16	1.02091e-14	-1.28933	11.2998	9.86121	11.2512	9.96191	mRNA
SENP7	2.41093e-29	4.6384e-27	1.08656	7.324	8.37489	7.29488	8.38144	mRNA
SEPP1	2.19759e-16	2.48093e-15	1.31785	9.04611	10.6642	9.18186	10.4997	mRNA
SEPT3	4.59563e-07	1.45534e-06	-1.09392	9.70331	8.38495	9.64962	8.5557	mRNA
SERPINA12	1.47978e-08	5.77533e-08	-1.14803	2.02152	0.850159	2.01657	0.868546	mRNA
SERPINA3	3.53676e-07	1.13695e-06	1.71373	8.61555	10.6415	8.84648	10.5602	mRNA
SERPINA5	3.46818e-09	1.47527e-08	1.77738	5.4453	7.48514	5.66519	7.44257	mRNA
SERPINB13	3.08284e-07	9.99302e-07	-1.37367	2.31892	0.898363	2.34035	0.966679	mRNA
SERPINB3	6.38813e-07	1.98747e-06	-1.63355	3.08507	1.35097	3.05092	1.41737	mRNA
SERPINB4	1.06132e-06	3.2014e-06	-1.4342	2.63023	1.08824	2.59012	1.15593	mRNA
SERPINB5	5.75159e-06	1.56799e-05	-1.48977	3.18065	1.50169	3.12587	1.63609	mRNA
SESN3	3.6732e-14	2.99203e-13	1.12587	6.35394	7.44203	6.34494	7.47081	mRNA
SFN	5.394e-08	1.94487e-07	-2.0631	5.6593	3.44362	5.62478	3.56168	mRNA
SFRP1	1.21563e-13	9.28432e-13	2.54942	8.67045	11.3178	8.78635	11.3358	mRNA
SFRS2IP	7.63918e-37	1.18707e-33	1.00524	9.91029	10.8878	9.8972	10.9024	mRNA
SFTPC	1.35395e-15	1.36211e-14	-1.87342	4.86226	2.86453	4.78455	2.91113	mRNA
SGCE	3.49222e-18	5.38111e-17	1.15591	8.73407	9.85188	8.71706	9.87297	mRNA
SGOL2	1.89725e-23	8.20694e-22	1.2915	6.86604	8.06723	6.80274	8.09423	mRNA
SH2D1A	4.47958e-12	2.78694e-11	1.46422	3.95934	6.08505	4.21869	5.68291	mRNA
SH2D5	3.24234e-13	2.33008e-12	-1.19329	4.61456	3.35545	4.61295	3.41966	mRNA
SHC2	2.29608e-08	8.71206e-08	-1.14041	8.15925	7.10859	8.22073	7.08032	mRNA
SHISA3	6.75812e-07	2.09742e-06	1.07089	1.56846	2.97072	1.69055	2.76144	mRNA
SHPRH	1.09749e-23	4.99335e-22	1.29967	6.76366	7.90859	6.6938	7.99347	mRNA
SIGLEC10	4.78624e-09	1.9946e-08	1.0914	5.69495	7.35115	5.95307	7.04447	mRNA
SIGLEC11	2.65518e-16	2.95523e-15	1.37132	2.61015	4.36418	2.7589	4.13022	mRNA
SILV	5.87565e-22	1.81767e-20	-3.70676	17.0423	13.3007	16.9642	13.2575	mRNA
SIRPB2	1.19916e-13	9.16193e-13	1.07086	4.24015	5.72951	4.4194	5.49026	mRNA
SKAP1	2.72823e-07	8.91653e-07	1.14032	4.82428	6.42187	5.00931	6.14963	mRNA
SKAP2	2.15663e-24	1.1495e-22	1.12128	9.04033	10.1417	9.02966	10.1509	mRNA
SKIL	1.52026e-33	9.94355e-31	1.42562	6.74812	8.11473	6.73572	8.16134	mRNA
SLAMF1	2.77491e-07	9.05444e-07	1.13581	3.9169	5.65975	4.09299	5.2288	mRNA
SLC14A1	2.96645e-18	4.61673e-17	1.61374	2.57483	4.27597	2.61033	4.22407	mRNA
SLC15A1	3.41373e-07	1.10003e-06	-1.01018	1.75224	0.723083	1.76698	0.756804	mRNA
SLC15A2	8.84997e-13	6.04185e-12	1.18522	3.71129	5.07509	3.75561	4.94083	mRNA
SLC16A6	1.44631e-09	6.49555e-09	-1.62511	7.25837	5.70869	7.33606	5.71095	mRNA
SLC1A3	7.61745e-15	6.80283e-14	1.16363	7.0168	8.43013	7.12312	8.28675	mRNA
SLC1A4	1.21606e-12	8.14239e-12	-1.00675	11.4169	10.4168	11.4475	10.4407	mRNA
SLC22A4	9.57964e-14	7.41165e-13	1.13358	4.06675	5.19078	4.10511	5.23869	mRNA
SLC24A4	3.4577e-08	1.28069e-07	-1.36654	5.55942	4.3401	5.5994	4.23286	mRNA
SLC24A5	6.19476e-06	1.68041e-05	-1.11379	10.583	9.41407	10.5355	9.4217	mRNA
SLC26A4	7.21893e-09	2.93656e-08	1.11509	5.09742	6.29175	5.1164	6.23149	mRNA
SLC26A7	6.72855e-20	1.40853e-18	1.47696	1.97714	3.48694	2.01156	3.48852	mRNA
SLC27A3	1.23301e-09	5.58227e-09	-1.13303	10.2121	9.26203	10.2563	9.12328	mRNA
SLC2A5	5.18169e-13	3.64331e-12	1.19591	5.94023	7.47478	6.10563	7.30154	mRNA
SLC30A4	1.47887e-17	2.01856e-16	1.05197	5.42079	6.35656	5.38792	6.4399	mRNA
SLC38A11	1.79186e-09	7.96597e-09	1.16365	1.29045	2.49772	1.30999	2.47364	mRNA
SLC38A1	3.98654e-08	1.46342e-07	1.18923	7.67268	9.22343	7.87146	9.06068	mRNA
SLC38A8	4.92331e-12	3.04332e-11	-1.77008	2.35556	0.575411	2.3789	0.608821	mRNA
SLC40A1	1.22971e-14	1.06478e-13	1.23615	7.98067	9.59357	8.14096	9.37711	mRNA
SLC44A5	2.59626e-06	7.42246e-06	1.00072	2.34817	3.23794	2.40725	3.40796	mRNA
SLC45A2	4.41846e-15	4.11134e-14	-2.39186	11.1915	8.7764	11.1001	8.7082	mRNA
SLC4A11	3.25e-08	1.20864e-07	-1.05895	5.76318	4.85622	5.80017	4.74122	mRNA
SLC4A4	3.30433e-07	1.06716e-06	1.07029	4.93711	5.81757	4.87269	5.94298	mRNA
SLC4A7	2.09677e-23	8.91721e-22	1.11316	8.59361	9.63516	8.55601	9.66917	mRNA
SLC4A8	1.69121e-12	1.11175e-11	1.02248	3.82224	4.97088	3.85808	4.88056	mRNA
SLC5A10	4.04605e-17	5.11798e-16	-1.80405	4.56516	2.71695	4.5655	2.76145	mRNA
SLC5A3	2.22034e-26	1.85344e-24	1.56772	9.37608	10.8776	9.38271	10.9504	mRNA
SLC6A17	5.83539e-12	3.5689e-11	-1.92872	10.2973	8.31559	10.2958	8.36712	mRNA
SLC7A4	1.91205e-19	3.72831e-18	-2.73889	6.18715	3.52936	6.21551	3.47662	mRNA
SLC7A5	2.18752e-26	1.83695e-24	-1.37334	14.1009	12.7254	14.1206	12.7473	mRNA
SLC7A8	2.99787e-13	2.16363e-12	-1.03416	11.3858	10.3209	11.3635	10.3294	mRNA
SLC8A1	3.45978e-23	1.41488e-21	1.35721	5.64462	7.34026	5.79815	7.15536	mRNA
SLC9A7	7.39995e-16	7.73338e-15	1.58894	3.52278	5.33526	3.7439	5.33284	mRNA
SLCO1A2	5.88101e-10	2.78291e-09	1.38178	1.7297	2.92436	1.68791	3.06969	mRNA
SLFN11	5.68826e-19	1.01509e-17	1.28673	7.49916	9.04794	7.63391	8.92064	mRNA
SLFN12L	4.33275e-16	4.69812e-15	1.26898	2.25751	3.87771	2.35263	3.62161	mRNA
SLFN12	1.99118e-17	2.6709e-16	1.13047	5.91484	7.11269	5.91651	7.04698	mRNA
SLIT2	1.67026e-17	2.26753e-16	1.5509	5.00074	6.64325	5.02795	6.57885	mRNA
SLITRK6	4.59759e-10	2.20346e-09	1.80897	2.95351	4.44071	2.96339	4.77236	mRNA
SLPI	1.42665e-06	4.22827e-06	-1.53765	4.23752	2.67989	4.29416	2.75652	mRNA
SLURP1	5.6839e-08	2.04089e-07	-1.25425	1.64094	0.373252	1.65355	0.399308	mRNA
SMC4	2.50191e-24	1.32654e-22	1.02939	9.71539	10.7179	9.69125	10.7206	mRNA
SMC5	7.011e-27	6.77652e-25	1.03039	8.25427	9.22648	8.2139	9.24429	mRNA
SMURF2	3.34252e-28	4.42444e-26	1.01512	7.90015	8.84604	7.85684	8.87196	mRNA
SNCB	1.25136e-11	7.29337e-11	-1.59221	4.25414	2.7481	4.31276	2.72056	mRNA
SNORD116-28	3.40537e-14	2.79415e-13	1.10729	3.3134	4.30167	3.27319	4.38048	mRNA
SNORD116-4	5.22293e-12	3.21966e-11	1.46172	4.89036	6.11023	4.80545	6.26717	mRNA
SNTA1	4.20771e-25	2.59146e-23	-1.15075	9.72253	8.55613	9.7168	8.56605	mRNA
SNTB1	2.12975e-17	2.83793e-16	1.14766	8.89069	10.0215	8.86712	10.0148	mRNA
SNX13	5.28447e-29	9.6922e-27	1.01467	9.02098	9.91261	8.96208	9.97675	mRNA
SNX20	2.17926e-09	9.56194e-09	1.03173	4.46062	6.02341	4.67485	5.70659	mRNA
SORL1	2.25894e-19	4.35845e-18	1.65808	8.10764	10.0207	8.32117	9.97925	mRNA
SOX11	1.47766e-05	3.81131e-05	1.06098	2.53428	3.60146	2.59325	3.65424	mRNA
SOX2OT	1.53226e-12	1.01419e-11	1.39071	1.47001	2.72843	1.5243	2.91501	mRNA
SP140	9.63066e-10	4.41755e-09	1.10688	5.14133	6.852	5.3957	6.50258	mRNA
SP4	2.7254e-32	1.10112e-29	1.24324	6.72148	7.8719	6.66564	7.90888	mRNA
SPATA13	2.05217e-23	8.76446e-22	1.2663	7.59322	8.79382	7.56464	8.83094	mRNA
SPATS1	4.94772e-05	0.000118339	-1.0047	3.75427	2.83156	3.77723	2.77253	mRNA
SPEF2	5.93674e-13	4.14833e-12	1.35182	3.95965	5.26466	3.96096	5.31278	mRNA
SPINK5	8.21293e-06	2.19515e-05	-1.43838	4.63782	3.13939	4.59668	3.15831	mRNA
SPINT1	2.90648e-07	9.44862e-07	-1.00124	8.28528	7.44442	8.37734	7.3761	mRNA
SPP1	3.4353e-09	1.46252e-08	1.31388	11.4996	13.0181	11.6474	12.9612	mRNA
SPRED1	4.03498e-20	8.78347e-19	1.00714	10.4454	11.328	10.37	11.3771	mRNA
SPRR1A	3.92575e-07	1.25461e-06	-1.72704	3.16248	1.33713	3.17491	1.44787	mRNA
SPRR1B	1.48438e-07	5.02781e-07	-2.0128	3.64364	1.51082	3.63735	1.62455	mRNA
SPRR2A	5.57148e-07	1.74685e-06	-1.69817	3.2431	1.48942	3.25394	1.55577	mRNA
SPRR2B	1.72453e-07	5.77636e-07	-1.20942	1.72263	0.554171	1.78707	0.577656	mRNA
SPRR2D	8.15425e-08	2.87026e-07	-1.70307	3.74766	2.15858	3.8184	2.11533	mRNA
SPRR2E	1.02774e-07	3.56419e-07	-1.80927	3.11626	1.25135	3.14578	1.33652	mRNA
SPRR2G	4.96781e-08	1.79976e-07	-1.66762	2.5382	0.808551	2.56396	0.896341	mRNA
SPTBN2	2.22316e-11	1.25763e-10	-1.44517	9.26223	7.76478	9.28055	7.83538	mRNA
SRGN	2.35042e-19	4.51339e-18	1.12914	9.25167	10.7506	9.39827	10.5274	mRNA
SSX2IP	2.79338e-21	7.58675e-20	1.04404	8.2826	9.24979	8.26158	9.30563	mRNA
ST6GALNAC5	7.91004e-15	7.04544e-14	1.66712	3.48648	5.31267	3.62686	5.29397	mRNA
ST8SIA4	4.35811e-31	1.3756e-28	1.48375	6.28856	8.10827	6.42598	7.90973	mRNA
ST8SIA5	5.32007e-12	3.27455e-11	1.60927	1.70051	3.15923	1.73202	3.34129	mRNA
STAMBPL1	2.52907e-19	4.81525e-18	1.07918	7.08326	8.16852	7.0499	8.12907	mRNA
STAP1	2.54147e-08	9.57661e-08	1.10676	1.81101	3.5046	2.00226	3.10903	mRNA
STARD13	6.61848e-16	6.97444e-15	1.01153	8.39267	9.34053	8.36695	9.37848	mRNA
STARD4	6.49497e-24	3.07993e-22	1.69282	4.69943	6.44874	4.7186	6.41142	mRNA
STAT4	5.41878e-11	2.91207e-10	1.06648	4.19373	5.72177	4.34732	5.41379	mRNA
STC1	1.0594e-07	3.66644e-07	1.01407	7.55039	8.67757	7.66824	8.68231	mRNA
STEAP2	3.6496e-09	1.54593e-08	1.04861	4.52068	5.64172	4.54745	5.59606	mRNA
STK33	3.94497e-11	2.15968e-10	1.24224	1.39328	2.62779	1.41075	2.65299	mRNA
STRA6	4.34991e-11	2.36981e-10	1.57084	5.97012	7.85345	6.17204	7.74288	mRNA
SUCNR1	1.44119e-19	2.85707e-18	1.28003	1.80875	3.43368	1.9542	3.23423	mRNA
SULF1	2.29642e-17	3.03997e-16	1.38666	8.75939	10.4235	8.89733	10.284	mRNA
SULT2B1	6.82672e-16	7.17143e-15	-1.93992	4.34007	2.38971	4.34718	2.40726	mRNA
SYCP2	3.15491e-14	2.60345e-13	1.42858	4.89726	6.13972	4.77127	6.19985	mRNA
SYT1	2.97602e-21	8.01581e-20	2.10477	2.15069	3.99855	2.04035	4.14512	mRNA
SYT6	1.61386e-06	4.74688e-06	1.1991	3.35451	4.62126	3.37091	4.57002	mRNA
TACSTD2	6.52638e-05	0.000153552	-1.05935	5.32749	4.38346	5.39404	4.3347	mRNA
TAGAP	1.08376e-10	5.61359e-10	1.08156	5.75124	7.34853	5.96514	7.0467	mRNA
TAOK1	4.64703e-18	6.97952e-17	1.12086	7.43532	8.42606	7.40074	8.5216	mRNA
TBC1D16	1.02755e-25	7.0845e-24	-1.22551	11.6131	10.3929	11.6046	10.3791	mRNA
TBC1D8B	9.21215e-17	1.10837e-15	1.16339	6.27503	7.35906	6.25884	7.42224	mRNA
TC2N	8.96891e-08	3.13408e-07	1.05247	5.45519	6.88241	5.64911	6.70158	mRNA
TCF4	2.10145e-23	8.91838e-22	1.38709	7.75247	9.30776	7.82025	9.20734	mRNA
TCL6	1.88766e-07	6.29356e-07	1.09809	1.80751	3.00473	1.88249	2.98058	mRNA
TEX9	2.90645e-14	2.40924e-13	1.05566	4.10288	5.02646	4.03726	5.09293	mRNA
TFAP2A	2.9682e-16	3.29093e-15	-1.34467	12.6084	11.0627	12.4923	11.1476	mRNA
TFEC	6.31224e-29	1.11246e-26	1.83394	4.69966	6.9448	4.85129	6.68523	mRNA
TFF3	1.37705e-09	6.20377e-09	-1.49954	5.00671	3.69643	5.05852	3.55898	mRNA
TFPI2	9.77845e-06	2.58587e-05	1.32278	4.91466	6.49364	5.03653	6.3593	mRNA
TFPI	2.5391e-15	2.44715e-14	1.05466	6.65624	7.9707	6.77231	7.82697	mRNA
TF	5.85119e-08	2.09426e-07	1.81207	5.81293	7.93106	5.95199	7.76406	mRNA
TGM1	3.29944e-05	8.08981e-05	-1.0592	4.13346	3.12172	4.1652	3.106	mRNA
TGM5	5.93251e-09	2.4393e-08	-1.12951	2.07369	1.055	2.14419	1.01467	mRNA
THAP2	1.30788e-31	4.63517e-29	1.13237	5.62747	6.70596	5.62527	6.75764	mRNA
THAP5	5.2299e-30	1.25773e-27	1.02415	8.31604	9.20317	8.22954	9.25369	mRNA
THBS1	1.07319e-13	8.24627e-13	1.07543	10.043	11.2755	10.1101	11.1856	mRNA
THBS4	4.4482e-06	1.22942e-05	1.1129	5.72266	6.84297	5.74769	6.8606	mRNA
THEMIS	5.6873e-17	7.03978e-16	1.67002	2.71095	4.92996	2.87067	4.54068	mRNA
THRB	3.21684e-13	2.31257e-12	1.41628	4.15987	5.68955	4.28413	5.70042	mRNA
THSD7A	9.62839e-13	6.52695e-12	1.08193	3.32708	4.55741	3.40109	4.48302	mRNA
TIGD4	2.48427e-21	6.87462e-20	1.09881	3.34883	4.31963	3.29246	4.39127	mRNA
TIMD4	5.40147e-11	2.90354e-10	1.23272	1.48402	3.18627	1.62355	2.85627	mRNA
TLE4	1.87217e-10	9.42664e-10	1.03124	7.06937	8.2151	7.14186	8.1731	mRNA
TLR10	2.07649e-14	1.75879e-13	1.43035	2.68537	4.62858	2.88979	4.32014	mRNA
TLR1	3.54903e-24	1.82428e-22	1.21992	6.43302	7.82022	6.52644	7.74636	mRNA
TLR2	1.35959e-20	3.23499e-19	1.21965	6.98945	8.49661	7.12015	8.3398	mRNA
TLR4	6.2034e-25	3.70754e-23	1.4102	6.85499	8.58776	7.01888	8.42908	mRNA
TLR6	8.05356e-16	8.37313e-15	1.1136	4.65226	5.9329	4.76887	5.88246	mRNA
TLR7	5.03959e-20	1.07276e-18	1.5048	4.74924	6.63402	4.89994	6.40473	mRNA
TLR8	3.24187e-17	4.1846e-16	1.5762	4.14674	6.27812	4.36874	5.94494	mRNA
TM6SF1	2.2489e-27	2.41649e-25	1.0845	5.14881	6.40674	5.22992	6.31442	mRNA
TM7SF4	1.64693e-05	4.22204e-05	1.00553	3.14728	4.36669	3.34728	4.35281	mRNA
TMED5	1.06311e-28	1.70444e-26	1.04702	9.46163	10.4531	9.43201	10.479	mRNA
TMEM100	4.68462e-10	2.24304e-09	1.28925	2.07156	3.45516	2.17359	3.46284	mRNA
TMEM123	8.98309e-25	5.14103e-23	1.05011	10.4842	11.5429	10.4782	11.5283	mRNA
TMEM156	4.35135e-12	2.71134e-11	1.28254	2.32341	4.18083	2.52522	3.80776	mRNA
TMEM195	1.98456e-08	7.59714e-08	1.67647	3.07385	4.76631	3.12244	4.79891	mRNA
TMEM200A	2.75017e-17	3.60287e-16	1.19604	4.28555	5.74942	4.38633	5.58236	mRNA
TMEM40	1.91356e-07	6.3736e-07	-1.25441	2.10009	0.84995	2.14003	0.885624	mRNA
TMEM47	1.07913e-20	2.61384e-19	1.73001	5.67403	7.41994	5.68543	7.41545	mRNA
TMEM71	1.4863e-12	9.85062e-12	1.11357	4.01161	5.28419	4.08416	5.19773	mRNA
TMF1	3.57289e-30	8.91061e-28	1.16924	8.98342	10.094	8.94145	10.1107	mRNA
TMPRSS11D	1.54268e-06	4.54891e-06	-1.05182	1.766	0.699149	1.79262	0.740795	mRNA
TMPRSS13	1.68006e-09	7.49201e-09	-1.62105	5.58528	4.15292	5.61972	3.99867	mRNA
TMPRSS4	2.14461e-06	6.21745e-06	-1.1086	2.09132	0.967854	2.12869	1.02009	mRNA
TMPRSS9	1.87647e-06	5.4818e-06	1.12374	2.2731	3.26576	2.23046	3.3542	mRNA
TMTC2	3.4316e-15	3.24844e-14	1.21422	7.38834	8.48789	7.35777	8.57199	mRNA
TNFAIP6	7.17496e-09	2.92044e-08	1.05304	4.42481	5.54312	4.46489	5.51793	mRNA
TNFRSF11B	4.59185e-10	2.20123e-09	1.15979	3.99669	5.43451	4.0403	5.20009	mRNA
TNFRSF9	4.67291e-12	2.89918e-11	1.42337	3.06653	5.05481	3.31522	4.73859	mRNA
TNFSF10	2.27517e-15	2.20858e-14	1.23409	7.1422	8.7983	7.30253	8.53662	mRNA
TNFSF11	4.79059e-11	2.59728e-10	1.23946	2.28244	3.86873	2.40058	3.64004	mRNA
TNFSF13B	3.86039e-19	7.1218e-18	1.64474	4.98928	7.08211	5.20964	6.85439	mRNA
TNFSF8	7.73814e-19	1.34873e-17	1.29373	3.38078	5.06919	3.51393	4.80766	mRNA
TNNI3K	2.04308e-13	1.50464e-12	1.10339	2.39122	3.30206	2.30836	3.41176	mRNA
TOX	1.75335e-08	6.77237e-08	1.1101	5.09517	6.58098	5.2536	6.3637	mRNA
TPCN2	3.90281e-17	4.95542e-16	-1.08378	10.1008	8.92556	10.0579	8.97412	mRNA
TPPP	2.366e-11	1.33321e-10	-1.27492	7.99842	6.67068	7.96454	6.68962	mRNA
TPRN	2.51959e-34	2.21297e-31	-1.05902	9.38804	8.34615	9.38276	8.32374	mRNA
TPTE	7.56537e-09	3.06637e-08	1.49244	1.80163	3.15768	1.71699	3.20944	mRNA
TRAF1	1.56842e-10	7.98076e-10	1.03986	8.55788	9.8077	8.71487	9.75472	mRNA
TRAT1	1.19443e-10	6.149e-10	1.2895	2.5883	4.49106	2.80913	4.09862	mRNA
TRHDE	9.65834e-07	2.93087e-06	1.05589	1.08284	2.05203	1.08055	2.13644	mRNA
TRIM22	7.95243e-14	6.20978e-13	1.12074	8.24425	9.76373	8.37561	9.49635	mRNA
TRIM29	9.27065e-07	2.82128e-06	-1.78157	4.5479	2.59505	4.52654	2.74497	mRNA
TRIM63	3.25953e-17	4.20471e-16	-2.54019	10.1251	7.46934	10.0081	7.46796	mRNA
TRIM9	5.75865e-11	3.07916e-10	1.14425	7.74819	8.75374	7.71553	8.85978	mRNA
TRPC1	1.45263e-10	7.41588e-10	1.03592	5.32753	6.29678	5.3106	6.34652	mRNA
TRPM1	2.65956e-21	7.28979e-20	-3.4146	9.95637	6.49094	9.88113	6.46653	mRNA
TRPM8	6.27786e-05	0.000147963	1.08191	4.50701	5.45714	4.5351	5.61701	mRNA
TRPS1	3.77675e-18	5.76278e-17	1.20883	7.07804	8.31582	7.12078	8.32961	mRNA
TSHZ2	2.64509e-16	2.94724e-15	1.33163	3.49092	5.0833	3.64296	4.97459	mRNA
TSPAN10	8.71896e-28	1.05468e-25	-2.80149	10.7697	8.02479	10.7534	7.95187	mRNA
TSPAN13	6.90411e-10	3.23972e-09	1.02011	7.12147	8.27496	7.22571	8.24582	mRNA
TSPAN5	3.21269e-11	1.781e-10	1.24873	4.21966	5.61328	4.30714	5.55588	mRNA
TTBK2	8.98363e-25	5.14103e-23	1.13123	6.09476	7.09228	6.04256	7.17379	mRNA
TTC14	7.38627e-20	1.5335e-18	1.02722	8.24498	9.21105	8.1878	9.21502	mRNA
TTC39A	3.46329e-05	8.46587e-05	-1.09824	7.70337	6.58362	7.69771	6.59947	mRNA
TTYH2	2.29055e-20	5.24026e-19	-1.26722	11.0219	9.72128	10.9565	9.68927	mRNA
TUBB4	1.26511e-18	2.1156e-17	-1.64003	12.1281	10.4314	12.0683	10.4282	mRNA
TXK	2.17413e-20	5.00795e-19	1.38442	2.96132	4.56003	3.03044	4.41486	mRNA
TXLNB	1.38156e-16	1.6179e-15	1.23307	3.76936	5.22675	3.86668	5.09975	mRNA
TYRP1	2.4125e-16	2.70901e-15	-4.06182	11.2862	6.91607	11.1102	7.04837	mRNA
TYR	7.88155e-10	3.66855e-09	-2.07582	13.6282	11.5581	13.5495	11.4736	mRNA
UHMK1	3.44605e-14	2.82408e-13	1.07893	7.85593	8.79562	7.77911	8.85805	mRNA
UHRF1BP1L	1.12648e-35	1.33859e-32	1.17877	7.55164	8.69968	7.54971	8.72848	mRNA
USP53	4.34356e-13	3.08387e-12	1.13218	8.15162	9.24629	8.17693	9.30912	mRNA
VAT1L	9.42666e-11	4.92189e-10	1.71647	2.63564	4.35772	2.7126	4.42907	mRNA
VCAM1	2.3152e-13	1.69577e-12	1.1859	7.4228	9.04999	7.58961	8.77552	mRNA
VCAN	1.21669e-10	6.25883e-10	1.1336	9.6255	10.942	9.71007	10.8437	mRNA
VEPH1	2.74565e-08	1.02903e-07	-1.40617	7.09234	5.63407	7.12323	5.71705	mRNA
VGF	1.07462e-10	5.57056e-10	-2.35623	10.7142	8.2159	10.6812	8.32501	mRNA
VGLL3	5.54601e-18	8.17177e-17	1.25409	5.29821	6.6778	5.30854	6.56263	mRNA
VIT	1.21576e-05	3.17185e-05	1.12023	2.24519	3.5651	2.32103	3.44126	mRNA
VNN1	2.9299e-13	2.11684e-12	1.0714	3.40277	4.79364	3.51446	4.58586	mRNA
VNN2	2.56125e-14	2.13889e-13	1.342	3.70001	5.55457	3.92106	5.26306	mRNA
VPS13C	5.93936e-37	9.99842e-34	1.17661	9.40208	10.5724	9.3949	10.5715	mRNA
VSIG4	9.38006e-12	5.56005e-11	1.09301	7.6321	9.09905	7.78882	8.88183	mRNA
WFDC12	1.35382e-09	6.10868e-09	-1.35879	1.5791	0.222644	1.59818	0.239396	mRNA
WFDC1	2.54038e-09	1.10078e-08	-1.66398	6.39073	4.92371	6.43903	4.77505	mRNA
WFDC5	2.54946e-09	1.10447e-08	-1.45742	1.85957	0.391236	1.85674	0.399317	mRNA
WNK2	3.59931e-16	3.94304e-15	-2.08268	6.58791	4.50959	6.58127	4.49859	mRNA
XAF1	1.6703e-13	1.25106e-12	1.18619	7.94325	9.40526	8.00501	9.1912	mRNA
XAGE1D	0.000194786	0.00042901	1.68181	3.79272	5.27652	3.75944	5.44126	mRNA
XIST	0.0294791	0.0454101	1.0222	4.90009	6.22713	5.04361	6.06581	mRNA
XRN1	1.5614e-36	2.25299e-33	1.15412	8.79452	9.96724	8.78413	9.93825	mRNA
YY2	8.45902e-22	2.51665e-20	1.05203	4.40807	5.32759	4.34655	5.39858	mRNA
ZBTB38	2.5347e-25	1.6532e-23	1.02298	9.97495	10.9751	9.9853	11.0083	mRNA
ZBTB41	1.09596e-22	4.04005e-21	1.03801	8.34439	9.24716	8.27069	9.3087	mRNA
ZC3H12B	1.82854e-22	6.43524e-21	1.21661	2.57887	3.77184	2.56492	3.78153	mRNA
ZDBF2	2.59513e-09	1.12257e-08	1.20089	6.04635	7.26248	6.08346	7.28434	mRNA
ZDHHC15	1.00811e-09	4.61577e-09	1.12922	1.65221	2.82113	1.69873	2.82795	mRNA
ZDHHC20	6.61834e-26	4.79201e-24	1.53821	6.40205	7.83015	6.36845	7.90666	mRNA
ZEB1	2.64489e-36	3.56196e-33	1.77097	7.14404	9.03992	7.22217	8.99314	mRNA
ZFP37	9.03536e-16	9.32193e-15	1.09889	4.50075	5.44827	4.42104	5.51993	mRNA
ZMAT1	6.12376e-17	7.53846e-16	1.43745	5.3901	6.87322	5.41202	6.84947	mRNA
ZNF107	7.39223e-25	4.31591e-23	1.09411	6.39134	7.46365	6.35448	7.44859	mRNA
ZNF148	9.02445e-32	3.3146e-29	1.01186	8.82288	9.7809	8.79389	9.80574	mRNA
ZNF204P	7.88767e-11	4.15161e-10	1.26025	2.38761	3.89246	2.54206	3.8023	mRNA
ZNF208	1.36855e-07	4.6652e-07	1.09901	2.52168	3.66813	2.55326	3.65227	mRNA
ZNF214	6.94122e-10	3.25487e-09	1.01054	3.22384	4.1405	3.22228	4.23282	mRNA
ZNF25	1.35259e-26	1.23637e-24	1.0548	6.80066	7.78675	6.74586	7.80066	mRNA
ZNF267	1.43796e-34	1.38325e-31	1.01816	7.33443	8.40296	7.32647	8.34463	mRNA
ZNF292	2.62805e-32	1.08822e-29	1.24466	8.15425	9.36318	8.12222	9.36688	mRNA
ZNF354B	3.93696e-21	1.03961e-19	1.0139	5.45087	6.38809	5.42053	6.43443	mRNA
ZNF354C	3.39374e-11	1.87673e-10	1.07566	4.26796	5.15646	4.16495	5.2406	mRNA
ZNF430	3.7707e-29	7.11887e-27	1.08853	5.51817	6.5498	5.47502	6.56355	mRNA
ZNF441	2.16704e-22	7.47039e-21	1.18035	6.12299	7.27117	6.0943	7.27465	mRNA
ZNF518A	2.32753e-26	1.93492e-24	1.13546	7.5668	8.61102	7.49557	8.63103	mRNA
ZNF644	1.47738e-26	1.33234e-24	1.02192	8.91082	9.82178	8.85554	9.87746	mRNA
ZNF660	2.39891e-15	2.31828e-14	1.19433	2.60239	3.72982	2.60424	3.79857	mRNA
ZNF678	4.92196e-27	4.80331e-25	1.29806	4.10764	5.26388	4.05156	5.34962	mRNA
ZNF699	1.18651e-25	8.07025e-24	1.17703	3.52103	4.55804	3.46663	4.64367	mRNA
ZNF702P	9.27957e-13	6.30743e-12	1.33063	3.49351	4.89862	3.54554	4.87617	mRNA
ZNF703	3.26844e-19	6.1135e-18	-1.32421	9.47531	8.17646	9.46238	8.13817	mRNA
ZNF750	7.85853e-06	2.10516e-05	-1.15291	2.97454	1.8209	3.00149	1.84858	mRNA
ZNF791	2.71527e-30	6.85641e-28	1.06751	6.88651	7.83965	6.83201	7.89953	mRNA
ZNF804A	5.17224e-12	3.18939e-11	1.07738	2.37287	3.63195	2.43254	3.50992	mRNA
ZNF80	5.80509e-12	3.55144e-11	1.02157	1.32437	2.80427	1.44326	2.46483	mRNA
ZNF831	2.91681e-09	1.25287e-08	1.20405	3.80059	5.59159	4.04347	5.24751	mRNA
ZNF860	2.24895e-16	2.53521e-15	1.48497	3.42442	4.78852	3.4165	4.90147	mRNA
ZNF92	3.68963e-27	3.67163e-25	1.13076	6.67593	7.72248	6.61203	7.74279	mRNA
ZNHIT2	5.56733e-05	0.000132173	-1.27329	6.49666	5.39844	6.50827	5.23497	mRNA
ZRANB2	5.60249e-26	4.1917e-24	1.00112	9.67256	10.5855	9.62277	10.6239	mRNA
ZSCAN23	1.1976e-11	7.0063e-11	1.33084	2.18797	3.5704	2.21761	3.54844	mRNA
cg17044311_ABCC2	9.35986e-09	1.53722e-06	0.130558	0.589512	0.752206	0.603491	0.73405	Methylation
cg09230938_ABCC5	1.12805e-15	6.54605e-12	0.15026	0.403118	0.563282	0.407364	0.557624	Methylation
cg03962527_ADD3	3.19617e-06	0.000181189	-0.110486	0.616689	0.492352	0.60206	0.491574	Methylation
cg14426428_AIM1	2.39443e-06	0.000145231	-0.106144	0.61905	0.472769	0.59811	0.491965	Methylation
cg00490406_AIM2	0.000114211	0.00281928	-0.105614	0.563434	0.430494	0.553031	0.447416	Methylation
cg11254053_AK2	3.1293e-08	4.19061e-06	0.101432	0.51334	0.632797	0.516941	0.618373	Methylation
cg05254518_AKAP13	1.11253e-13	2.15201e-10	-0.150982	0.633585	0.436177	0.613008	0.462027	Methylation
cg23280754_ALS2CR12	2.7183e-09	5.37761e-07	0.126458	0.505211	0.682462	0.535706	0.662163	Methylation
cg07294263_AMMECR1L	2.42364e-10	8.43863e-08	0.101377	0.34541	0.490244	0.366764	0.46814	Methylation
cg15477040_ANKFY1	6.95593e-07	5.35822e-05	0.118266	0.373374	0.544118	0.400615	0.518882	Methylation
cg01872840_ANKRD39	3.52389e-13	4.43557e-10	0.132253	0.634602	0.778961	0.642909	0.775162	Methylation
cg00252594_ANKRD9	3.37954e-14	8.40492e-11	0.113099	0.723144	0.840205	0.722713	0.835813	Methylation
cg13680246_AP3M2	1.39068e-08	2.08709e-06	0.125585	0.444999	0.605737	0.468153	0.593738	Methylation
cg10635645_APOLD1	4.03637e-10	1.13337e-07	0.140298	0.562944	0.7232	0.575145	0.715443	Methylation
cg08290076_ARHGAP20	2.39118e-05	0.000858312	-0.115043	0.454629	0.289122	0.428846	0.313803	Methylation
cg27366162_ARSG	7.61688e-10	1.92177e-07	0.105121	0.46906	0.570826	0.467199	0.572321	Methylation
cg16287679_ATP6V0A4	1.28165e-05	0.000537642	0.113022	0.442388	0.595204	0.461074	0.574096	Methylation
cg23816247_BAALC	9.25155e-08	1.05268e-05	-0.139959	0.613453	0.460561	0.60568	0.465721	Methylation
cg07232003_BAMBI	4.60497e-06	0.000238595	0.109308	0.579159	0.717469	0.594721	0.704029	Methylation
cg16014492_BANP	2.56571e-12	1.94202e-09	0.112113	0.658335	0.786528	0.667462	0.779575	Methylation
cg00895174_BFAR	7.59745e-07	5.67657e-05	0.135218	0.392006	0.539002	0.391731	0.526949	Methylation
cg14787880_BMPR2	1.117e-06	7.68612e-05	0.103819	0.39417	0.537884	0.410812	0.514631	Methylation
cg03763518_C1orf54	2.49525e-06	0.000150311	-0.109118	0.597697	0.484831	0.589802	0.480684	Methylation
cg19320294_CA14	2.19795e-14	7.10984e-11	0.173397	0.384176	0.569809	0.393313	0.56671	Methylation
cg15757853_CABLES1	5.69897e-11	2.75593e-08	0.142702	0.338709	0.537442	0.3692	0.511903	Methylation
cg09157813_CASP12	5.8709e-07	4.66697e-05	-0.119227	0.526589	0.363871	0.506713	0.387486	Methylation
cg10541053_CC2D1B	4.31134e-08	5.43885e-06	0.116198	0.532723	0.689411	0.549874	0.666072	Methylation
cg10439431_CCL23	1.64561e-07	1.59158e-05	-0.119341	0.647004	0.487083	0.627637	0.508296	Methylation
cg02626307_CCT3	4.15076e-08	5.35264e-06	0.105214	0.352069	0.498658	0.370865	0.476079	Methylation
cg24342146_CD48	7.01802e-07	5.38223e-05	-0.100853	0.664434	0.522579	0.64792	0.547067	Methylation
cg19966212_CD74	6.69408e-08	7.92771e-06	-0.158547	0.506848	0.278885	0.472496	0.31395	Methylation
cg10613224_CDK15	2.63358e-06	0.000156924	0.118573	0.506473	0.665111	0.530442	0.649015	Methylation
cg07266431_CDK6	1.59265e-15	6.93162e-12	-0.176112	0.65499	0.477122	0.653913	0.477801	Methylation
cg22670819_CFB	9.79649e-09	1.55043e-06	-0.114413	0.552493	0.444506	0.553055	0.438642	Methylation
cg09867143_CLCN7	2.2838e-09	4.6775e-07	0.120441	0.606942	0.752198	0.623705	0.744145	Methylation
cg04422208_CRTAP	8.75303e-11	3.90722e-08	0.138264	0.523996	0.715633	0.557148	0.695412	Methylation
cg26874693_CUX2	8.54068e-05	0.00228475	-0.10098	0.544224	0.395118	0.518483	0.417503	Methylation
cg01378159_CYTH4	1.29619e-09	2.89299e-07	-0.111392	0.401955	0.262345	0.387341	0.275949	Methylation
cg10941185_DLC1	9.01672e-06	0.000408781	-0.10059	0.575663	0.50702	0.587208	0.486619	Methylation
cg18449021_EFNA5	3.875e-07	3.25893e-05	-0.119756	0.573264	0.417068	0.554094	0.434338	Methylation
cg16402286_ESR2	5.80222e-12	3.88504e-09	0.119199	0.541004	0.667146	0.541921	0.66112	Methylation
cg09395195_EVI2A	2.20084e-06	0.000135387	-0.124391	0.549861	0.397138	0.537618	0.413227	Methylation
cg09830162_FAHD1	7.85004e-11	3.59635e-08	0.139324	0.391479	0.566484	0.408862	0.548186	Methylation
cg23088510_FAM53B	4.33408e-11	2.28643e-08	0.14606	0.368841	0.546992	0.381357	0.527417	Methylation
cg16908552_FAM89A	7.39225e-07	5.57205e-05	0.118606	0.518905	0.687261	0.54786	0.666466	Methylation
cg20442697_FBXL13	4.31046e-05	0.0013433	-0.109153	0.660595	0.529344	0.644435	0.535282	Methylation
cg23127998_FLRT3	1.62617e-06	0.000103321	-0.113864	0.303236	0.183925	0.29538	0.181516	Methylation
cg01215511_FLYWCH1	3.93867e-12	2.74273e-09	0.129941	0.497363	0.626249	0.495902	0.625843	Methylation
cg05027533_FMNL2	2.73486e-05	0.000946544	-0.105205	0.604136	0.519537	0.604504	0.499299	Methylation
cg12972064_FNDC3B	2.12413e-07	2.00973e-05	-0.115336	0.695571	0.583585	0.682058	0.566722	Methylation
cg21388639_FNIP2	1.04419e-06	7.38955e-05	0.107938	0.396553	0.552555	0.419915	0.527853	Methylation
cg09994323_FOXN2	1.08033e-05	0.000470188	-0.101701	0.348683	0.216804	0.33649	0.234789	Methylation
cg02650128_FSTL4	9.30276e-13	8.52378e-10	0.138211	0.542536	0.697391	0.552475	0.690685	Methylation
cg26824126_FXYD5	2.81296e-05	0.000968781	-0.101349	0.533077	0.427	0.535563	0.434213	Methylation
cg10042298_GAB2	2.3944e-09	4.84698e-07	0.14146	0.471107	0.642473	0.483488	0.624948	Methylation
cg14528056_GBAP1	1.76989e-08	2.58924e-06	0.122674	0.305853	0.464387	0.324687	0.447361	Methylation
cg01899130_GCH1	1.37601e-07	1.40087e-05	-0.134276	0.435712	0.244426	0.412682	0.278406	Methylation
cg14104172_GCNT1	3.51547e-05	0.00115256	-0.121878	0.435999	0.259522	0.413032	0.291154	Methylation
cg27019717_GNG2	1.67594e-06	0.000105544	-0.10844	0.764642	0.648241	0.757957	0.649517	Methylation
cg06656651_GPR143	4.44378e-08	5.52584e-06	0.118375	0.387119	0.546663	0.409645	0.52802	Methylation
cg25003147_GPR157	7.74394e-09	1.29629e-06	0.10556	0.419943	0.545165	0.425801	0.531361	Methylation
cg14186336_GSN	2.00225e-09	4.19966e-07	-0.121257	0.627439	0.52489	0.625589	0.504333	Methylation
cg06520331_HECTD2	1.22074e-09	2.75997e-07	-0.116912	0.542366	0.429286	0.539789	0.422877	Methylation
cg22290528_HEXA	2.84465e-08	3.86895e-06	0.106048	0.440911	0.567913	0.451249	0.557298	Methylation
cg10638657_HIST1H1D	0.000293768	0.00570145	-0.101566	0.447707	0.29079	0.421124	0.319558	Methylation
cg06837799_HOXA3	1.52206e-09	3.35412e-07	-0.13306	0.75083	0.608275	0.741544	0.608484	Methylation
cg07493324_HPS4	3.74928e-10	1.12167e-07	0.117924	0.68707	0.826038	0.69714	0.815064	Methylation
cg04705952_IGSF8	1.50419e-12	1.24697e-09	0.119405	0.522233	0.640862	0.514188	0.633593	Methylation
cg26269613_IL15	1.51341e-05	0.00060153	-0.105068	0.376947	0.222284	0.352402	0.247334	Methylation
cg24319508_IRF4	3.29321e-08	4.34329e-06	0.106425	0.398968	0.522362	0.409577	0.516002	Methylation
cg08100159_ITGB1BP1	2.62134e-07	2.44037e-05	0.110897	0.705534	0.850193	0.720249	0.831146	Methylation
cg16286735_ITGB3	1.74182e-13	2.75667e-10	-0.162612	0.592225	0.452915	0.595352	0.43274	Methylation
cg23717186_ITPKB	3.70227e-07	3.15945e-05	0.108313	0.482504	0.585634	0.483323	0.591637	Methylation
cg07962311_KLHL38	9.76027e-10	2.37399e-07	0.126624	0.420282	0.586015	0.43842	0.565044	Methylation
cg20102877_KRTCAP3	1.12294e-07	1.20674e-05	0.12439	0.675077	0.815425	0.684688	0.809078	Methylation
cg25567805_LAMA4	2.21146e-06	0.000135561	-0.114292	0.655655	0.551851	0.648067	0.533775	Methylation
cg08767044_LITAF	1.12919e-06	7.7394e-05	-0.119713	0.587736	0.425469	0.566728	0.447015	Methylation
cg13719443_LOC285847	9.72761e-09	1.55043e-06	-0.1062	0.351072	0.248994	0.34693	0.24073	Methylation
cg00831247_LOXL3	3.81725e-08	4.95929e-06	-0.110894	0.652313	0.562596	0.655362	0.544468	Methylation
cg02044895_LPXN	2.25471e-06	0.000137727	-0.115865	0.473102	0.329766	0.460101	0.344236	Methylation
cg20442697_LRRC17	4.31046e-05	0.0013433	-0.109153	0.660595	0.529344	0.644435	0.535282	Methylation
cg26117431_LRRC39	5.22608e-06	0.000263713	0.100098	0.536031	0.688904	0.562329	0.662427	Methylation
cg09550041_LRRC52	6.26217e-07	4.95537e-05	-0.111972	0.420103	0.292599	0.40837	0.296398	Methylation
cg06804564_LRRC8C	2.64109e-06	0.000156924	-0.117444	0.558125	0.404514	0.544809	0.427365	Methylation
cg17528218_LRRTM4	3.91508e-06	0.000207996	-0.10751	0.778138	0.673194	0.771793	0.664283	Methylation
cg20557069_LSS	2.56454e-10	8.50598e-08	0.119692	0.680197	0.804198	0.675111	0.794803	Methylation
cg05596199_LZTS1	4.84175e-14	1.05362e-10	0.136944	0.520058	0.689982	0.544083	0.681027	Methylation
cg09841704_MESDC1	1.58804e-06	0.000101641	0.113214	0.379642	0.511506	0.386978	0.500192	Methylation
cg06242416_METTL9	2.42676e-07	2.28364e-05	0.108769	0.49014	0.629757	0.511141	0.61991	Methylation
cg00445755_MGAT5B	2.2354e-09	4.63287e-07	0.102705	0.653961	0.758461	0.657195	0.759899	Methylation
cg22877230_MGC16025	9.46654e-09	1.54021e-06	0.125397	0.591252	0.729737	0.58971	0.715107	Methylation
cg27225658_MGC16275	2.3082e-10	8.37155e-08	0.106697	0.417187	0.566276	0.438264	0.544961	Methylation
cg05360958_MGP	1.26028e-06	8.47112e-05	-0.114752	0.647787	0.504652	0.627539	0.512787	Methylation
cg13636907_MITF	1.12132e-07	1.20674e-05	0.117001	0.510928	0.653513	0.521808	0.638809	Methylation
cg11821702_MLANA	5.09711e-10	1.32441e-07	0.146102	0.399893	0.597801	0.427287	0.573389	Methylation
cg27051686_MLPH	2.39041e-11	1.34241e-08	0.14342	0.457338	0.640522	0.474888	0.618308	Methylation
cg17963548_MRPL44	1.17879e-05	0.000504215	0.102406	0.426003	0.581364	0.453037	0.555442	Methylation
cg18343292_MS4A7	4.33464e-10	1.16095e-07	-0.134928	0.413793	0.259176	0.405194	0.270267	Methylation
cg21634951_MTHFD1L	4.26859e-08	5.42422e-06	0.129184	0.574738	0.744415	0.596592	0.725776	Methylation
cg17514528_MTHFR	2.39374e-10	8.43863e-08	0.107631	0.151517	0.283066	0.16536	0.272991	Methylation
cg27175851_MXI1	6.64268e-08	7.92071e-06	0.10492	0.408513	0.568522	0.434468	0.539389	Methylation
cg00163372_MYC	0.000335701	0.00627736	0.109726	0.413898	0.561809	0.431237	0.540963	Methylation
cg09716613_N4BP2L1	3.50341e-06	0.000194238	-0.11228	0.539524	0.37738	0.518824	0.406545	Methylation
cg25685519_NID2	1.22342e-05	0.000519941	-0.111536	0.566185	0.420197	0.552211	0.440675	Methylation
cg22957135_NPAS3	3.19133e-06	0.000181189	-0.109052	0.309286	0.172551	0.2906	0.181548	Methylation
cg03277560_NR4A3	3.25491e-08	4.32555e-06	0.120518	0.50506	0.604507	0.497479	0.617997	Methylation
cg06526020_NUDT3	5.41509e-09	9.81993e-07	0.142335	0.351051	0.54218	0.370819	0.513154	Methylation
cg03895540_OR52N2	1.87056e-05	0.000715705	0.105745	0.447104	0.588317	0.469318	0.575063	Methylation
cg18119485_OSBPL9	3.25118e-09	6.15216e-07	0.130599	0.607151	0.761106	0.627377	0.757976	Methylation
cg27422141_PCDH9	1.80149e-05	0.000693851	-0.111148	0.468037	0.321097	0.44361	0.332462	Methylation
cg14465207_PDIA6	1.17141e-07	1.25052e-05	-0.103744	0.481884	0.350724	0.464253	0.360509	Methylation
cg04091816_PDK2	1.94439e-10	7.52218e-08	0.107469	0.595989	0.727481	0.60865	0.716119	Methylation
cg01924596_PDZD2	3.0523e-06	0.000175952	-0.122201	0.566321	0.40004	0.543964	0.421762	Methylation
cg12083852_PI4KB	9.28419e-11	4.04071e-08	0.108102	0.383172	0.518402	0.394568	0.50267	Methylation
cg20681184_PIK3CD	5.17536e-08	6.34492e-06	0.124981	0.519201	0.68547	0.542834	0.667815	Methylation
cg06511701_PIP4K2A	8.38802e-07	6.16148e-05	0.101872	0.443599	0.592233	0.466905	0.568777	Methylation
cg25720264_PLEKHA5	1.43341e-10	5.99851e-08	0.121249	0.280802	0.436742	0.300076	0.421325	Methylation
cg11464160_PLEKHB2	3.71765e-10	1.12167e-07	0.105934	0.513164	0.630635	0.518003	0.623937	Methylation
cg08203192_PRKCE	2.28476e-10	8.37155e-08	0.136065	0.535558	0.695624	0.54706	0.683125	Methylation
cg04427462_PRKD2	3.13089e-07	2.73898e-05	-0.10718	0.458507	0.307674	0.437167	0.329987	Methylation
cg09212058_PRKD3	4.72752e-11	2.35147e-08	0.143638	0.682433	0.83563	0.691303	0.834941	Methylation
cg16101739_PRRX1	1.2105e-07	1.27241e-05	-0.115944	0.464837	0.334418	0.455757	0.339813	Methylation
cg05134019_PSEN2	3.07103e-09	5.87512e-07	0.103702	0.694728	0.80513	0.697638	0.80134	Methylation
cg05377839_PTPRG	3.62243e-09	6.78095e-07	-0.139732	0.640257	0.519074	0.639107	0.499375	Methylation
cg08240529_QPCT	1.74941e-09	3.75994e-07	0.125062	0.601909	0.750932	0.617305	0.742367	Methylation
cg20673472_RAB32	1.93302e-17	3.3652e-13	0.185212	0.520044	0.732368	0.535226	0.720438	Methylation
cg22678398_RAP2B	9.66421e-09	1.55043e-06	0.11042	0.5641	0.668554	0.563773	0.674193	Methylation
cg00310523_RASSF9	1.41882e-06	9.28577e-05	-0.112154	0.468745	0.311538	0.442513	0.330359	Methylation
cg04261072_RBM26	3.51378e-07	3.02828e-05	-0.107154	0.545629	0.429691	0.530294	0.42314	Methylation
cg04415270_RFX8	9.07533e-07	6.5557e-05	-0.109269	0.667193	0.520634	0.652437	0.543169	Methylation
cg11863380_RHOBTB3	2.69076e-05	0.000936868	0.101602	0.515134	0.663999	0.538542	0.640144	Methylation
cg13718960_RNASE1	7.5559e-08	8.76937e-06	-0.113027	0.741052	0.623642	0.733052	0.620025	Methylation
cg24691453_S100A4	8.1772e-09	1.35578e-06	-0.109078	0.560526	0.434224	0.554084	0.445006	Methylation
cg03373887_SAMM50	7.59221e-11	3.57224e-08	0.102405	0.2786	0.409036	0.29298	0.395385	Methylation
cg18489440_SEL1L3	1.50374e-05	0.000600425	-0.126513	0.570133	0.408859	0.558546	0.432033	Methylation
cg19540471_SEMA6A	1.69147e-10	6.69247e-08	0.141323	0.630447	0.810334	0.652513	0.793836	Methylation
cg19371203_SERPINE2	2.11314e-11	1.22625e-08	-0.162004	0.785099	0.647431	0.786952	0.624948	Methylation
cg06548892_SETDB2	3.67147e-10	1.12167e-07	0.126596	0.540641	0.715583	0.567848	0.694444	Methylation
cg12559925_SH3BP4	2.21741e-10	8.37155e-08	0.12327	0.392061	0.536525	0.402756	0.526026	Methylation
cg20216854_SH3KBP1	4.01795e-09	7.44133e-07	-0.125208	0.580047	0.428332	0.563017	0.437808	Methylation
cg04083076_SLC19A2	3.567e-13	4.43557e-10	0.126224	0.365986	0.51722	0.376974	0.503199	Methylation
cg05231888_SLC22A4	5.39861e-06	0.00027007	-0.102431	0.374403	0.254457	0.360893	0.258462	Methylation
cg14294859_SLC25A25	1.28681e-06	8.61617e-05	0.138851	0.505266	0.673466	0.518008	0.65686	Methylation
cg14189614_SLC45A2	2.00611e-07	1.90843e-05	0.110023	0.379981	0.534724	0.406211	0.516234	Methylation
cg23894948_SLC7A4	1.44717e-10	5.99851e-08	0.108814	0.418837	0.534459	0.421605	0.530419	Methylation
cg04304036_SLC7A6	7.99478e-13	7.9321e-10	0.147118	0.273091	0.461638	0.295326	0.442444	Methylation
cg04304036_SLC7A6OS	7.99478e-13	7.9321e-10	0.147118	0.273091	0.461638	0.295326	0.442444	Methylation
cg07343739_SLC9A7	7.99715e-08	9.22003e-06	-0.105572	0.702376	0.577535	0.688581	0.583009	Methylation
cg01461199_SNTB1	2.71953e-08	3.75748e-06	-0.138351	0.343006	0.186041	0.338994	0.200643	Methylation
cg11890453_SOCS6	1.10663e-07	1.20409e-05	0.149501	0.570595	0.758669	0.587594	0.737095	Methylation
cg02731554_SPRY4	2.7465e-10	8.8544e-08	-0.141807	0.759158	0.616361	0.749791	0.607984	Methylation
cg06899522_SPSB1	5.48966e-07	4.48683e-05	0.10331	0.397504	0.537611	0.413282	0.516592	Methylation
cg01765545_SSBP2	6.935e-09	1.19182e-06	-0.14609	0.472016	0.291225	0.453592	0.307502	Methylation
cg17896129_SSBP3	9.41714e-06	0.000424723	-0.11532	0.353119	0.227166	0.347628	0.232308	Methylation
cg20707126_ST7	2.79231e-09	5.46194e-07	-0.124664	0.743381	0.569534	0.723837	0.599172	Methylation
cg02068351_STX7	4.4774e-09	8.20495e-07	0.11064	0.374488	0.52092	0.397192	0.507832	Methylation
cg02794784_SYNM	3.95532e-06	0.000209295	-0.100877	0.713216	0.57821	0.691387	0.59051	Methylation
cg13892570_TAGLN2	1.17804e-07	1.25052e-05	-0.113465	0.364647	0.243642	0.357053	0.243587	Methylation
cg10496150_TBC1D16	6.41118e-12	4.13379e-09	0.144408	0.426408	0.585856	0.43946	0.583869	Methylation
cg00810292_TBC1D4	1.40046e-07	1.40928e-05	-0.148938	0.503278	0.298458	0.471303	0.322365	Methylation
cg02939078_TCFL5	1.67573e-13	2.75667e-10	0.17073	0.350735	0.550133	0.370181	0.540912	Methylation
cg14480831_TECPR2	1.09152e-12	9.50112e-10	0.141919	0.390272	0.53035	0.390136	0.532055	Methylation
cg04066190_TFAP2A	2.72443e-13	3.95247e-10	0.142212	0.258935	0.420883	0.27609	0.418302	Methylation
cg09379340_TIAM2	2.87821e-08	3.88424e-06	-0.108048	0.311779	0.169413	0.291133	0.183085	Methylation
cg17349081_TLE4	6.24289e-06	0.000302987	-0.117046	0.409197	0.262464	0.394827	0.27778	Methylation
cg08757862_TLR1	1.90733e-08	2.76706e-06	-0.140901	0.457476	0.273734	0.437348	0.296447	Methylation
cg11850843_TMEM117	4.42638e-10	1.16756e-07	0.128887	0.496247	0.657834	0.511963	0.64085	Methylation
cg10256045_TPCN2	1.0626e-08	1.63849e-06	0.10347	0.766303	0.882583	0.773383	0.876853	Methylation
cg11572080_TRAF3IP2	3.49819e-08	4.57894e-06	0.115592	0.462898	0.612912	0.478587	0.594179	Methylation
cg14085500_TRIM32	3.96561e-10	1.13176e-07	0.129546	0.530573	0.704457	0.553704	0.68325	Methylation
cg04489573_TRIM63	3.84699e-11	2.09289e-08	0.139638	0.351114	0.534771	0.378302	0.51794	Methylation
cg06134471_TRIM9	4.2046e-08	5.3822e-06	-0.125257	0.687331	0.57297	0.684706	0.559449	Methylation
cg14323928_TRPM1	4.25252e-16	3.70161e-12	0.142166	0.350441	0.524204	0.368621	0.510788	Methylation
cg12396523_TRPS1	8.16337e-05	0.00221091	-0.10587	0.478935	0.347655	0.463977	0.358107	Methylation
cg18648693_TSPAN10	2.4504e-14	7.10984e-11	0.155162	0.560217	0.736945	0.570103	0.725265	Methylation
cg02632542_TTYH2	8.20138e-13	7.9321e-10	0.120091	0.525511	0.664396	0.535447	0.655538	Methylation
cg03041617_TTYH3	4.19576e-10	1.14131e-07	0.114738	0.661995	0.790116	0.667431	0.782169	Methylation
cg14705695_TYR	4.78192e-06	0.00024413	0.100967	0.224793	0.364204	0.246962	0.347929	Methylation
cg05274944_TYRP1	2.52005e-10	8.50598e-08	0.119232	0.707139	0.848701	0.723433	0.842665	Methylation
cg11611856_UAP1L1	1.2291e-07	1.28128e-05	0.122688	0.471531	0.616374	0.478457	0.601145	Methylation
cg06840243_UBE2O	1.07267e-06	7.48354e-05	0.109026	0.505698	0.651699	0.526635	0.635661	Methylation
cg02581653_USP11	5.63796e-08	6.81606e-06	-0.122391	0.661578	0.544075	0.653944	0.531553	Methylation
cg17836145_VNN2	2.64926e-08	3.68968e-06	-0.112563	0.615256	0.452811	0.593709	0.481147	Methylation
cg13396713_VPS53	2.58956e-10	8.50598e-08	0.147411	0.469218	0.646216	0.484258	0.631669	Methylation
cg02225786_WDFY1	6.85387e-10	1.75469e-07	0.109012	0.330658	0.473985	0.346792	0.455804	Methylation
cg12221864_WDR43	4.59738e-13	5.33572e-10	0.149191	0.475076	0.662708	0.497026	0.646217	Methylation
cg00685984_WIPI1	1.86318e-12	1.47436e-09	0.144155	0.694863	0.85199	0.701105	0.84526	Methylation
cg04623172_ZEB1	8.49172e-07	6.21144e-05	-0.119058	0.422912	0.266666	0.399346	0.280288	Methylation
cg12573871_ZNF407	1.92964e-11	1.15838e-08	-0.131391	0.689521	0.539066	0.681607	0.550217	Methylation
cg14602087_ZNF703	1.58664e-06	0.000101641	0.117018	0.328676	0.43061	0.33029	0.447308	Methylation
cg05935571_ZNF860	5.37644e-05	0.00159942	-0.118151	0.363922	0.227786	0.350438	0.232287	Methylation
cg09455274_LRRTM3	3.50314e-07	3.02828e-05	-0.103667	0.488664	0.39559	0.489294	0.385627	Methylation
cg23601468_TIMP3	9.90254e-08	1.09805e-05	-0.117878	0.729126	0.627034	0.727674	0.609796	Methylation
hsa-miR-181d-5p	0.00011087	0.00290506	0.541409	3.9401	4.46864	4.00971	4.55112	miRNA
hsa-miR-4523	0.00240529	0.0292488	-0.189316	0.562339	0.4652	0.600107	0.410791	miRNA
hsa-miR-4286	0.00121884	0.0175338	0.160022	0.287033	0.39118	0.278839	0.438861	miRNA
hsa-miR-326	0.001243	0.0177652	0.468442	3.59412	4.17854	3.63194	4.10038	miRNA
hsa-miR-26b-3p	2.55826e-05	0.00100549	0.46656	4.47942	4.92787	4.42741	4.89397	miRNA
hsa-miR-1247-5p	0.00249471	0.0295207	0.504134	1.73335	2.41018	1.7802	2.28433	miRNA
hsa-miR-29c-5p	6.6769e-05	0.00193366	0.441989	4.07723	4.66499	4.10612	4.5481	miRNA
hsa-miR-5091	3.43558e-07	3.97985e-05	0.424091	0.745174	1.19877	0.781517	1.20561	miRNA
hsa-miR-140-3p	8.26872e-05	0.00233326	0.39489	11.674	11.9728	11.6202	12.0151	miRNA
hsa-miR-222-3p	3.43832e-06	0.000216221	0.517026	6.71476	7.20694	6.72075	7.23777	miRNA
hsa-miR-874-5p	0.0036356	0.0394185	0.21806	0.860419	1.14593	0.853784	1.07184	miRNA
hsa-miR-146a-5p	1.27383e-05	0.000584102	-0.657992	11.1964	10.487	11.2047	10.5467	miRNA
hsa-miR-665	0.00104731	0.0156812	0.139479	0.127732	0.272151	0.128639	0.268117	miRNA
hsa-miR-376c-5p	0.00028889	0.00583345	0.115395	0.106493	0.231911	0.0981117	0.213507	miRNA
hsa-miR-211-3p	7.56488e-12	4.16257e-09	-0.799218	1.5157	0.677105	1.46275	0.663536	miRNA
hsa-miR-767-5p	0.0011354	0.016772	1.25052	5.66523	6.53751	5.57556	6.82608	miRNA
hsa-miR-218-1-3p	4.15747e-05	0.00143359	0.3193	0.64131	1.04541	0.655405	0.974705	miRNA
hsa-miR-625-5p	3.17565e-05	0.00118468	0.397786	2.20461	2.79082	2.29545	2.69324	miRNA
hsa-miR-3200-3p	0.00174943	0.0231958	0.479446	2.32483	2.85849	2.33856	2.81801	miRNA
hsa-miR-3944-3p	0.00161299	0.0217804	-0.190001	0.861648	0.652758	0.848885	0.658884	miRNA
hsa-miR-93-3p	0.000687667	0.0112115	0.379828	4.49023	4.73716	4.37155	4.75138	miRNA
hsa-miR-30e-3p	0.000293593	0.00583978	-0.244263	13.0039	12.8137	13.0291	12.7848	miRNA
hsa-miR-301a-3p	0.00398607	0.0418709	0.366214	2.09593	2.35056	2.01545	2.38167	miRNA
hsa-miR-154-3p	0.00434006	0.0443937	0.255236	0.540282	0.787473	0.546775	0.802011	miRNA
hsa-miR-506-3p	6.09146e-05	0.00184807	-1.28209	7.01375	5.41014	6.8436	5.56151	miRNA
hsa-miR-203a-3p	1.91936e-06	0.000136275	-1.91006	8.25254	6.1868	8.13017	6.22011	miRNA
hsa-miR-505-3p	0.00342182	0.0376571	0.269247	5.43291	5.82544	5.47501	5.74425	miRNA
hsa-miR-6854-5p	4.91949e-05	0.00161609	-0.296326	1.0292	0.858106	1.08144	0.785112	miRNA
hsa-miR-6894-3p	3.56722e-06	0.000218096	0.13934	0.1149	0.246991	0.119985	0.259325	miRNA
hsa-miR-1227-3p	0.00243621	0.0292492	0.139037	0.274625	0.381029	0.266993	0.406031	miRNA
hsa-miR-5703	0.000509339	0.00869034	0.251659	0.550836	0.782777	0.565918	0.817577	miRNA
hsa-miR-450b-5p	0.00108303	0.0161064	0.432044	3.53314	3.81951	3.50239	3.93444	miRNA
hsa-miR-218-5p	0.000905533	0.0140358	0.397952	4.46042	5.052	4.51082	4.90877	miRNA
hsa-miR-125b-5p	5.42983e-11	2.39021e-08	0.941266	9.68077	10.6759	9.75084	10.6921	miRNA
hsa-miR-323a-5p	0.00337947	0.037378	0.136449	0.109364	0.226953	0.10447	0.240919	miRNA
hsa-miR-6891-5p	0.00308523	0.0348235	0.213871	0.44327	0.716418	0.481696	0.695568	miRNA
hsa-miR-4491	0.00296598	0.0336501	0.272612	0.430544	0.905184	0.502569	0.775181	miRNA
hsa-let-7f-2-3p	0.00095048	0.0146294	0.137202	0.303001	0.456355	0.336048	0.473249	miRNA
hsa-miR-466	0.00155086	0.0212015	-0.169465	0.334789	0.174283	0.326749	0.157284	miRNA
hsa-miR-4522	0.000224408	0.00487416	0.160574	0.256564	0.449847	0.27997	0.440544	miRNA
hsa-miR-183-5p	3.24154e-09	8.91829e-07	-1.19516	8.88005	7.88209	9.01525	7.82009	miRNA
hsa-miR-6731-5p	3.20691e-07	3.92133e-05	-0.421465	1.1454	0.774862	1.17098	0.749511	miRNA
hsa-miR-129-1-3p	0.00463458	0.0463668	-0.219336	0.572695	0.341413	0.571595	0.352259	miRNA
hsa-miR-204-3p	0.000211023	0.0047394	0.44283	0.691887	1.13102	0.721019	1.16385	miRNA
hsa-miR-3127-5p	1.81068e-06	0.000132844	-0.451104	4.12777	3.6844	4.11385	3.66275	miRNA
hsa-miR-3605-3p	3.64027e-08	8.01224e-06	0.504998	2.58576	2.9993	2.55279	3.05778	miRNA
hsa-miR-629-3p	0.00189524	0.0243209	0.344189	2.97514	3.44414	3.01357	3.35776	miRNA
hsa-miR-2682-5p	0.000244654	0.00512842	0.225938	0.121654	0.344886	0.136461	0.362398	miRNA
hsa-miR-3613-3p	0.00289494	0.0330144	0.201084	0.995354	1.23052	1.00429	1.20538	miRNA
hsa-miR-5193	0.00370231	0.0398352	0.129346	0.260951	0.459089	0.283226	0.412572	miRNA
hsa-miR-21-5p	0.00348142	0.0379336	0.300905	16.8016	17.1516	16.8192	17.1201	miRNA
hsa-miR-125b-1-3p	6.29932e-10	1.98069e-07	0.853785	1.57469	2.44512	1.63798	2.49177	miRNA
hsa-miR-375	7.67279e-06	0.000390752	-0.991552	5.95751	4.89836	5.95721	4.96565	miRNA
hsa-miR-3681-5p	0.000171282	0.00405366	0.330643	0.265064	0.587381	0.257198	0.587841	miRNA
hsa-miR-200a-5p	0.0004183	0.00754654	-0.645659	2.85964	2.23118	2.88694	2.24128	miRNA
hsa-miR-92b-5p	5.17965e-05	0.00167653	-0.323265	1.30917	1.02207	1.34202	1.01875	miRNA
hsa-miR-221-3p	0.000144826	0.00367274	0.459314	8.5771	9.06342	8.62571	9.08502	miRNA
hsa-miR-424-5p	1.11364e-05	0.000521516	0.53639	5.70215	6.24634	5.70014	6.23653	miRNA
hsa-miR-642a-5p	0.00270112	0.0314559	0.395841	1.86564	2.40774	1.87824	2.27408	miRNA
hsa-miR-3615	0.00030143	0.00592363	0.344872	4.03128	4.39093	3.9974	4.34228	miRNA
hsa-miR-625-3p	8.64427e-06	0.000422801	0.490605	7.95306	8.73983	8.08733	8.57793	miRNA
hsa-miR-195-3p	0.000904685	0.0140358	0.330755	1.74161	2.11433	1.7441	2.07485	miRNA
hsa-miR-205-3p	2.24676e-06	0.000154535	-0.159396	0.164603	0.0152649	0.1785	0.0191031	miRNA
hsa-miR-6730-5p	0.00020594	0.00472161	0.127423	0.141848	0.282819	0.150005	0.277428	miRNA
hsa-miR-184	0.000346432	0.00651706	-0.792841	3.52446	2.69752	3.5511	2.75826	miRNA
hsa-miR-100-5p	4.11506e-16	4.52862e-13	1.48436	11.9699	13.4371	12.0611	13.5454	miRNA
hsa-miR-30e-5p	1.78376e-05	0.00074984	0.460871	11.2542	11.7138	11.2373	11.6981	miRNA
hsa-miR-653-5p	9.76252e-05	0.0026204	0.620411	3.09257	3.69922	3.03385	3.65426	miRNA
hsa-miR-874-3p	0.0010366	0.0156272	0.394572	5.11124	5.59903	5.1168	5.51138	miRNA
hsa-miR-214-5p	0.000460469	0.00798026	0.487286	2.7219	3.33502	2.71263	3.19991	miRNA
hsa-miR-3198	0.000617434	0.0103542	-0.122085	0.337774	0.204172	0.326813	0.204728	miRNA
hsa-miR-1269a	0.000340866	0.00646765	1.58931	5.15738	6.42592	5.03462	6.62393	miRNA
hsa-miR-323b-3p	0.000632991	0.0103971	0.542226	1.56364	2.1012	1.55158	2.09381	miRNA
hsa-miR-592	0.00428118	0.0442388	0.265477	0.839038	1.04104	0.830605	1.09608	miRNA
hsa-miR-3652	0.00274076	0.0317495	0.180591	0.547457	0.742088	0.569804	0.750394	miRNA
hsa-miR-577	1.02203e-06	8.99793e-05	0.754013	1.40929	1.99204	1.31822	2.07223	miRNA
hsa-miR-193a-3p	0.000190704	0.00446532	0.423958	2.56333	2.8968	2.52827	2.95223	miRNA
hsa-miR-142-3p	5.74995e-08	9.37581e-06	1.09531	8.5195	10.0329	8.63589	9.73119	miRNA
hsa-miR-424-3p	3.57698e-05	0.00126983	0.441649	3.19318	3.6604	3.21228	3.65393	miRNA
hsa-miR-421	0.000225881	0.00487416	-0.320832	3.12094	2.87815	3.16697	2.84614	miRNA
hsa-miR-5699-5p	3.16196e-05	0.00118468	-0.406542	1.79692	1.37117	1.80315	1.39661	miRNA
hsa-miR-188-3p	0.00439235	0.0445509	0.239094	1.11258	1.26869	1.06243	1.30152	miRNA
hsa-miR-6720-3p	4.74431e-06	0.000274795	-0.904278	3.07544	1.95479	2.96092	2.05665	miRNA
hsa-miR-217	0.00220905	0.0274697	0.51414	2.86698	3.53776	2.89178	3.40592	miRNA
hsa-miR-331-3p	1.33781e-07	1.73207e-05	0.579677	4.23525	4.81727	4.23653	4.81621	miRNA
hsa-miR-100-3p	9.09786e-11	3.3374e-08	0.309807	0.167722	0.431605	0.153583	0.46339	miRNA
hsa-miR-3156-5p	0.00431641	0.0443937	-0.172645	0.288641	0.126021	0.316459	0.143814	miRNA
hsa-miR-187-3p	5.27354e-05	0.00167668	-1.19776	4.41494	3.05511	4.30168	3.10392	miRNA
hsa-miR-944	0.00126177	0.0179171	-0.458544	1.27145	0.949403	1.36959	0.911045	miRNA
hsa-miR-17-3p	0.00471888	0.0467849	-0.318917	9.2642	8.76432	9.16738	8.84846	miRNA
hsa-miR-509-3p	4.44272e-06	0.000264282	-1.62775	11.0654	9.11065	10.8816	9.25384	miRNA
hsa-miR-181c-5p	4.79622e-07	5.27824e-05	0.629344	4.05789	4.70928	4.1022	4.73155	miRNA
hsa-miR-500b-3p	0.00011325	0.00293252	-0.388196	3.35728	2.96274	3.32904	2.94084	miRNA
hsa-let-7f-5p	2.22296e-05	0.000906064	-0.454047	13.5309	13.1697	13.569	13.1149	miRNA
hsa-miR-1538	6.6565e-05	0.00193366	0.23869	0.731587	0.922359	0.696172	0.934862	miRNA
hsa-miR-584-5p	0.00042597	0.00756097	0.532845	10.3876	10.7635	10.3958	10.9287	miRNA
hsa-miR-6774-3p	0.00378645	0.0404562	0.112094	0.165597	0.318935	0.177951	0.290045	miRNA
hsa-miR-675-3p	9.16656e-05	0.00249081	0.77329	3.80747	4.55833	3.7235	4.49679	miRNA
hsa-miR-887-5p	0.000231094	0.00493822	-0.460635	1.87048	1.45327	1.8748	1.41416	miRNA
hsa-miR-143-5p	9.42111e-07	8.63994e-05	0.645842	3.0184	3.72849	3.00744	3.65328	miRNA
hsa-miR-744-3p	0.000213774	0.0047527	0.480182	3.76187	4.12619	3.69337	4.17356	miRNA
hsa-miR-181b-3p	6.23696e-05	0.00185507	0.515925	4.80322	5.31765	4.71386	5.22978	miRNA
hsa-miR-199a-3p	0.000170731	0.00405366	0.518502	9.40946	10.0216	9.43443	9.95293	miRNA
hsa-miR-181c-3p	0.000393439	0.00715669	0.456039	5.69133	6.11377	5.69784	6.15388	miRNA
hsa-miR-155-3p	0.00119691	0.0175338	0.285044	0.596667	1.0306	0.618925	0.903969	miRNA
hsa-miR-509-5p	1.50713e-05	0.000663439	-0.873735	3.11047	2.04474	3.01596	2.14222	miRNA
hsa-miR-141-3p	9.85871e-06	0.000471718	-0.752733	1.88488	1.17174	1.91202	1.15928	miRNA
hsa-miR-598-3p	0.00152615	0.0210895	0.519888	4.76142	5.27959	4.74778	5.26767	miRNA
hsa-miR-185-5p	0.000390141	0.00715669	-0.329173	8.3089	7.98512	8.31943	7.99026	miRNA
hsa-miR-1271-5p	0.00399496	0.0418709	0.332893	2.77803	2.99121	2.69767	3.03056	miRNA
hsa-miR-503-5p	1.58929e-05	0.000685886	0.538514	2.98751	3.63046	2.99821	3.53673	miRNA
hsa-miR-450a-5p	0.000209955	0.0047394	0.450832	3.05753	3.42161	3.02654	3.47737	miRNA
hsa-miR-6788-3p	0.000874464	0.0137478	0.225347	0.365732	0.546631	0.334759	0.560106	miRNA
hsa-miR-136-3p	8.92875e-05	0.00245652	0.425993	0.883593	1.31496	0.904159	1.33015	miRNA
hsa-miR-340-3p	0.00139063	0.019459	-0.249995	4.03514	3.74238	3.98771	3.73772	miRNA
hsa-miR-376b-5p	0.000101455	0.0026904	0.119986	0.0925127	0.225608	0.0883099	0.208295	miRNA
hsa-miR-3909	0.00435667	0.0443937	-0.209978	1.08856	0.903616	1.12504	0.91506	miRNA
hsa-let-7b-3p	0.000145945	0.00367274	0.417048	4.16592	4.64748	4.19796	4.615	miRNA
hsa-miR-509-3-5p	7.14311e-06	0.000376656	-1.36538	6.17092	4.59104	6.04437	4.67899	miRNA
hsa-miR-135a-3p	0.00388219	0.0412787	0.193847	0.166995	0.397669	0.182722	0.376569	miRNA
hsa-miR-431-5p	0.00474273	0.0468105	0.368778	1.18753	1.56359	1.20647	1.57525	miRNA
hsa-miR-508-3p	1.63348e-06	0.000132844	-1.72108	12.7606	10.6875	12.5464	10.8253	miRNA
hsa-miR-5586-5p	0.000390783	0.00715669	0.320749	1.01054	1.5631	1.10888	1.42963	miRNA
hsa-miR-101-3p	5.3808e-05	0.00167668	0.53765	11.7728	12.2452	11.7689	12.3065	miRNA
hsa-miR-205-5p	7.8115e-06	0.000390752	-1.76348	4.1318	2.01415	3.94098	2.1775	miRNA
hsa-miR-5571-3p	0.000249103	0.00517241	0.133061	0.0950942	0.267507	0.10211	0.235172	miRNA
hsa-miR-29c-3p	7.52545e-05	0.00215111	0.640392	8.407	9.41472	8.59268	9.23308	miRNA
hsa-miR-200b-3p	0.000741295	0.0117381	-0.633771	2.999	2.38271	2.99272	2.35895	miRNA
hsa-miR-21-3p	2.49485e-06	0.000163642	0.517652	9.84252	10.3829	9.85302	10.3707	miRNA
hsa-miR-199b-3p	0.000158094	0.00382379	0.522845	9.39659	10.0123	9.42161	9.94446	miRNA
hsa-miR-141-5p	5.96371e-08	9.37581e-06	-0.98746	2.24838	1.33025	2.29761	1.31015	miRNA
hsa-miR-142-5p	8.47653e-05	0.00236163	0.683759	4.41588	5.61208	4.63447	5.31823	miRNA
hsa-miR-29b-2-5p	0.00153309	0.0210895	0.368472	4.28161	4.78139	4.29266	4.66113	miRNA
hsa-miR-542-5p	8.86793e-07	8.5792e-05	0.512675	2.43089	2.85864	2.40712	2.91979	miRNA
hsa-miR-409-5p	0.00396065	0.0418709	0.482447	2.41124	2.8964	2.35895	2.8414	miRNA
hsa-miR-219a-2-3p	0.00174868	0.0231958	-0.43055	2.11771	1.63686	2.09211	1.66156	miRNA
hsa-miR-767-3p	0.000429528	0.00756313	0.76601	2.09415	2.67036	2.04004	2.80605	miRNA
hsa-miR-3928-3p	0.000223836	0.00487416	0.385837	2.71275	3.00133	2.67157	3.0574	miRNA
hsa-miR-137	1.79368e-06	0.000132844	0.820489	0.716423	1.50442	0.726816	1.54731	miRNA
hsa-miR-101-5p	1.02796e-07	1.46205e-05	0.504107	1.59118	1.96345	1.53479	2.0389	miRNA
hsa-miR-1249-3p	0.000199728	0.00462739	-0.364324	2.88757	2.5883	2.90392	2.53959	miRNA
hsa-miR-96-5p	4.29883e-05	0.00143359	-0.409901	1.13196	0.769546	1.1437	0.733798	miRNA
hsa-miR-105-5p	0.00259887	0.0304262	1.2116	6.43375	7.26499	6.36598	7.57758	miRNA
hsa-miR-33a-5p	2.52787e-06	0.000163642	0.624053	2.65374	3.03844	2.54817	3.17223	miRNA
hsa-miR-200c-3p	8.37438e-07	8.5792e-05	-1.17005	6.74218	5.72428	6.80633	5.63628	miRNA
hsa-miR-513b-5p	0.00507565	0.0489978	-0.545208	3.01872	2.26889	2.88185	2.33664	miRNA
hsa-miR-181a-2-3p	6.5891e-06	0.000362565	-0.538726	12.3448	11.6424	12.269	11.7303	miRNA
hsa-miR-3680-3p	1.78258e-06	0.000132844	-0.386219	1.46782	1.10337	1.48542	1.0992	miRNA
hsa-miR-429	3.44766e-05	0.00124398	-0.362397	0.726355	0.372549	0.725236	0.362839	miRNA
hsa-miR-147b	0.00496123	0.0481043	0.118855	0.207112	0.335924	0.205898	0.324753	miRNA
hsa-miR-150-5p	0.00335923	0.0373417	0.720618	9.11028	10.4799	9.31335	10.034	miRNA
hsa-miR-1910-5p	0.000968594	0.0148047	-0.310574	0.872367	0.563345	0.856313	0.545738	miRNA
hsa-miR-219a-1-3p	0.00485793	0.0473111	-0.239835	3.34606	3.02175	3.31629	3.07646	miRNA
hsa-miR-6510-3p	2.39862e-05	0.000959886	-0.387124	0.456497	0.101593	0.507204	0.120081	miRNA
hsa-miR-200c-5p	1.06283e-07	1.46205e-05	-0.606639	0.850405	0.255798	0.882094	0.275456	miRNA
hsa-miR-182-5p	5.47658e-08	9.37581e-06	-1.04263	10.7127	9.9153	10.8499	9.80731	miRNA
hsa-miR-6499-5p	7.18744e-06	0.000376656	-0.298889	0.401776	0.135729	0.434548	0.135659	miRNA
hsa-miR-211-5p	1.71343e-16	3.77127e-13	-3.02566	10.7076	7.52838	10.6027	7.57702	miRNA
hsa-let-7e-3p	0.000632675	0.0103971	0.377864	4.13326	4.44777	4.07239	4.45025	miRNA
hsa-miR-134-3p	0.000312351	0.00606485	0.316869	0.610402	0.922936	0.584534	0.901403	miRNA
hsa-miR-365a-5p	0.000321575	0.00615466	-0.303223	1.26061	1.01282	1.25563	0.952405	miRNA
hsa-miR-4478	3.35075e-05	0.00122917	0.101658	0.0246658	0.130701	0.028032	0.12969	miRNA
hsa-miR-514a-3p	6.37811e-06	0.000359954	-1.62314	10.6478	8.66573	10.4671	8.84394	miRNA
hsa-miR-4736	0.000148512	0.00367274	0.204596	0.117731	0.415881	0.138607	0.343203	miRNA
hsa-miR-574-3p	0.00172767	0.0231866	0.403911	7.02416	7.51197	7.07636	7.48027	miRNA
hsa-miR-150-3p	0.000271058	0.00552406	0.608813	1.72444	2.80418	1.89774	2.50656	miRNA
hsa-miR-551b-3p	2.90749e-05	0.0011227	0.771183	1.43065	1.95139	1.36796	2.13914	miRNA
hsa-miR-3137	0.00218363	0.0274639	-0.155373	0.380346	0.256256	0.390486	0.235112	miRNA
hsa-miR-6726-3p	0.00100486	0.0152531	0.138015	0.297621	0.394892	0.28687	0.424886	miRNA
hsa-miR-4787-3p	0.00459156	0.0463579	0.269349	1.01416	1.23011	1.00166	1.27101	miRNA
hsa-miR-548ao-3p	0.00023545	0.00498294	0.186292	0.136936	0.333012	0.167446	0.353738	miRNA
hsa-miR-3682-3p	0.00244479	0.0292492	-0.239303	1.88181	1.66305	1.90143	1.66213	miRNA
hsa-miR-497-5p	0.000495154	0.00851432	0.422261	2.77814	3.29514	2.80062	3.22288	miRNA
hsa-miR-508-5p	1.80561e-05	0.00074984	-1.42786	7.95682	6.2309	7.77776	6.3499	miRNA
hsa-miR-140-5p	8.96509e-07	8.5792e-05	0.521884	5.79367	6.20678	5.72686	6.24875	miRNA
hsa-miR-200a-3p	0.000314127	0.00606485	-0.444987	1.30452	0.837609	1.30907	0.864079	miRNA
hsa-miR-5571-5p	0.000148437	0.00367274	0.148892	0.0890009	0.297185	0.101067	0.249959	miRNA
hsa-miR-203b-3p	1.1186e-08	2.73561e-06	-0.855938	1.18818	0.308968	1.2162	0.360259	miRNA
hsa-miR-4431	0.00184493	0.0241708	-0.761259	2.9247	1.84858	2.83766	2.07641	miRNA
hsa-miR-4677-3p	0.0012137	0.0175338	-0.286762	4.7999	4.48157	4.74557	4.45881	miRNA
hsa-miR-3662	1.56836e-06	0.000132768	-0.642058	1.98007	1.33108	1.94218	1.30012	miRNA
hsa-miR-6509-5p	1.43312e-05	0.000643732	-0.53553	3.27693	2.79696	3.35287	2.81734	miRNA
hsa-let-7g-3p	5.45704e-08	9.37581e-06	0.71692	3.80647	4.47593	3.73388	4.4508	miRNA
hsa-miR-10a-3p	0.00186895	0.0241974	0.303679	1.26815	1.5593	1.27449	1.57817	miRNA
hsa-miR-222-5p	0.00029451	0.00583978	0.420964	3.33248	3.70011	3.33603	3.75699	miRNA
hsa-miR-199a-5p	0.00160618	0.0217804	0.486436	8.76963	9.36755	8.73515	9.22159	miRNA
hsa-miR-4645-3p	0.000735981	0.0117381	0.157609	0.289951	0.512052	0.316808	0.474418	miRNA
hsa-miR-5683	0.000265794	0.00546741	0.46892	1.01822	1.38877	0.993334	1.46225	miRNA
hsa-miR-98-3p	5.40865e-05	0.00167668	0.234055	0.601142	0.816337	0.59243	0.826485	miRNA
hsa-miR-654-5p	0.00190059	0.0243209	0.389279	1.08086	1.48412	1.11252	1.5018	miRNA
hsa-miR-4797-3p	0.00233144	0.028659	-0.200159	0.828537	0.653213	0.846819	0.646661	miRNA
hsa-miR-510-3p	0.00481484	0.0473101	-0.471505	2.43532	1.71484	2.29871	1.8272	miRNA
hsa-miR-2110	0.00234376	0.028659	-0.250539	2.00787	1.85844	2.0611	1.81056	miRNA
hsa-miR-3150b-3p	4.23448e-05	0.00143359	-0.533916	2.36597	1.88008	2.41316	1.87925	miRNA
hsa-miR-3151-5p	0.000730144	0.0117381	0.229867	0.22505	0.430314	0.244905	0.474772	miRNA
hsa-miR-2682-3p	0.00208852	0.0265713	0.127869	0.081142	0.202335	0.0862435	0.214112	miRNA
hsa-miR-153-5p	6.12946e-05	0.00184807	0.516101	1.18239	1.87492	1.25466	1.77076	miRNA
hsa-miR-5699-3p	0.00279446	0.0320345	-0.245301	1.16856	0.849662	1.13224	0.886937	miRNA
hsa-miR-6716-3p	0.00042596	0.00756097	0.282931	1.45519	1.68123	1.40867	1.6916	miRNA
hsa-miR-377-3p	0.00483745	0.0473111	0.196116	0.405899	0.612021	0.407381	0.603497	miRNA
hsa-miR-513c-5p	0.000620972	0.0103542	-0.91845	5.01398	3.87124	4.83294	3.91449	miRNA
hsa-miR-103a-3p	0.000350326	0.00653446	-0.269187	15.6184	15.3545	15.586	15.3168	miRNA
hsa-miR-200b-5p	0.000151855	0.0037137	-0.363635	0.64978	0.303055	0.695809	0.332174	miRNA
hsa-let-7a-2-3p	6.34646e-15	4.65619e-12	1.37366	2.62774	3.97018	2.6355	4.00916	miRNA
hsa-miR-1228-3p	0.000458222	0.00798026	0.286651	1.17937	1.55315	1.19378	1.48043	miRNA
14-3-3_zeta-R-V	0.00140604	0.0127904	-0.11916	0.095869	-0.0532064	0.0889205	-0.0302396	Protein
4E-BP1_pS65-R-V	0.000238834	0.00340657	-0.125283	0.0513704	-0.0616786	0.0497868	-0.0754963	Protein
4E-BP1_pT37_T46-R-V	0.000880265	0.00992939	-0.244017	0.259446	-0.0481519	0.224374	-0.0196429	Protein
4E-BP1_pT70-R-V	3.39972e-05	0.000871564	-0.131574	0.0755451	-0.0754727	0.0627037	-0.0682582	Protein
AMPK_pT172-R-V	1.45863e-05	0.00058762	0.26495	-0.232534	0.00441649	-0.253303	0.0116472	Protein
Axl-R-V	0.000544185	0.00667218	0.306147	-0.117534	0.258407	-0.0521345	0.138226	Protein
BRD4-R-V	0.00571847	0.0375025	0.206825	-0.16094	-0.0520383	-0.209375	-0.00254999	Protein
Bcl-xL-R-V	0.00123372	0.0119131	0.109275	-0.00633907	0.0607464	-0.0167462	0.0925285	Protein
Bim-R-V	0.000100713	0.00202864	0.193159	-0.144642	0.0724262	-0.126628	0.0665308	Protein
CDK1-R-V	0.00298784	0.0234048	-0.0964875	0.12265	-0.00791082	0.110928	0.0144403	Protein
Caveolin-1-R-V	0.00126735	0.0119131	0.377514	0.0169816	0.294235	-0.00774573	0.369768	Protein
Chk2-M-E	0.000241601	0.00340657	-0.22114	-0.0324243	-0.163091	0.00517601	-0.0680129	Protein
Cyclin_E1-M-V	4.09193e-05	0.000887635	-0.217309	0.0899974	-0.0867909	0.11319	-0.104119	Protein
Dvl3-R-V	0.00121394	0.0119131	0.128574	-0.113028	0.0185452	-0.116803	0.0117715	Protein
E-Cadherin-R-V	0.000333711	0.00448127	-0.576143	0.248041	-0.459472	0.145255	-0.430888	Protein
EGFR-R-C	0.00386336	0.0286702	-0.112506	0.114386	0.0102097	0.0626944	0.00444472	Protein
EPPK1-M-C	1.89365e-05	0.000667513	-0.876902	0.808013	-0.0325512	0.412143	-0.0624444	Protein
EPPK1-M-E	0.00610305	0.0382458	-0.399061	0.503822	0.151395	0.422611	0.0639684	Protein
ERCC1-M-E	0.0072988	0.0437928	-0.0737629	0.0900234	0.00788169	0.0500201	0.0142267	Protein
FOXO3a-R-C	0.00455744	0.0321299	0.0629912	0.00476905	0.066743	0.00966006	0.0726512	Protein
Fibronectin-R-C	0.00190634	0.0167996	-0.464452	0.192684	-0.194959	0.0796877	-0.145316	Protein
GATA3-M-V	0.00813345	0.0468088	0.0998634	-0.042179	0.0302314	-0.0430388	0.0568246	Protein
IGFBP2-R-V	1.18766e-05	0.0005582	0.405422	-0.0596173	0.42885	-0.0117707	0.393652	Protein
JNK2-R-C	2.6359e-07	7.43323e-05	0.191689	-0.0895656	0.088347	-0.0859162	0.105773	Protein
MEK1-R-V	3.73349e-06	0.000263211	0.290875	-0.242988	0.0279665	-0.236994	0.0538804	Protein
N-Cadherin-R-V	0.00806638	0.0468088	0.099961	0.00924751	0.115172	0.0167647	0.116726	Protein
PAI-1-M-E	0.00416209	0.0300951	-0.348848	0.244185	-0.0161939	0.30703	-0.0414464	Protein
PCNA-M-C	0.00116489	0.0119131	-0.11348	0.062634	-0.0498103	0.0707034	-0.0423964	Protein
PI3K-p110-alpha-R-C	0.00225163	0.0190351	0.0884284	-0.0625979	0.0222374	-0.0715117	0.0169167	Protein
PKC-alpha-M-V	0.000167084	0.00261764	0.28486	-0.153102	0.118649	-0.158988	0.125871	Protein
PKC-alpha_pS657-R-C	1.20854e-06	0.000170404	0.351172	-0.128215	0.239183	-0.118077	0.231025	Protein
PKC-alpha_pS657-R-V	0.000483418	0.00619653	0.387693	-0.183699	0.197827	-0.0596326	0.130048	Protein
PR-R-V	0.000125678	0.00236275	0.0659964	-0.0114045	0.0558181	-0.00139008	0.0646063	Protein
RBM15-R-V	0.00650828	0.0398986	0.199732	-0.256653	-0.0987564	-0.29439	-0.0946578	Protein
Rb-M-E	2.89106e-05	0.00081528	-0.129323	0.092307	-0.0296817	0.107065	-0.0222579	Protein
Rictor-R-C	0.004714	0.0324231	0.178578	-0.119539	-0.00824107	-0.143155	0.0354227	Protein
SCD-M-V	0.000138641	0.00236848	-0.0954537	0.0651445	-0.0256562	0.0558997	-0.0395541	Protein
SHP-2_pY542-R-C	3.99386e-05	0.000887635	0.167329	-0.0478524	0.10386	-0.0698751	0.0974542	Protein
STAT3_pY705-R-V	0.00570844	0.0375025	0.138101	-0.0145874	0.111047	-0.0170965	0.121005	Protein
Smad1-R-V	0.00256062	0.0206313	0.0770605	0.00644409	0.0867547	0.0103748	0.0874353	Protein
TFRC-R-V	2.39128e-05	0.000749269	-0.441235	0.214461	-0.176747	0.221119	-0.220117	Protein
TIGAR-R-V	0.00319115	0.0243217	-0.0704694	0.0731508	0.00176994	0.0692073	-0.0012621	Protein
alpha-Catenin-M-V	8.87773e-06	0.000500704	-0.205955	0.107429	-0.097867	0.0494935	-0.0328429	Protein
c-Kit-R-V	3.11163e-06	0.000263211	-0.55022	0.613769	-0.0446829	0.528712	-0.021508	Protein
c-Met-M-E	0.00014278	0.00236848	-0.108591	0.104839	0.00121275	0.11637	0.00777907	Protein
c-Myc-R-C	0.000766208	0.00900294	-0.177325	0.162036	-0.00948436	0.174156	-0.00316864	Protein
p16_INK4a-R-V	0.00590924	0.0378729	-0.272032	0.226002	-0.0745953	0.230174	-0.0418585	Protein
p27-R-V	0.00120369	0.0119131	0.110997	-0.0687267	0.0514603	-0.0690923	0.0419046	Protein
p62-LCK-ligand-M-E	0.00229501	0.0190351	-0.279967	0.150041	-0.115906	0.0763721	-0.0911916	Protein

## Sheet: Table S6
# Table S6；Enrichment of hallmark gene sets and KEGG pathways calculated by GSEA for mRNA expression and DNA methylation in TCGA-SKCM cohort. Related to Fig.1d
GSEA Results, high-FPS vs low-FPS differential methylation; Related to Fig.1d (bottom panel)
ID	Description	setSize	enrichmentScore	NES	pvalue	p.adjust	qvalues	rank	leading_edge	core_enrichment
Herpes simplex virus 1 infection	Herpes simplex virus 1 infection	355	0.416402	2.27341	0.00104384	0.0107643	0.00708971	4971	tags=61%, list=38%, signal=39%	BIRC3/ITGB3/ZNF860/HLA-DOA/IFIH1/TLR2/ZNF699/BIRC2/C3/JAK2/ZNF208/ZFP37/ZNF107/ZNF430/C5/HCFC2/ZNF354C/ZNF791/ZNF25/DDX58/POU2F2/ZNF267/FAS/ZNF354B/PIK3CA/ZNF214/IFNG/TLR3/ZNF334/ZNF674/ZNF484/HLA-DMB/ZNF675/HLA-DRA/ZNF432/ZNF181/ZFP14/ZNF721/IL1B/ZNF184/ZNF708/ZNF83/ZNF680/ZNF81/ZNF614/FASLG/ZNF33A/ZNF780B/ZNF300/ZNF486/ZNF136/ZNF624/HLA-DQA1/ZNF845/ZNF765/ZNF41/HLA-DQA2/MAP3K7/ZNF268/IL12A/ZNF1…
PI3K-Akt signaling pathway	PI3K-Akt signaling pathway	233	0.382885	2.01412	0.00108696	0.0107643	0.00708971	2885	tags=37%, list=22%, signal=29%	ANGPT1/ITGB3/ITGA4/IL7R/PIK3CG/FGF2/ITGA10/CREB5/PDGFC/FGF7/PRLR/LPAR1/F2R/HGF/IL2RA/CDK6/ITGB8/ITGA2/TLR4/ITGA1/OSMR/PPP2R2B/SPP1/FGF1/ITGA8/TLR2/ITGAV/RELN/BDNF/IL7/GNG2/PRKAA2/JAK2/NGFR/THBS4/PIK3AP1/CSF1R/LPAR4/COL4A3/THBS1/ITGA6/PIK3CA/TGFA/PDGFA/THBS2/TNC/PDGFRA/LAMA2/ATF2/LPAR6/CD19/LAMA4/RBL2/PRKCA/SGK3/COL4A4/COL9A2/FASLG/FLT1/IBSP/AREG/PDGFD/IGF1/LAMB1/PRKAA1/PKN2/CSF1/CREB1/KITLG/PIK3R…
Neuroactive ligand-receptor interaction	Neuroactive ligand-receptor interaction	177	0.378941	1.91597	0.00112486	0.0107643	0.00708971	2976	tags=37%, list=22%, signal=29%	EDN3/GRIA2/CNR1/PRLR/LPAR1/GABRA3/GRIK3/F2R/THRB/P2RY10/P2RY1/LEPR/CYSLTR1/ADRB1/GRPR/OXTR/CHRM3/NPY1R/P2RY13/NR3C1/PTGER4/C3/P2RY14/GABRA2/PTGFR/GRIA4/GLRB/CALCRL/LPAR4/C5/C3AR1/FPR2/AVPR1A/F2RL2/FPR1/GABRR1/FPR3/PTGER2/GABRG2/LPAR6/GABRB2/GRID2/HTR7/EDNRA/GZMA/S1PR3/GRIN3A/GRM5/PMCH/PTGDR/PTAFR/GNRH1/C5AR1/GRIK4/GABRR2/CYSLTR2/HTR2C/HRH1/P2RY8/CHRNA6/TSHR/CNR2/S1PR1/HTR2A/GRM8/NPY5R
Cytokine-cytokine receptor interaction	Cytokine-cytokine receptor interaction	170	0.44943	2.25262	0.00114286	0.0107643	0.00708971	3581	tags=53%, list=27%, signal=39%	LIFR/IL6ST/IL13RA2/IL7R/CXCL11/TNFSF13B/CXCL10/PRLR/IL15/IL2RA/IL33/TNFRSF9/INHBA/OSMR/CXCL9/LIF/LEPR/TNFSF8/CXCL13/TNFSF11/TNFSF10/CCR2/IL7/TNFRSF11B/IL21R/NGFR/CSF1R/CCR5/CCR4/CX3CR1/FAS/IFNG/CSF2RB/CCL8/TNFSF15/IL1RAP/IL31RA/CCR1/IL10RA/TNFSF4/IL1B/CSF2RA/CCR6/FASLG/BMP2/CCR8/IL18R1/BMP6/IL12A/CSF1/TGFBR2/CXCR6/GDF10/IL18/TNFRSF17/IL18RAP/CXCR4/TNFRSF19/IL10/IL15RA/IL2RB/TNFSF14/CCL4/IL27RA/CD…
HALLMARK_INFLAMMATORY_RESPONSE	HALLMARK_INFLAMMATORY_RESPONSE	152	0.530555	2.62665	0.00114811	0.0107643	0.00708971	3591	tags=61%, list=27%, signal=45%	ITGB3/IL7R/CD69/CXCL11/CYBB/CXCL10/LPAR1/IL15/ITGB8/TNFRSF9/INHBA/AHR/MSR1/OSMR/CXCL9/LIF/KCNA3/NDP/ATP2B1/RASGRP1/TNFSF10/EMR1/TLR1/TLR2/GPR183/PTGER4/SLAMF1/CALCRL/C3AR1/OLR1/SLC4A4/TNFAIP6/PTPRE/AXL/FPR1/SELL/TLR3/TNFSF15/CD48/LCP2/PTGER2/NMI/SERPINE1/IL10RA/SLC1A2/MARCO/NLRP3/EBI3/PCDH7/IRAK2/IL1B/IL8/PDE4B/IL18R1/CMKLR1/RGS1/CSF1/LYN/PTAFR/CXCR6/IL18/IL18RAP/RGS16/SEMA4D/C5AR1/IL10/IL15RA/DC…
HALLMARK_ALLOGRAFT_REJECTION	HALLMARK_ALLOGRAFT_REJECTION	156	0.506576	2.51118	0.00114943	0.0107643	0.00708971	4309	tags=70%, list=33%, signal=48%	PTPRC/GCNT1/IL15/F2R/ST8SIA4/GPR65/IL2RA/INHBA/BCAT1/CXCL9/LIF/LY75/HDAC9/TRAT1/HLA-DOA/FYB/CXCL13/CD3G/TLR1/TLR2/CD1D/CCR2/CD80/IL7/SRGN/CD96/GBP2/JAK2/IRF8/TLR6/FCGR2B/CRTAM/CCR5/CD28/STAT4/KLRD1/FAS/CD86/IFNG/IGSF6/TLR3/LCP2/HLA-DMB/CCR1/HLA-DRA/NLRP3/CD8A/IL1B/FASLG/HLA-DQA1/GZMA/SOCS5/ITGB2/MAP3K7/IL12A/MMP9/CSF1/LYN/HCLS1/CD2/ITGAL/IL18/IL18RAP/B2M/STAT1/IL10/CTSS/PRKCB/IL2RB/GLMN/CCL4/CD8B…
HALLMARK_COMPLEMENT	HALLMARK_COMPLEMENT	144	0.368305	1.82178	0.0011534	0.0107643	0.00708971	4153	tags=51%, list=31%, signal=36%	PIK3CG/ZEB1/F5/CP/CR1/TFPI2/DOCK4/PHEX/RASGRP1/CR2/CFH/C3/GNG2/GZMK/PLEK/JAK2/OLR1/CFB/PIK3CA/APOBEC3G/LCP2/SERPINE1/ITGAM/ZFPM2/USP16/USP15/ME1/ERAP2/MMP12/ADAM9/KIF2A/GZMA/AKAP10/CASP5/DUSP5/CD46/L3MBTL4/CTSO/LYN/GCA/DOCK10/LAP3/DUSP6/CTSS/C1QC/SERPINA1/USP8/LCK/CASP7/CD40LG/CLU/IL6/IRF1/PLA2G4A/MT3/SCG3/VCPIP1/CASP10/C1QA/GNB4/DYRK2/CDH13/PIK3R5/SH2B3/CD36/CASP3/KLKB1/GP1BA/SPOCK2/FCN1/GPD2/AP…
HALLMARK_TNFA_SIGNALING_VIA_NFKB	HALLMARK_TNFA_SIGNALING_VIA_NFKB	144	0.391826	1.93812	0.0011534	0.0107643	0.00708971	3604	tags=44%, list=27%, signal=33%	BIRC3/IL6ST/IL7R/CD69/CXCL11/CXCL10/TNFRSF9/INHBA/LIF/ATP2B1/IFIH1/TLR2/GPR183/CD80/BIRC2/PTGER4/PLEK/PTX3/OLR1/TNFAIP6/DDX58/TRAF1/IFIT2/PTPRE/TNC/TNFAIP8/TANK/SERPINE1/PTGS2/GEM/PPAP2B/IL1B/BMP2/KLF9/PDE4B/AREG/DUSP5/REL/CSF1/NFAT5/DRAM1/IL18/ZBTB10/IL15RA/VEGFA/NR4A2/CCL4/EGR2/CCL2/IL6/IRF1/ID2/CCNL1/PDLIM5/ABCA1/DUSP1/ICOSLG/GCH1/DNAJB4/TSC22D1/SERPINB8/MAP3K8/NAMPT/CYR61
HALLMARK_KRAS_SIGNALING_UP	HALLMARK_KRAS_SIGNALING_UP	150	0.497504	2.45212	0.00115607	0.0107643	0.00708971	2694	tags=51%, list=20%, signal=41%	BIRC3/IL7R/SERPINA3/CXCL10/TLR8/GABRA3/SATB1/IL33/ITGA2/INHBA/PRRX1/ADAMDEC1/LIF/AKAP12/SPP1/HDAC9/ALDH1A3/TMEM100/F13A1/DOCK2/PDCD1LG2/CPE/CFH/RELN/HSD11B1/IRF8/ETV1/C3AR1/ABCB1/CFB/TFPI/TRAF1/NRP1/ANKH/TSPAN13/IKZF1/CLEC4A/ELTD1/LCP1/GUCY1A3/IGFBP3/SPRY2/PTGS2/IL10RA/KIF5C/USP12/IL1B/ST6GAL1/CSF2RA/SPARCL1/BMP2/KCNN4/MAP3K1/LAT2/EVI5/STRN/CMKLR1/PRDM1/ITGB2/MMP9/NAP1L2/LAPTM5/TMEM176B/BTC/HKDC1…
HALLMARK_INTERFERON_GAMMA_RESPONSE	HALLMARK_INTERFERON_GAMMA_RESPONSE	145	0.511243	2.52556	0.00115875	0.0107643	0.00708971	4171	tags=63%, list=32%, signal=44%	FGL2/CD69/MARCH1/CXCL11/CXCL10/BANK1/IL15/SAMD9L/GBP4/ST8SIA4/IFI44L/CXCL9/DDX60/RSAD2/CD38/IDO1/EPSTI1/SAMHD1/IFIH1/RAPGEF6/TNFSF10/KLRK1/IFI44/XAF1/VCAM1/CFH/IL7/P2RY14/JAK2/IRF8/STAT4/CFB/TNFAIP6/DDX58/IFIT2/FAS/CD86/CD274/CSF2RB/FPR1/LCP2/IFIT1/NMI/PTGS2/IL10RA/APOL6/EIF4E3/HLA-DQA1/GZMA/PARP14/CIITA/PDE4B/CMPK2/FCGR1A/CMKLR1/SSPN/IFIT3/HLA-DRB1/LAP3/B2M/STAT1/IL15RA/IL2RB/PELI1/MX2/ZBP1/CASP…
HALLMARK_EPITHELIAL_MESENCHYMAL_TRANSITION	HALLMARK_EPITHELIAL_MESENCHYMAL_TRANSITION	137	0.489413	2.39816	0.00116009	0.0107643	0.00708971	3002	tags=51%, list=23%, signal=40%	SFRP1/ITGB3/EDIL3/FGF2/CDH2/ABI3BP/IL15/SLIT2/GLIPR1/ITGA2/INHBA/PRRX1/TFPI2/MGP/SPP1/ITGAV/NT5E/OXTR/VCAM1/BDNF/TNFRSF11B/SNTB1/RGS4/VCAN/PTX3/THBS1/PLOD2/CADM1/FAS/POSTN/LUM/NTM/THBS2/TNC/FAP/LAMA2/IGFBP3/ECM2/SFRP4/SERPINE1/GEM/COL12A1/LOX/CDH11/FBN2/FBN1/IL8/CTGF/WNT5A/MEST/TGFBI/AREG/CDH6/SERPINE2/DCN/WIPF1/DPYSL3/FMOD/MYLK/VEGFA/ITGB1/IL6/SGCB/ID2/TIMP3/MATN2/CALD1/FOXC2/TGM2/DST
Rap1 signaling pathway	Rap1 signaling pathway	138	0.355932	1.74682	0.00116009	0.0107643	0.00708971	2816	tags=40%, list=21%, signal=32%	ANGPT1/PLCB1/ITGB3/PLCE1/FGF2/CNR1/PDGFC/FGF7/LPAR1/F2R/HGF/P2RY1/DOCK4/FGF1/RAPGEF6/SKAP1/NGFR/CSF1R/LPAR4/THBS1/PLCB4/PIK3CA/APBB1IP/PDGFA/FPR1/PDGFRA/LCP2/ITGAM/PRKCA/FLT1/RAPGEF4/PDGFD/IGF1/ITGB2/KRIT1/CSF1/KITLG/PIK3R1/RAPGEF5/ANGPT2/PRKCI/RASSF5/ITGAL/FGF5/RASGRP2/RAP1A/PRKCB/VEGFA/ITGB1/MAGI1/EFNA5/RAC2/ADCY7/TEK/MAGI3
Tuberculosis	Tuberculosis	137	0.356748	1.74809	0.00116009	0.0107643	0.00708971	3664	tags=46%, list=28%, signal=34%	CR1/TLR4/FCGR3A/MRC1/HLA-DOA/CLEC7A/TLR1/TLR2/C3/JAK2/TLR6/EEA1/FCGR2B/FCGR2A/IFNG/ITGAM/HLA-DMB/HLA-DRA/IL10RA/IRAK2/IL1B/PLA2R1/HLA-DQA1/CIITA/FCGR1A/CLEC4E/HLA-DQA2/ITGB2/IL12A/CREB1/HLA-DPA1/APAF1/HLA-DRB1/IL18/STAT1/MAPK8/RFXAP/IL10/CTSS/NFYB/HLA-DRB5/CAMK2D/IL6/CASP8/MRC2/HLA-DQB1/MALT1/CD14/IRAK4/HLA-DOB/CD209/IFNGR1/NOD2/TGFB3/CASP10/SYK/CD74/CAMK2B/PPP3CA/HLA-DPB1/CARD9/CASP3/HLA-DMA
HALLMARK_IL2_STAT5_SIGNALING	HALLMARK_IL2_STAT5_SIGNALING	131	0.428135	2.08733	0.00116414	0.0107643	0.00708971	3481	tags=49%, list=26%, signal=36%	SCN9A/FGL2/CXCL10/GBP4/TLR7/GPR65/IL2RA/TNFRSF9/AHR/IKZF2/LIF/ALCAM/SPP1/TNFSF11/TNFSF10/ITGAV/PLAGL1/NT5E/ITIH5/IRF8/ABCB1/CCR4/TRAF1/ITGA6/RHOH/NRP1/F2RL2/CD86/ADAM19/SELL/CD48/PTGER2/GUCY1B3/PHTF2/SPRY4/IL10RA/RORA/SYT11/BMP2/AKAP2/IL18R1/ICOS/CDCP1/CSF1/TWSG1/RGS16/SNX14/LRRC8C/IL10/IL2RB/FAM126B/PRNP/SH3BGRL2/DHRS3/TGM2/IFNGR1/COCH/LRIG1/CDC42SE2/CCND2/TNFRSF8/TTC39B/GPR83/MAP3K8
Chemokine signaling pathway	Chemokine signaling pathway	125	0.375162	1.8149	0.00117647	0.0107643	0.00708971	4162	tags=53%, list=31%, signal=37%	PLCB1/PIK3CG/CXCL11/CXCL10/CXCL9/CXCL13/DOCK2/ROCK2/CCR2/GNG2/JAK2/ROCK1/PRKACB/CCR5/PLCB4/CCR4/CX3CR1/PIK3CA/CCL8/VAV1/VAV3/CCR1/CCR6/CCR8/ELMO1/LYN/PIK3R1/CXCR6/STAT1/CXCR4/RASGRP2/RAP1A/PRKCB/HCK/CCL4/ITK/RAC2/CCL2/ADCY7/SOS1/JAK3/NCF1/CCL4L2/XCL2/CCR9/GNB4/XCR1/BRAF/SHC4/CXCR5/CXCL12/PIK3R5/KRAS/GNGT1/XCL1/CCL7/GNB3/RAP1B/WASL/AKT3/CCL3L3/NRAS/GNGT2/WAS/GNG12/SOS2
Focal adhesion	Focal adhesion	124	0.423037	2.04653	0.00117647	0.0107643	0.00708971	2797	tags=43%, list=21%, signal=34%	BIRC3/ITGB3/ITGA4/ITGA10/PDGFC/HGF/ITGB8/ITGA2/ITGA1/SPP1/ITGA8/ROCK2/ITGAV/RELN/BIRC2/ROCK1/THBS4/COL4A3/THBS1/ITGA6/PPP1R12A/PIK3CA/PDGFA/THBS2/TNC/PDGFRA/LAMA2/VAV1/VAV3/PAK3/LAMA4/PRKCA/COL4A4/COL9A2/FLT1/IBSP/XIAP/PDGFD/IGF1/LAMB1/ARHGAP5/PIK3R1/MAPK8/PPP1R12B/MYLK/CAV2/RAP1A/PRKCB/VEGFA/ITGB1/MYLK4/RAC2/SOS1
NOD-like receptor signaling pathway	NOD-like receptor signaling pathway	115	0.369168	1.76546	0.00117786	0.0107643	0.00708971	3556	tags=41%, list=27%, signal=30%	BIRC3/PLCB1/AIM2/CYBB/GBP4/TLR4/GBP5/GBP3/GBP1/ITPR1/GBP7/BIRC2/GBP2/NAIP/ANTXR2/NEK7/PLCB4/NLRC4/TANK/TRPM7/ITPR2/NLRP3/CASP12/IL1B/NLRP1/CASP5/XIAP/MAP3K7/ATG5/IL18/STAT1/MAPK8/BRCC3/TAB2/CCL2/MFN1/IL6/CASP8/TBK1/IRAK4/NOD2/IFNAR2/IFNAR1/TAB3/ATG12/CARD9/NAMPT
Phagosome	Phagosome	109	0.373382	1.77152	0.00118765	0.0107643	0.00708971	2949	tags=39%, list=22%, signal=31%	ITGB3/CYBB/ITGA2/TLR4/MSR1/FCGR3A/MRC1/HLA-DOA/CLEC7A/TLR2/ITGAV/C3/TLR6/THBS4/EEA1/FCGR2B/THBS1/OLR1/FCGR2A/COLEC12/THBS2/ITGAM/HLA-DMB/HLA-DRA/MARCO/PLA2R1/HLA-DQA1/FCGR1A/HLA-DQA2/ITGB2/HLA-DPA1/HLA-DRB1/CTSS/FCAR/ITGB1/HLA-DRB5/PIKFYVE/MRC2/HLA-DQB1/CD14/HLA-DOB/NCF1/CD209
HALLMARK_UV_RESPONSE_DN	HALLMARK_UV_RESPONSE_DN	107	0.396533	1.875	0.00119474	0.0107643	0.00708971	3789	tags=48%, list=29%, signal=34%	MMP16/ITGB3/GCNT1/LPAR1/RASA2/ATP2B1/KCNMA1/PRKAR2B/BDNF/NR3C1/RGS4/PTGFR/ATRX/NR1D2/MAP1B/NEK7/PLCB4/TFPI/NRP1/KALRN/NIPBL/SCHIP1/RUNX1/SERPINE1/IGFBP5/PPAP2B/LPHN2/PRKCA/SDC2/RND3/DLC1/PHF3/FAM179B/ADD3/TGFBR2/SYNE1/AGGF1/DDAH1/EFEMP1/NFIB/PDLIM5/DLG1/TJP1/DUSP1/ACVR2A/SCN8A/BMPR1A/SPOP/CYR61/COL5A2/ATXN1
Jak-STAT signaling pathway	Jak-STAT signaling pathway	97	0.418498	1.95079	0.00121065	0.0107643	0.00708971	3581	tags=46%, list=27%, signal=34%	LIFR/IL6ST/IL13RA2/IL7R/PRLR/IL15/IL2RA/OSMR/LIF/LEPR/IL7/IL21R/JAK2/STAT4/PIK3CA/IFNG/PDGFA/CSF2RB/PDGFRA/IL10RA/AOX1/CSF2RA/SOCS5/IL12A/STAM2/PIK3R1/STAT1/IL10/IL15RA/IL2RB/IL27RA/SOCS4/IL6/SOS1/FHL1/OSM/JAK3/IFNGR1/IL2RG/IFNAR2/IFNAR1/CCND2/EGF/PTPN11/CSF3R
Cell adhesion molecules (CAMs)	Cell adhesion molecules (CAMs)	93	0.541287	2.50779	0.00121359	0.0107643	0.00708971	3687	tags=73%, list=28%, signal=53%	PTPRC/ITGA4/NCAM1/CDH2/NEGR1/CLDN11/NLGN4X/ITGB8/ALCAM/HLA-DOA/ITGA8/ITGAV/PDCD1LG2/NRXN3/CD80/VCAM1/VCAN/CD226/CD28/LRRC4C/CADM1/ITGA6/CADM3/CD86/CD274/SELL/NRXN1/ITGAM/HLA-DMB/HLA-DRA/TIGIT/NRCAM/SDC2/CD8A/NLGN4Y/HLA-DQA1/MPZ/ICOS/HLA-DQA2/ITGB2/NLGN3/HLA-DPA1/CD2/HLA-DRB1/ITGAL/SPN/NLGN1/ITGB1/HLA-DRB5/CD58/CD8B/CD40LG/HLA-DQB1/MAG/HLA-DOB/NFASC/CD4/SIGLEC1/CLDN2/ICOSLG/CD22/NTNG1/HLA-DPB1/CD4…
Natural killer cell mediated cytotoxicity	Natural killer cell mediated cytotoxicity	80	0.422324	1.89465	0.00126103	0.0107643	0.00708971	4350	tags=60%, list=33%, signal=41%	NFATC2/SH2D1A/FCGR3A/TNFSF10/KLRK1/KLRD1/FAS/PIK3CA/KLRC2/IFNG/CD48/LCP2/VAV1/VAV3/SH2D1B/KLRC1/PRKCA/FASLG/ITGB2/PIK3R1/KLRC3/ITGAL/PRKCB/LCK/RAC2/CD247/SOS1/IFNGR1/TNFRSF10A/IFNAR2/IFNAR1/SYK/BRAF/PPP3CA/SHC4/PTPN11/KRAS/CASP3/CD244/ULBP1/NCR1/NCR3/HLA-B/NRAS/PTPN6/SOS2/PRF1/FCER1G
NF-kappa B signaling pathway	NF-kappa B signaling pathway	68	0.45869	2.00988	0.00126263	0.0107643	0.00708971	4727	tags=63%, list=36%, signal=41%	BIRC3/TNFSF13B/TLR4/TNFSF11/VCAM1/BIRC2/DDX58/TRAF1/PTGS2/BTK/IL1B/ATM/XIAP/BLNK/MAP3K7/CARD11/LYN/TICAM2/PRKCB/LY96/TNFSF14/CCL4/LCK/CD40LG/TAB2/MALT1/CD14/IRAK4/CCL4L2/IL1R1/SYK/TAB3/CD40/CXCL12/LTA/LBP/CHUK/TNFRSF11A/TNFRSF13C/CFLAR/PRKCQ/PLCG2/ZAP70
Th17 cell differentiation	Th17 cell differentiation	78	0.454098	2.02633	0.00127065	0.0107643	0.00708971	4812	tags=64%, list=36%, signal=41%	IL6ST/NFATC2/IL2RA/AHR/HLA-DOA/CD3G/IL21R/JAK2/IFNG/IL1RAP/RUNX1/HLA-DMB/HLA-DRA/IL1B/RORA/HLA-DQA1/HLA-DQA2/HLA-DPA1/TGFBR2/HLA-DRB1/STAT1/MAPK8/IL2RB/HLA-DRB5/LCK/IL27RA/CD3D/CD247/IL6/HLA-DQB1/JAK3/HLA-DOB/CD4/IFNGR1/IL2RG/IL1R1/HIF1A/PPP3CA/HLA-DPB1/HLA-DMA/TBX21/SMAD4/CD3E/CHUK/PRKCQ/IL12RB1/MAPK9/TGFBR1/ZAP70/HSP90AA1
Toll-like receptor signaling pathway	Toll-like receptor signaling pathway	72	0.445227	1.96657	0.00127065	0.0107643	0.00708971	3492	tags=49%, list=26%, signal=36%	CXCL11/CXCL10/TLR8/TLR7/TLR4/CXCL9/SPP1/TLR1/TLR2/CD80/TLR6/PIK3CA/CD86/TLR3/IL1B/MAP3K7/IL12A/PIK3R1/STAT1/MAPK8/TICAM2/LY96/CCL4/TAB2/IL6/CASP8/CD14/TBK1/IRAK4/CCL4L2/IFNAR2/IFNAR1/TLR5/MAP3K8/CD40
Hematopoietic cell lineage	Hematopoietic cell lineage	67	0.581187	2.526	0.00127877	0.0107643	0.00708971	3664	tags=75%, list=28%, signal=54%	ITGB3/ITGA4/IL7R/CR1/IL2RA/MS4A1/ITGA2/ITGA1/CD38/HLA-DOA/CD3G/CR2/CD1D/IL7/CSF1R/ITGA6/CD33/ITGAM/HLA-DMB/HLA-DRA/CD19/CD8A/IL1B/CSF2RA/HLA-DQA1/FCGR1A/HLA-DQA2/CSF1/HLA-DPA1/KITLG/CD2/HLA-DRB1/HLA-DRB5/CD8B/CD3D/IL6/FLT3/HLA-DQB1/FCER2/CD14/HLA-DOB/CD1C/CD4/IL1R1/CD22/HLA-DPB1/CD5/CSF3R/CD36/HLA-DMA
HALLMARK_INTERFERON_ALPHA_RESPONSE	HALLMARK_INTERFERON_ALPHA_RESPONSE	65	0.500148	2.16332	0.00128041	0.0107643	0.00708971	2857	tags=51%, list=22%, signal=40%	CXCL11/CXCL10/IL15/SAMD9L/GBP4/IFI44L/DDX60/RSAD2/SAMD9/EPSTI1/IFIH1/IFI44/IL7/GBP2/IFIT2/SELL/NMI/NCOA7/LPAR6/PARP14/CMPK2/CSF1/IFIT3/LAP3/B2M/UBA7/TRIM5/PARP9/ELF1/FAM46A/CASP8/IRF1/LAMP3
HALLMARK_IL6_JAK_STAT3_SIGNALING	HALLMARK_IL6_JAK_STAT3_SIGNALING	62	0.539903	2.30605	0.00128535	0.0107643	0.00708971	3639	tags=63%, list=28%, signal=46%	IL6ST/ITGB3/ITGA4/CXCL11/PDGFC/CXCL10/IL2RA/OSMR/CXCL9/CD38/LEPR/CXCL13/TLR2/IL7/FAS/CSF2RB/CCR1/EBI3/IL1B/CSF2RA/IL18R1/CSF1/STAM2/STAT1/IL15RA/PLA2G2A/IL6/IRF1/CD14/IFNGR1/IL2RG/IL1R1/IFNAR1/MAP3K8/A2M/PTPN11/CSF3R/PIK3R5/CD36
Leishmaniasis	Leishmaniasis	63	0.54125	2.31405	0.00129032	0.0107643	0.00708971	3132	tags=57%, list=24%, signal=44%	ITGA4/CYBB/CR1/TLR4/FCGR3A/HLA-DOA/TLR2/C3/JAK2/FCGR2A/IFNG/PTGS2/ITGAM/HLA-DMB/HLA-DRA/IL1B/HLA-DQA1/FCGR1A/HLA-DQA2/ITGB2/MAP3K7/IL12A/HLA-DPA1/HLA-DRB1/STAT1/IL10/PRKCB/ITGB1/HLA-DRB5/TAB2/HLA-DQB1/IRAK4/HLA-DOB/NCF1/IFNGR1/TGFB3
Complement and coagulation cascades	Complement and coagulation cascades	49	0.530607	2.17173	0.00130719	0.0107643	0.00708971	1078	tags=41%, list=8%, signal=38%	CFI/SERPINA5/F5/CR1/C7/F2R/F13A1/CR2/CFH/C3/VSIG4/C5/C3AR1/CFB/TFPI/F2RL2/MASP2/C4A/SERPINE1/ITGAM
Staphylococcus aureus infection	Staphylococcus aureus infection	49	0.527735	2.15998	0.00130719	0.0107643	0.00708971	2911	tags=69%, list=22%, signal=54%	CFI/FCGR3A/HLA-DOA/CFH/C3/FCGR2B/C5/C3AR1/CFB/FPR2/FCGR2A/MASP2/FPR1/FPR3/C4A/ITGAM/HLA-DMB/HLA-DRA/HLA-DQA1/FCGR1A/HLA-DQA2/ITGB2/HLA-DPA1/PTAFR/HLA-DRB1/ITGAL/C5AR1/IL10/C1QC/FCAR/HLA-DRB5/C1QB/HLA-DQB1/HLA-DOB
Dilated cardiomyopathy (DCM)	Dilated cardiomyopathy (DCM)	53	0.508316	2.10303	0.00131234	0.0107643	0.00708971	1914	tags=42%, list=14%, signal=36%	ITGB3/ITGA4/ITGA10/ITGB8/ITGA2/PLN/ITGA1/SLC8A1/ITGA8/CACNA2D1/ADRB1/ITGAV/PRKACB/CACNA2D4/RYR2/ITGA6/LAMA2/CACNA2D3/IGF1/DMD/CACNB4/TTN
Hypertrophic cardiomyopathy (HCM)	Hypertrophic cardiomyopathy (HCM)	53	0.513361	2.12391	0.00131234	0.0107643	0.00708971	1914	tags=40%, list=14%, signal=34%	ITGB3/ITGA4/ITGA10/ITGB8/ITGA2/ITGA1/SLC8A1/ITGA8/CACNA2D1/ITGAV/PRKAA2/CACNA2D4/RYR2/ITGA6/LAMA2/CACNA2D3/IGF1/DMD/CACNB4/PRKAA1/TTN
Inflammatory bowel disease (IBD)	Inflammatory bowel disease (IBD)	48	0.557155	2.26685	0.0013245	0.0107643	0.00708971	3792	tags=67%, list=29%, signal=48%	TLR4/HLA-DOA/TLR2/IL21R/STAT4/IFNG/HLA-DMB/HLA-DRA/IL1B/RORA/HLA-DQA1/IL18R1/HLA-DQA2/IL12A/HLA-DPA1/HLA-DRB1/IL18/IL18RAP/STAT1/IL10/HLA-DRB5/IL6/HLA-DQB1/HLA-DOB/IFNGR1/NOD2/IL2RG/TGFB3/TLR5/HLA-DPB1/HLA-DMA/TBX21
Viral myocarditis	Viral myocarditis	40	0.49222	1.93847	0.0013245	0.0107643	0.00708971	4397	tags=72%, list=33%, signal=49%	HLA-DOA/CD80/CD28/CD86/LAMA2/HLA-DMB/HLA-DRA/HLA-DQA1/DMD/HLA-DQA2/ITGB2/HLA-DPA1/HLA-DRB1/ITGAL/HLA-DRB5/CD40LG/RAC2/CASP8/HLA-DQB1/SGCB/HLA-DOB/HLA-DPB1/CD40/CASP3/HLA-DMA/HLA-B/CAV1/PRF1/EIF4G2
Antigen processing and presentation	Antigen processing and presentation	46	0.51573	2.08288	0.00132802	0.0107643	0.00708971	3664	tags=61%, list=28%, signal=44%	KLRC4/HLA-DOA/KLRD1/KLRC2/IFNG/HLA-DMB/HLA-DRA/KLRC1/CD8A/HLA-DQA1/CIITA/HLA-DQA2/CREB1/HLA-DPA1/HLA-DRB1/KLRC3/B2M/RFXAP/CTSS/NFYB/HLA-DRB5/CD8B/HLA-DQB1/HLA-DOB/CD4/CD74/HLA-DPB1/HLA-DMA
ECM-receptor interaction	ECM-receptor interaction	45	0.585096	2.35333	0.00133333	0.0107643	0.00708971	1870	tags=53%, list=14%, signal=46%	ITGB3/ITGA4/ITGA10/ITGB8/ITGA2/ITGA1/SPP1/ITGA8/ITGAV/RELN/THBS4/COL4A3/THBS1/ITGA6/HMMR/THBS2/TNC/LAMA2/LAMA4/COL4A4/COL9A2/IBSP/LAMB1/SV2A
Intestinal immune network for IgA production	Intestinal immune network for IgA production	39	0.614554	2.39793	0.0013369	0.0107643	0.00708971	3664	tags=77%, list=28%, signal=56%	ITGA4/TNFSF13B/IL15/HLA-DOA/CD80/CD28/CD86/HLA-DMB/HLA-DRA/HLA-DQA1/ICOS/HLA-DQA2/HLA-DPA1/HLA-DRB1/TNFRSF17/CXCR4/IL10/IL15RA/HLA-DRB5/CD40LG/IL6/HLA-DQB1/HLA-DOB/ICOSLG/CCR9/TNFRSF13B/HLA-DPB1/CD40/CXCL12/HLA-DMA
Arrhythmogenic right ventricular cardiomyopathy (ARVC)	Arrhythmogenic right ventricular cardiomyopathy (ARVC)	42	0.550079	2.1757	0.00134771	0.0107643	0.00708971	1798	tags=43%, list=14%, signal=37%	ITGB3/ITGA4/ITGA10/CDH2/ITGB8/ITGA2/ITGA1/SLC8A1/ITGA8/CACNA2D1/ITGAV/CACNA2D4/RYR2/ITGA6/LAMA2/CACNA2D3/DMD/CACNB4
Type I diabetes mellitus	Type I diabetes mellitus	32	0.593984	2.22199	0.00134953	0.0107643	0.00708971	4309	tags=81%, list=33%, signal=55%	HLA-DOA/CPE/CD80/CD28/FAS/CD86/IFNG/HLA-DMB/HLA-DRA/IL1B/FASLG/HLA-DQA1/HLA-DQA2/IL12A/HLA-DPA1/HLA-DRB1/HLA-DRB5/HLA-DQB1/HLA-DOB/GAD1/HLA-DPB1/HLA-DMA/PTPRN2/HLA-B/LTA/PRF1
Malaria	Malaria	35	0.529451	2.01875	0.00135135	0.0107643	0.00708971	2792	tags=60%, list=21%, signal=47%	CR1/HGF/TLR4/TLR2/KLRK1/VCAM1/THBS4/THBS1/IFNG/THBS2/SDC2/IL1B/KLRB1/ITGB2/IL12A/ITGAL/IL18/IL10/CD40LG/CCL2/IL6
Allograft rejection	Allograft rejection	30	0.607267	2.23032	0.00135501	0.0107643	0.00708971	3935	tags=77%, list=30%, signal=54%	HLA-DOA/CD80/CD28/FAS/CD86/IFNG/HLA-DMB/HLA-DRA/FASLG/HLA-DQA1/HLA-DQA2/IL12A/HLA-DPA1/HLA-DRB1/IL10/HLA-DRB5/CD40LG/HLA-DQB1/HLA-DOB/HLA-DPB1/CD40/HLA-DMA/HLA-B
Autoimmune thyroid disease	Autoimmune thyroid disease	30	0.617334	2.2673	0.00135501	0.0107643	0.00708971	4401	tags=80%, list=33%, signal=54%	HLA-DOA/CD80/CD28/FAS/CD86/HLA-DMB/HLA-DRA/FASLG/HLA-DQA1/HLA-DQA2/HLA-DPA1/HLA-DRB1/IL10/HLA-DRB5/CD40LG/TSHR/HLA-DQB1/HLA-DOB/HLA-DPB1/CD40/HLA-DMA/HLA-B/PRF1/CTLA4
Graft-versus-host disease	Graft-versus-host disease	29	0.610139	2.2293	0.00135501	0.0107643	0.00708971	2911	tags=69%, list=22%, signal=54%	HLA-DOA/CD80/CD28/KLRD1/FAS/CD86/IFNG/HLA-DMB/HLA-DRA/KLRC1/IL1B/FASLG/HLA-DQA1/HLA-DQA2/HLA-DPA1/HLA-DRB1/HLA-DRB5/IL6/HLA-DQB1/HLA-DOB
Primary immunodeficiency	Primary immunodeficiency	30	0.541794	1.98986	0.00135501	0.0107643	0.00708971	4344	tags=73%, list=33%, signal=49%	PTPRC/IL7R/BTK/CD19/CD8A/CIITA/ICOS/BLNK/RFXAP/CD8B/LCK/CD40LG/CD3D/JAK3/CD4/IL2RG/RAG1/TNFRSF13B/CD40/DCLRE1C/CD3E/TNFRSF13C
HALLMARK_ANGIOGENESIS	HALLMARK_ANGIOGENESIS	27	0.54066	1.94089	0.00138313	0.0107643	0.00708971	1014	tags=41%, list=8%, signal=38%	SERPINA5/SPP1/ITGAV/VCAN/OLR1/NRP1/STC1/POSTN/LUM/PDGFA/LPL
Regulation of actin cytoskeleton	Regulation of actin cytoskeleton	138	0.349208	1.71382	0.00232019	0.0175852	0.0115822	2797	tags=35%, list=21%, signal=28%	ITGB3/ITGA4/FGF2/ITGA10/PDGFC/FGF7/LPAR1/F2R/ITGB8/ITGA2/ARHGEF6/ITGA1/FGF1/ITGA8/SPATA13/ROCK2/ITGAV/CHRM3/ROCK1/LPAR4/NCKAP1L/ITGA6/PPP1R12A/RDX/PIK3CA/PDGFA/PDGFRA/VAV1/VAV3/ITGAM/PAK3/APC/PDGFD/ITGB2/IQGAP2/PIK3R1/ITGAL/FGF5/PPP1R12B/CXCR4/MYLK/ITGB1/DIAPH3/PIKFYVE/MYLK4/RAC2/DIAPH2/SOS1
Measles	Measles	94	0.392125	1.81934	0.00242131	0.0175852	0.0115822	3317	tags=41%, list=25%, signal=31%	TLR7/SH2D1A/IL2RA/CDK6/TLR4/IFIH1/TNFSF10/CD3G/TLR2/SLAMF1/JAK2/FCGR2B/CD28/DDX58/FAS/PIK3CA/IFNG/IL1B/FASLG/RAB9B/CD46/MAP3K7/IL12A/PIK3R1/STAT1/IL2RB/TAB2/CD3D/IL6/JAK3/TBK1/IRAK4/CD209/IFNGR1/TNFRSF10A/IL2RG/IFNAR2/IFNAR1/CCND2
Toxoplasmosis	Toxoplasmosis	88	0.389685	1.78144	0.00246002	0.0175852	0.0115822	3664	tags=50%, list=28%, signal=36%	BIRC3/PIK3CG/TLR4/HLA-DOA/TLR2/BIRC2/JAK2/CCR5/ITGA6/ALOX5/IFNG/LAMA2/HLA-DMB/HLA-DRA/IL10RA/LAMA4/HLA-DQA1/CIITA/XIAP/LAMB1/HLA-DQA2/MAP3K7/IL12A/HLA-DPA1/HLA-DRB1/STAT1/MAPK8/IL10/LY96/ITGB1/HLA-DRB5/CD40LG/TAB2/CASP8/HLA-DQB1/IRAK4/HLA-DOB/IFNGR1/TGFB3/HLA-DPB1/CD40/PIK3R5/CASP3/HLA-DMA
Leukocyte transendothelial migration	Leukocyte transendothelial migration	68	0.400111	1.75319	0.00252525	0.0175852	0.0115822	4294	tags=53%, list=32%, signal=36%	ITGA4/CYBB/CLDN11/TXK/ROCK2/VCAM1/ROCK1/RHOH/PIK3CA/VAV1/VAV3/ITGAM/PRKCA/RAPGEF4/ITGB2/MMP9/ARHGAP5/PIK3R1/RASSF5/ITGAL/CXCR4/RAP1A/PRKCB/ITGB1/ITK/RAC2/NCF1/CLDN2/PTPN11/CXCL12/JAM2/RAP1B/JAM3/RAPGEF3/NCF2/NCF4
TNF signaling pathway	TNF signaling pathway	78	0.403392	1.80006	0.0025413	0.0175852	0.0115822	4415	tags=54%, list=33%, signal=36%	BIRC3/CREB5/CXCL10/IL15/LIF/VCAM1/BIRC2/TRAF1/FAS/PIK3CA/ATF2/PTGS2/IL1B/BAG4/IL18R1/MAP3K7/MMP9/CSF1/CREB1/MAP3K5/PIK3R1/MAPK8/ITCH/CASP7/TAB2/CCL2/IL6/CASP8/IRF1/NOD2/CASP10/TAB3/MAP3K8/CASP3/AKT3/LTA/MLKL/VEGFC/RPS6KA5/TNFRSF1B/CHUK/CFLAR
Rheumatoid arthritis	Rheumatoid arthritis	60	0.438141	1.86126	0.00255428	0.0175852	0.0115822	2911	tags=50%, list=22%, signal=39%	ANGPT1/TNFSF13B/IL15/TLR4/HLA-DOA/TNFSF11/TLR2/CD80/CD28/CD86/IFNG/HLA-DMB/HLA-DRA/IL1B/FLT1/HLA-DQA1/HLA-DQA2/ITGB2/CSF1/HLA-DPA1/HLA-DRB1/ITGAL/IL18/VEGFA/HLA-DRB5/CCL2/TEK/IL6/HLA-DQB1/HLA-DOB
Taste transduction	Taste transduction	49	0.437167	1.78929	0.00261438	0.0176594	0.011631	671	tags=20%, list=5%, signal=19%	SCN9A/GABRA3/SCN3A/PDE1C/P2RY1/PDE1A/CHRM3/SCN2A/GABRA2/PRKACB
African trypanosomiasis	African trypanosomiasis	30	0.508407	1.86724	0.00271003	0.0179665	0.0118333	2915	tags=53%, list=22%, signal=42%	PLCB1/IDO1/VCAM1/PLCB4/FAS/IFNG/LAMA4/PRKCA/IL1B/FASLG/IL12A/IL18/IL10/PRKCB/IL6/APOL1
Tyrosine metabolism	Tyrosine metabolism	25	-0.521422	-2.16942	0.00346021	0.0225228	0.0148342	1140	tags=32%, list=9%, signal=29%	GSTZ1/ALDH3A1/FAH/MIF/DCT/TYR/ALDH3B2/TYRP1
Influenza A	Influenza A	119	0.351141	1.6901	0.00352526	0.0225365	0.0148432	3020	tags=36%, list=23%, signal=28%	CXCL10/TLR7/IL33/TLR4/RSAD2/HLA-DOA/IFIH1/TNFSF10/JAK2/DDX58/FAS/PIK3CA/IFNG/TLR3/ATF2/NXT2/HLA-DMB/HLA-DRA/NLRP3/PRKCA/IL1B/FASLG/HLA-DQA1/CIITA/HLA-DQA2/IL12A/HLA-DPA1/PIK3R1/HLA-DRB1/IL18/STAT1/MAPK8/PRKCB/HLA-DRB5/DNAJC3/CCL2/IL6/HLA-DQB1/TBK1/IRAK4/HLA-DOB/IFNGR1/TNFRSF10A
Arginine and proline metabolism	Arginine and proline metabolism	28	-0.472564	-2.02975	0.00373134	0.0234355	0.0154353	2192	tags=39%, list=17%, signal=33%	ALDH1B1/NOS2/PYCR1/SRM/GAMT/ALDH4A1/ARG1/CKB/PRODH/CKMT1A/CKMT1B
Metabolism of xenobiotics by cytochrome P450	Metabolism of xenobiotics by cytochrome P450	37	-0.522096	-2.37783	0.00384615	0.0236101	0.0155503	2298	tags=62%, list=17%, signal=52%	GSTA4/ADH7/GSTM3/GSTA3/CBR3/AKR7A2/AKR7A3/GSTM2/ALDH3B1/UGT1A6/GSTM4/ALDH3A1/GSTO1/UGT1A7/MGST3/GSTO2/CYP1A1/GSTM1/MGST1/DHDH/EPHX1/GSTP1/ALDH3B2
Glutathione metabolism	Glutathione metabolism	38	-0.535252	-2.43706	0.00389105	0.0236101	0.0155503	2298	tags=53%, list=17%, signal=44%	GSTA4/GGT1/GPX1/GSTM3/GSTA3/GPX4/G6PD/GSTM2/SRM/GSTM4/GSTO1/MGST3/GSTO2/NAT8/GSTM1/MGST1/GPX2/GGT6/GSTP1/CHAC1
Synaptic vesicle cycle	Synaptic vesicle cycle	53	-0.340014	-1.66965	0.00416667	0.0243637	0.0160466	1850	tags=34%, list=14%, signal=29%	NAPA/SLC6A2/CACNA1B/ATP6V0A1/AP2S1/ATP6V0B/ATP6V0D1/SLC6A12/CLTB/ATP6V1F/CPLX1/ATP6V0C/SLC1A6/STXBP1/SLC6A11/RAB3A/ATP6V0D2/ATP6V0A4
Drug metabolism - other enzymes	Drug metabolism - other enzymes	49	-0.473009	-2.26636	0.00421941	0.0243637	0.0160466	2298	tags=49%, list=17%, signal=41%	GSTA4/GSTM3/ITPA/GSTA3/IMPDH2/IMPDH1/GSTM2/NME1/NME2/TK1/UGT1A6/UCK1/GSTM4/UPP1/GSTO1/UGT1A7/MGST3/NME4/GSTO2/GSTM1/MGST1/CDA/CES1/GSTP1
HALLMARK_MYC_TARGETS_V2	HALLMARK_MYC_TARGETS_V2	49	-0.463864	-2.22254	0.00421941	0.0243637	0.0160466	3417	tags=65%, list=26%, signal=49%	CDK4/PA2G4/UNG/NOP16/PPRC1/MYC/MYBBP1A/PES1/WDR74/RRP12/PUS1/PHB/PLK1/FARSA/MCM5/BYSL/GRWD1/RRP9/SORD/IMP4/EXOSC5/TBRG4/NOP2/AIMP2/PPAN/SLC29A2/IPO4/MAP3K6/SRM/TMEM97/NOC4L/SLC19A1
Melanogenesis	Melanogenesis	66	-0.399962	-2.0877	0.00454545	0.0258297	0.0170122	499	tags=18%, list=4%, signal=18%	WNT4/WNT11/MC1R/DCT/GNAO1/KIT/FZD9/ADCY2/CALML5/TYR/CALML3/TYRP1
Pancreatic secretion	Pancreatic secretion	52	0.409225	1.69052	0.00521512	0.0291721	0.0192136	2743	tags=44%, list=21%, signal=35%	PLCB1/ITPR1/CD38/ATP2B1/KCNMA1/CHRM3/SLC4A4/PLCB4/PLA2G2D/RYR2/TRPC1/PLA2G5/ATP1A2/ITPR2/ATP1B1/PRKCA/AMY2B/ATP1B2/SLC12A2/RAP1A/PRKCB/PLA2G2A/ADCY7
Oxidative phosphorylation	Oxidative phosphorylation	84	-0.595782	-3.27314	0.00531915	0.0292962	0.0192954	4107	tags=81%, list=31%, signal=56%	UQCRFS1/NDUFV2/SDHC/NDUFA10/TCIRG1/UQCRB/NDUFA12/COX17/ATP6V1D/NDUFC1/COX7C/UQCR11/NDUFA6/SDHA/NDUFB2/COX6B2/UQCRHL/NDUFA9/UQCRH/NDUFS3/NDUFA2/COX7A2/COX6C/NDUFA1/ATP6V1B2/LHPP/COX4I2/NDUFS2/NDUFS5/COX5A/UQCRQ/NDUFB11/NDUFC2/NDUFB9/NDUFB8/NDUFB4/COX4I1/NDUFB1/ATP6AP1/ATP6V0A1/ATP6V0B/ATP6V0D1/NDUFV3/CYC1/NDUFA11/NDUFB10/NDUFV1/NDUFS6/UQCR10/NDUFA8/UQCRC1/NDUFA7/COX8A/COX6A2/COX6A1/NDUFA13/COX6B1/…
Lysosome	Lysosome	90	-0.340812	-1.91616	0.00546448	0.0296407	0.0195222	3285	tags=49%, list=25%, signal=37%	CTSZ/AP1S1/CLTA/ASAH1/NAGA/NEU1/AP1B1/HEXA/NAGPA/CTSH/SORT1/MAN2B1/PLA2G15/AP1M1/SGSH/PPT2/AP1G2/CLN3/NPC2/ARSA/CTSF/CTNS/GM2A/CTSA/GLA/ATP6AP1/ATP6V0A1/MCOLN1/CD63/ATP6V0B/ATP6V0D1/GGA1/CTSD/CTSK/NAGLU/CLTB/ACP5/ATP6V0C/GBA/ARSG/ATP6V0D2/AP1M2/PSAPL1/ATP6V0A4
Ribosome	Ribosome	94	-0.561777	-3.18733	0.00568182	0.0299908	0.0197528	4773	tags=91%, list=36%, signal=59%	MRPS17/MRPL22/RPL24/RPS13/RPS23/RPL22/MRPL18/RPS12/RPL30/MRPL16/RPL10A/MRPL15/RPL27/MRPL20/RPSA/MRPL10/RPL41/MRPS7/MRPL11/RPL3/RPS21/RPS17/RPS18/MRPL34/RPL23A/RPL23/MRPL9/RPS14/MRPS5/RPL14/RPL13A/RPL27A/RPS29/RPS11/MRPL17/RPL36AL/MRPL36/RPS20/RPL19/RPS26/RPLP0/RPL32/MRPS16/MRPS15/RPL39/RPS4X/RPL10/RPS10/FAU/MRPS18A/RPL37/MRPS11/RPS5/RPL38/MRPL4/MRPS21/RPL7A/RPS3/RPS9/MRPL14/MRPL27/MRPL21/UBA52/RP…
Asthma	Asthma	22	0.553995	1.89706	0.00576369	0.0299908	0.0197528	3664	tags=68%, list=28%, signal=49%	HLA-DOA/HLA-DMB/HLA-DRA/HLA-DQA1/HLA-DQA2/HLA-DPA1/HLA-DRB1/IL10/HLA-DRB5/CD40LG/HLA-DQB1/HLA-DOB/HLA-DPB1/CD40/HLA-DMA
Parkinson disease	Parkinson disease	98	-0.437041	-2.49504	0.00578035	0.0299908	0.0197528	3265	tags=73%, list=25%, signal=56%	PARK7/UBA1/HTRA2/PINK1/UQCRFS1/NDUFV2/PRKACA/SDHC/UBE2J2/NDUFA10/UQCRB/NDUFA12/NDUFC1/COX7C/SLC25A4/UQCR11/NDUFA6/UBB/SDHA/UBE2L3/SLC25A5/NDUFB2/COX6B2/UQCRHL/NDUFA9/TH/UQCRH/NDUFS3/NDUFA2/VDAC1/COX7A2/COX6C/NDUFA1/COX4I2/NDUFS2/NDUFS5/COX5A/VDAC2/UQCRQ/NDUFB11/NDUFC2/NDUFB9/NDUFB8/NDUFB4/SLC25A6/COX4I1/NDUFB1/NDUFV3/CYC1/NDUFA11/PPIF/NDUFB10/NDUFV1/NDUFS6/UQCR10/NDUFA8/UQCRC1/NDUFA7/SNCA/COX8A/C…
Osteoclast differentiation	Osteoclast differentiation	96	0.354786	1.6512	0.00605327	0.0309581	0.02039	4710	tags=53%, list=36%, signal=34%	ITGB3/LILRB1/NFATC2/FCGR3A/TNFSF11/TNFRSF11B/FCGR2B/CSF1R/FCGR2A/LILRA1/PIK3CA/IFNG/LCP2/LILRB2/BTK/LILRB4/CAMK4/IL1B/CYLD/FCGR1A/BLNK/MAP3K7/CSF1/CREB1/PIK3R1/TGFBR2/STAT1/MAPK8/LCK/TAB2/NCF1/IFNGR1/IL1R1/CALCR/IFNAR2/IFNAR1/SYK/PPP3CA/SIRPG/LILRA5/AKT3/NCF2/NCF4/CHUK/TNFRSF11A/TEC/FCGR3B/TGFB2/MAPK9/TGFBR1/PLCG2
Platelet activation	Platelet activation	80	0.3742	1.67875	0.00630517	0.0316115	0.0208203	2743	tags=39%, list=21%, signal=31%	PLCB1/ITGB3/PIK3CG/F2R/P2RY12/ITGA2/P2RY1/ITPR1/RASGRP1/ROCK2/PRKG1/ROCK1/PRKACB/PLCB4/FCGR2A/PPP1R12A/PIK3CA/APBB1IP/LCP2/BTK/ITPR2/TBXAS1/LYN/PIK3R1/PRKCI/MYLK/RASGRP2/RAP1A/ITGB1/MYLK4/ADCY7
T cell receptor signaling pathway	T cell receptor signaling pathway	79	0.363876	1.6247	0.00636132	0.0316115	0.0208203	4727	tags=54%, list=36%, signal=35%	PTPRC/NFATC2/RASGRP1/CD3G/CD28/PIK3CA/IFNG/LCP2/VAV1/VAV3/GRAP2/PAK3/CD8A/ICOS/MAP3K7/CARD11/PIK3R1/IL10/CD8B/LCK/ITK/CD40LG/CD3D/CD247/SOS1/MALT1/CD4/DLG1/PPP3CA/MAP3K8/KRAS/NCK1/AKT3/NRAS/PTPN6/SOS2/CD3E/CHUK/CTLA4/TEC/PRKCQ/MAPK9/ZAP70
Non-alcoholic fatty liver disease (NAFLD)	Non-alcoholic fatty liver disease (NAFLD)	113	-0.303152	-1.78312	0.00653595	0.0316115	0.0208203	3248	tags=50%, list=25%, signal=38%	GSK3A/UQCR11/NDUFA6/SDHA/SREBF1/NDUFB2/COX6B2/UQCRHL/NDUFA9/UQCRH/NDUFS3/ADIPOR1/NDUFA2/RXRA/COX7A2/COX6C/NDUFA1/TRAF2/COX4I2/NDUFS2/BAX/NDUFS5/COX5A/UQCRQ/NDUFB11/NDUFC2/NDUFB9/NDUFB8/NDUFB4/COX4I1/NDUFB1/AKT1/NDUFV3/PIK3R2/CYC1/NDUFA11/NDUFB10/NDUFV1/NDUFS6/UQCR10/NDUFA8/UQCRC1/NDUFA7/COX8A/COX6A2/COX6A1/NDUFA13/COX6B1/COX5B/MAP3K11/NDUFB7/NDUFS7/NDUFA3/NDUFS8/PIK3CD/NDUFA4L2/PKLR
HALLMARK_KRAS_SIGNALING_DN	HALLMARK_KRAS_SIGNALING_DN	125	-0.365997	-2.20561	0.00657895	0.0316115	0.0208203	1350	tags=30%, list=10%, signal=28%	TFCP2L1/HSD11B2/GPR19/SPRR3/GAMT/SLC25A23/THNSL2/CELSR2/RYR1/YBX2/EPHA5/ADRA2C/CD207/ARHGDIG/KCNN1/SLC6A14/KRT15/ABCG4/ODZ2/SOX10/TNNI3/TGM1/FGFR3/AKR1B10/ALOX12B/SPTBN2/LYPD3/EFHD1/SNCB/CNTFR/KLK7/KLK8/PKP1/PRODH/KRT5/LGALS7/CALML5/KRT1
Alzheimer disease	Alzheimer disease	119	-0.35473	-2.10839	0.00662252	0.0316115	0.0208203	3263	tags=55%, list=25%, signal=42%	APBB1/UQCR11/NDUFA6/SDHA/CDK5R1/NDUFB2/COX6B2/UQCRHL/NDUFA9/UQCRH/NDUFS3/NDUFA2/COX7A2/COX6C/MAPK3/NDUFA1/APH1A/COX4I2/BAD/PLCB3/NDUFS2/NDUFS5/COX5A/CDK5/UQCRQ/NDUFB11/NDUFC2/NDUFB9/FADD/NDUFB8/NDUFB4/HSD17B10/COX4I1/NDUFB1/NDUFV3/CYC1/NDUFA11/NDUFB10/NDUFV1/PSENEN/GAPDH/NDUFS6/UQCR10/NDUFA8/UQCRC1/CAPN1/NDUFA7/SNCA/COX8A/COX6A2/COX6A1/NDUFA13/COX6B1/COX5B/NDUFB7/BACE2/MME/NDUFS7/APOE/NDUFA3/NDUF…
HALLMARK_XENOBIOTIC_METABOLISM	HALLMARK_XENOBIOTIC_METABOLISM	146	-0.275538	-1.70999	0.00719424	0.033259	0.0219054	1678	tags=28%, list=13%, signal=25%	VTN/PC/BCAR1/PYCR1/NINJ1/ECH1/PMM1/ACO2/FETUB/MPP2/LONP1/SLC6A12/PTGES/POR/CYP2C18/TMEM97/DDT/PEMT/AHCY/GSTM4/UPP1/ALDH3A1/BLVRB/GSTO1/DCXR/CYP27A1/FAH/JUP/APOE/PTGDS/RETSAT/CYP1A1/CDA/ARG1/RAP1GAP/CES1/EPHX1/NQO1/HES6/ABCC2/TYR
HALLMARK_ESTROGEN_RESPONSE_EARLY	HALLMARK_ESTROGEN_RESPONSE_EARLY	134	-0.292178	-1.7758	0.00724638	0.033259	0.0219054	2390	tags=38%, list=18%, signal=32%	SLC2A1/ADCY9/ASB13/FAM102A/DHCR7/SLC19A2/SLC9A3R1/FKBP4/NAV2/FDFT1/SLC7A2/ITPK1/P2RY2/GLA/ALDH3B1/FARP1/FASN/PPIF/PTGES/FAIM3/WFS1/ELF3/SYNGR1/KCNK15/CELSR2/TSKU/BLVRB/RAPGEFL1/SCNN1A/OVOL2/OLFM1/WWC1/LAD1/KRT15/CLIC3/NBL1/CELSR1/SLC1A4/HR/RAB17/RHOD/TTC39A/GREB1/HSPB8/SCARB1/SLC7A5/MLPH/TFF3/KLK10/SULT2B1/SFN
HALLMARK_ESTROGEN_RESPONSE_LATE	HALLMARK_ESTROGEN_RESPONSE_LATE	134	-0.346963	-2.10877	0.00724638	0.033259	0.0219054	2243	tags=43%, list=17%, signal=36%	XRCC3/DHCR7/NAB2/SLC9A3R1/FKBP4/CDC20/FDFT1/CACNA2D2/ETFB/ITPK1/SORD/GLA/ALDH3B1/FARP1/PPIF/PTGES/RNASEH2A/WFS1/ASS1/NMU/TSTA3/LLGL2/LSR/CELSR2/BLVRB/PERP/DCXR/GALE/RAPGEFL1/FABP5/SCNN1A/OVOL2/OLFM1/ST6GALNAC2/SCUBE2/TST/CLIC3/NBL1/HOMER2/S100A9/GJB3/GAL/SLC1A4/IMPA2/PKP3/HR/HSPB8/CKB/SCARB1/FGFR3/SLC7A5/TFF3/CDH1/KLK11/TRIM29/KLK10/SULT2B1/SFN
HALLMARK_APICAL_SURFACE	HALLMARK_APICAL_SURFACE	29	-0.409782	-1.76217	0.00757576	0.0343306	0.0226112	508	tags=24%, list=4%, signal=23%	RTN4RL1/HSPB1/MAL/ATP6V0A4/LYPD3/PCSK9/RHCG
HALLMARK_OXIDATIVE_PHOSPHORYLATION	HALLMARK_OXIDATIVE_PHOSPHORYLATION	166	-0.459855	-2.93185	0.00787402	0.0352362	0.0232076	4603	tags=77%, list=35%, signal=51%	MFN2/NDUFAB1/ATP5L/COX7A2L/ATP5A1/OAT/ATP5O/ATP5C1/PDHA1/MDH1/ATP6V1E1/ACADVL/ATP5E/HTRA2/ATP5J/MRPL15/UQCRFS1/NDUFV2/LDHB/LDHA/TOMM22/SDHC/TCIRG1/MRPL11/DECR1/DLST/CS/AFG3L2/ACAA1/ALAS1/UQCRB/MRPL34/GRPEL1/OGDH/COX17/ATP6V1D/SUCLG1/NDUFC1/COX7C/RHOT2/SLC25A4/IDH3B/UQCR11/NDUFA6/SDHA/SLC25A5/NDUFB2/ATP5B/NDUFA9/AIFM1/UQCRH/MRPS15/NDUFS3/HADHB/NDUFA2/VDAC1/COX7A2/COX6C/IDH2/NDUFA1/GOT2/BCKDHA/OXA1…
cAMP signaling pathway	cAMP signaling pathway	130	0.320182	1.55443	0.00819672	0.0362275	0.0238605	2803	tags=32%, list=21%, signal=25%	EDN3/GRIA2/PLCE1/CREB5/F2R/PLN/ATP2B1/SUCNR1/ADRB1/ROCK2/OXTR/NPY1R/BDNF/ROCK1/GRIA4/PRKACB/RYR2/PPP1R12A/PIK3CA/PTGER2/VAV1/VAV3/ATP1A2/CAMK4/ATP1B1/EDNRA/PDE4B/RAPGEF4/GRIN3A/ATP1B2/PDE10A/CREB1/PIK3R1/MAPK8/PPP1R1B/RAP1A/PDE3B/RAC2/ADCY7/CAMK2D/TSHR
Th1 and Th2 cell differentiation	Th1 and Th2 cell differentiation	68	0.383015	1.67828	0.00883838	0.0383955	0.0252884	4727	tags=57%, list=36%, signal=37%	NFATC2/IL2RA/HLA-DOA/CD3G/MAML2/JAK2/STAT4/IFNG/HLA-DMB/HLA-DRA/HLA-DQA1/HLA-DQA2/IL12A/HLA-DPA1/HLA-DRB1/STAT1/MAPK8/IL2RB/HLA-DRB5/LCK/CD3D/CD247/HLA-DQB1/JAK3/HLA-DOB/CD4/IFNGR1/IL2RG/PPP3CA/HLA-DPB1/HLA-DMA/TBX21/CD3E/CHUK/RBPJ/PRKCQ/IL12RB1/MAPK9/ZAP70
Systemic lupus erythematosus	Systemic lupus erythematosus	66	0.372655	1.61912	0.00895141	0.0383955	0.0252884	3664	tags=47%, list=28%, signal=34%	C7/FCGR3A/HLA-DOA/CD80/C3/C5/CD28/FCGR2A/CD86/IFNG/C4A/HLA-DMB/HLA-DRA/HLA-DQA1/FCGR1A/HLA-DQA2/HLA-DPA1/HLA-DRB1/TROVE2/IL10/C1QC/HLA-DRB5/C1QB/CD40LG/HLA-DQB1/HLA-DOB/C1QA/SSB/HLA-DPB1/CD40/HLA-DMA
Collecting duct acid secretion	Collecting duct acid secretion	15	-0.595459	-2.09374	0.00900901	0.0383955	0.0252884	2490	tags=53%, list=19%, signal=43%	ATP6V1B2/CLCNKB/ATP6V0A1/ATP6V0D1/ATP6V1F/ATP6V0C/ATP6V0D2/ATP6V0A4
Pentose phosphate pathway	Pentose phosphate pathway	20	-0.509196	-1.9368	0.00931677	0.03924	0.0258447	2271	tags=50%, list=17%, signal=41%	PFKL/TALDO1/RBKS/G6PD/DERA/ALDOA/PGLS/PFKP/GPI/TKT
Steroid biosynthesis	Steroid biosynthesis	8	-0.688078	-1.91154	0.0113636	0.0466644	0.0307346	2238	tags=75%, list=17%, signal=62%	DHCR7/NSDHL/FDFT1/EBP/LSS/TM7SF2
Drug metabolism - cytochrome P450	Drug metabolism - cytochrome P450	35	-0.433208	-1.94014	0.0114504	0.0466644	0.0307346	2298	tags=49%, list=17%, signal=40%	GSTA4/ADH7/GSTM3/GSTA3/GSTM2/ALDH3B1/UGT1A6/GSTM4/ALDH3A1/GSTO1/UGT1A7/MGST3/GSTO2/GSTM1/MGST1/GSTP1/ALDH3B2
Glycolysis / Gluconeogenesis	Glycolysis / Gluconeogenesis	43	-0.398502	-1.88319	0.0115385	0.0466644	0.0307346	2271	tags=37%, list=17%, signal=31%	PFKL/ADH7/ALDH1B1/PCK2/TPI1/ALDH3B1/GAPDH/ENO2/G6PC3/ALDOA/ALDH3A1/PFKP/GPI/GAPDHS/PKLR/ALDH3B2
Epstein-Barr virus infection	Epstein-Barr virus infection	139	0.309869	1.52203	0.0116009	0.0466644	0.0307346	4710	tags=46%, list=36%, signal=30%	CXCL10/CDK6/HLA-DOA/CD3G/POLK/TLR2/CR2/DDX58/NEDD4/FAS/PIK3CA/HLA-DMB/BTK/RB1/HLA-DRA/CD19/HLA-DQA1/BLNK/HLA-DQA2/MAP3K7/LYN/HLA-DPA1/PIK3R1/APAF1/HLA-DRB1/ITGAL/B2M/STAT1/MAPK8/HLA-DRB5/CD58/TAB2/CD3D/CD247/IL6/CASP8/HLA-DQB1/FCER2/JAK3/TBK1/IRAK4/HLA-DOB/IFNAR2/IFNAR1/CCND2/SYK/HLA-DPB1/CD40/CASP3/HLA-DMA/CIR1/HLA-B/AKT3/CCNE2/CD3E/CHUK/RBPJ/SAP30/PSMC6/GADD45A/MAPK9/SKP2/OAS2/PLCG2
HALLMARK_REACTIVE_OXIGEN_SPECIES_PATHWAY	HALLMARK_REACTIVE_OXIGEN_SPECIES_PATHWAY	39	-0.382003	-1.76236	0.011811	0.0469816	0.0309435	3554	tags=54%, list=27%, signal=39%	MSRA/SOD1/STK25/NDUFA6/EGLN2/ABCC1/PRDX1/ERCC2/NDUFS2/GPX4/NDUFB4/G6PD/FTL/TXN/TXNRD2/HMOX2/PFKP/ATOX1/MGST1/MBP/NQO1
Salivary secretion	Salivary secretion	45	0.404587	1.6273	0.0133333	0.0524542	0.0345479	1982	tags=40%, list=15%, signal=34%	PLCB1/ITPR1/CD38/ATP2B1/KCNMA1/ADRB1/CHRM3/LYZ/PRKG1/PRKACB/PLCB4/ATP1A2/ITPR2/ATP1B1/PRKCA/KCNN4/ATP1B2/SLC12A2
HALLMARK_P53_PATHWAY	HALLMARK_P53_PATHWAY	138	-0.25243	-1.54177	0.0142857	0.0547987	0.0360921	2897	tags=35%, list=22%, signal=27%	HMOX1/FAM162A/BAK1/RXRA/ABHD4/SPHK1/GNB2L1/HIST1H1C/MAPKAPK3/RAB40C/CDKN1A/CTSF/SLC19A2/S100A10/CD81/BAX/GM2A/TAX1BP3/IER5/ALOX15B/NINJ1/PMM1/CTSD/RPL36/HRAS/RPL18/UPP1/PERP/FDXR/DCXR/RETSAT/BAIAP2/AK1/SDC1/SLC3A2/JAG2/HIST3H2A/CDKN2A/EPS8L2/GPX2/CLCA2/H2AFJ/EPHX1/OSGIN1/SERPINB5/KLK8/KRT17/SFN
Huntington disease	Huntington disease	139	-0.252314	-1.54627	0.0142857	0.0547987	0.0360921	3265	tags=47%, list=25%, signal=36%	SLC25A4/UQCR11/NDUFA6/CLTA/SDHA/SLC25A5/NDUFB2/COX6B2/UQCRHL/NDUFA9/UQCRH/NDUFS3/NDUFA2/VDAC1/COX7A2/COX6C/NDUFA1/DCTN1/COX4I2/POLR2J/PLCB3/POLR2F/AP2A1/GPX1/NDUFS2/BAX/NDUFS5/COX5A/VDAC2/UQCRQ/NDUFB11/NDUFC2/NDUFB9/NDUFB8/NDUFB4/SLC25A6/COX4I1/NDUFB1/POLR2E/AP2S1/NDUFV3/CYC1/NDUFA11/PPIF/NDUFB10/NDUFV1/NDUFS6/UQCR10/NDUFA8/UQCRC1/POLR2I/NDUFA7/COX8A/COX6A2/CLTB/COX6A1/NDUFA13/COX6B1/COX5B/NDUFB7…
Thermogenesis	Thermogenesis	145	-0.252446	-1.5558	0.0143885	0.0547987	0.0360921	3238	tags=51%, list=24%, signal=39%	MAPK11/UQCRB/NDUFA12/CREB3/COX17/CPT2/NDUFC1/COX7C/SMARCB1/UQCR11/NDUFA6/SDHA/NDUFB2/COX6B2/SIRT6/UQCRHL/SMARCD3/NDUFA9/ACTB/SMARCA4/UQCRH/NDUFS3/MAP2K3/RPTOR/NDUFA2/NPR1/COX7A2/COX6C/NDUFA1/LIPE/ADCY9/COX4I2/AKT1S1/NDUFS2/MAPK12/NDUFS5/COX5A/RPS6KB2/UQCRQ/NDUFB11/NDUFC2/NDUFB9/NDUFB8/NDUFB4/SLC25A29/COX4I1/NDUFB1/ACTG1/NDUFV3/CYC1/NDUFA11/NDUFB10/NDUFV1/NDUFS6/UQCR10/NDUFA8/UQCRC1/NDUFAF3/HRAS/N…
Renin secretion	Renin secretion	41	0.412912	1.62721	0.0146667	0.0552702	0.0364026	1537	tags=32%, list=12%, signal=28%	EDN3/PLCB1/PDE1C/ITPR1/KCNMA1/PDE1A/ADRB1/PTGER4/PRKACB/PLCB4/PTGER2/ITPR2/EDNRA
Fatty acid elongation	Fatty acid elongation	19	-0.474696	-1.79827	0.0151515	0.0565025	0.0372142	3068	tags=68%, list=23%, signal=53%	ELOVL1/HADHB/ACOT4/PPT2/HADHA/ECHS1/ACOT7/MECR/ACOT2/ACOT1/ELOVL7/TECR/THEM5
Estrogen signaling pathway	Estrogen signaling pathway	89	-0.295897	-1.66227	0.0163934	0.0596305	0.0392744	1672	tags=26%, list=13%, signal=23%	MAP2K2/AKT1/PIK3R2/CTSD/HRAS/KRT31/KRT34/HSPA2/KRT23/KRT9/KRT27/PIK3CD/KRT15/GABBR2/KRT10/SHC2/GNAO1/ADCY2/KRT17/CALML5/CALML3/KRT14/KRT16
HALLMARK_ANDROGEN_RESPONSE	HALLMARK_ANDROGEN_RESPONSE	80	0.337995	1.51632	0.0163934	0.0596305	0.0392744	3823	tags=41%, list=29%, signal=30%	LIFR/CDK6/AKAP12/SEPP1/ALDH1A3/FKBP5/ITGAV/ANKH/SLC26A2/TNFAIP8/GUCY1A3/RPS6KA3/ELL2/ADAMTS1/SEC24D/IQGAP2/SLC38A2/TARP/B2M/DNAJB9/ZBTB10/ABHD2/AZGP1/LMAN1/PDLIM5/TSC22D1/MERTK/SPCS3/APPBP2/PGM3/MAK/NDRG1/KRT8
Hepatitis B	Hepatitis B	117	0.308844	1.48157	0.01649	0.0596305	0.0392744	4167	tags=40%, list=31%, signal=28%	CREB5/NFATC2/TLR4/IFIH1/TLR2/JAK2/STAT4/DDX58/FAS/PIK3CA/TLR3/ATF2/RB1/PRKCA/CASP12/FASLG/MAP3K1/MAP3K7/MMP9/CREB1/PIK3R1/APAF1/TGFBR2/STAT1/MAPK8/TICAM2/PRKCB/EGR2/TAB2/IL6/CASP8/SOS1/JAK3/TBK1/IRAK4/TGFB3/IFNAR1/CASP10/BRAF/KRAS/CASP3/SMAD4/AKT3/NRAS/DDX3X/SOS2/CCNE2
B cell receptor signaling pathway	B cell receptor signaling pathway	57	0.37364	1.57382	0.016731	0.059897	0.03945	4322	tags=53%, list=33%, signal=36%	NFATC2/DAPP1/CR2/PIK3AP1/FCGR2B/PIK3CA/VAV1/VAV3/BTK/CD72/CD19/INPP5D/BLNK/CARD11/LYN/PIK3R1/PRKCB/RAC2/SOS1/MALT1/SYK/CD22/PPP3CA/KRAS/RASGRP3/AKT3/NRAS/PTPN6/SOS2/CHUK
Endocrine and other factor-regulated calcium reabsorption	Endocrine and other factor-regulated calcium reabsorption	33	0.43624	1.63796	0.0177353	0.0628354	0.0413852	1734	tags=30%, list=13%, signal=26%	PLCB1/SLC8A1/ATP2B1/PRKACB/PLCB4/ATP1A2/ATP1B1/PRKCA/KL/ATP1B2
Small cell lung cancer	Small cell lung cancer	66	0.354766	1.5414	0.0179028	0.0628354	0.0413852	2073	tags=30%, list=16%, signal=26%	BIRC3/CDK6/ITGA2/RARB/POLK/ITGAV/BIRC2/COL4A3/TRAF1/ITGA6/PIK3CA/LAMA2/PTGS2/RB1/LAMA4/COL4A4/XIAP/LAMB1/PIK3R1/APAF1
Amino sugar and nucleotide sugar metabolism	Amino sugar and nucleotide sugar metabolism	42	-0.341758	-1.6063	0.0192308	0.0668409	0.0440234	1518	tags=57%, list=11%, signal=51%	PGM1/PMM2/GMDS/MPI/NAGK/GNPDA1/HEXA/FUK/GALT/GMPPB/GMPPA/CYB5R3/PMM1/CYB5R1/CYB5R2/TSTA3/NANS/UAP1L1/GALE/GPI/GALK1/AMDHD2/RENBP/CHIT1
Arachidonic acid metabolism	Arachidonic acid metabolism	39	-0.343744	-1.58585	0.019685	0.0672932	0.0443213	2474	tags=44%, list=19%, signal=36%	CYP2U1/CYP4F3/ALOX12/GGT1/GPX1/CBR3/ALOX15B/PTGES/PTGES2/PTGDS/PLA2G2F/GPX2/PLA2G3/PLA2G4E/PLA2G4D/ALOX12B/PLA2G4F
HALLMARK_DNA_REPAIR	HALLMARK_DNA_REPAIR	122	-0.269559	-1.60437	0.0197368	0.0672932	0.0443213	4521	tags=58%, list=34%, signal=39%	POLR2H/RPA3/POLR2G/RAD51/DGUOK/TAF1C/ZNF707/DDB2/POLR1D/ADA/RAE1/CETN2/AAAS/RFC2/POLR2A/POLD4/FEN1/THOC4/DDB1/TH1L/ZNRD1/COX17/POLR1C/ERCC1/STX3/ZWINT/GTF2F1/RBX1/MRPL40/POLL/VPS37D/NME3/RDBP/MPG/DAD1/SUPT5H/TAF6/SDCBP/COBRA1/SURF1/LIG1/TARBP2/POLR2J/VPS37B/ERCC2/POLR2F/BOLA2/ITPA/GTF3C5/IMPDH2/BCAP31/GPX4/NT5C/POLE4/VPS28/SNAPC4/BCAM/TAF10/NME1/POLR2E/POLD1/GUK1/ADRM1/APRT/EDF1/POLR2I/SAC3D1/DFN…
Kaposi sarcoma-associated herpesvirus infection	Kaposi sarcoma-associated herpesvirus infection	122	0.298179	1.44113	0.02	0.067365	0.0443686	4155	tags=41%, list=31%, signal=28%	IL6ST/PIK3CG/FGF2/NFATC2/CD200R1/CDK6/ITPR1/C3/GNG2/CLEC2B/JAK2/CCR5/CCR4/FAS/PIK3CA/CD86/TLR3/PTGS2/RB1/CCR1/ITPR2/CCR8/CREB1/LYN/PIK3R1/ANGPT2/STAT1/MAPK8/VEGFA/HCK/IL6/CASP8/TBK1/IFNGR1/IFNAR2/IFNAR1/HIF1A/GNB4/SYK/PPP3CA/PIK3R5/KRAS/CASP3/GNGT1/HLA-B/GNB3/AKT3/NRAS/GNGT2/GNG12
Fructose and mannose metabolism	Fructose and mannose metabolism	24	-0.430533	-1.76968	0.0201342	0.067365	0.0443686	3904	tags=71%, list=30%, signal=50%	PMM2/GMDS/AKR1B1/MPI/PFKM/FUK/KHK/GMPPB/PFKL/GMPPA/SORD/TPI1/PMM1/TSTA3/ALDOA/PFKP/AKR1B10
MAPK signaling pathway	MAPK signaling pathway	205	0.272428	1.40181	0.0223964	0.07424	0.0488967	4700	tags=48%, list=36%, signal=32%	ANGPT1/FGF2/PDGFC/FGF7/HGF/RASA2/FGF1/RASGRP1/CACNA2D1/BDNF/TAOK1/NGFR/CSF1R/PRKACB/CACNA2D4/FAS/TGFA/PDGFA/PDGFRA/ATF2/IL1RAP/RASA1/MAP3K2/PRKCA/IL1B/CACNA2D3/RPS6KA3/FASLG/MEF2C/FLT1/MAP3K1/AREG/DUSP5/PDGFD/IGF1/MAP3K7/CACNB4/CSF1/PTPN7/MAP3K5/KITLG/TGFBR2/MECOM/ANGPT2/CACNA1I/FGF5/MAPK8/DUSP6/RASGRP2/RAP1A/PRKCB/VEGFA/EFNA5/PTPRR/RAC2/TAB2/TEK/SOS1/FLT3/CD14/ERBB4/IRAK4/PLA2G4A/RASGRF2/TGFB3/I…
Legionellosis	Legionellosis	42	0.394634	1.56087	0.0229111	0.0742938	0.0489321	2863	tags=40%, list=22%, signal=32%	CR1/TLR4/TLR2/C3/NAIP/NLRC4/ITGAM/IL1B/ITGB2/IL12A/CLK1/APAF1/IL18/CASP7/IL6/CASP8/CD14
AGE-RAGE signaling pathway in diabetic complications	AGE-RAGE signaling pathway in diabetic complications	70	0.334016	1.46061	0.0230179	0.0742938	0.0489321	4710	tags=51%, list=36%, signal=33%	PLCB1/PLCE1/CYBB/NOX4/VCAM1/JAK2/COL4A3/PLCB4/PIK3CA/SERPINE1/PRKCA/IL1B/COL4A4/PIK3R1/TGFBR2/STAT1/MAPK8/PRKCB/VEGFA/CCL2/IL6/TGFB3/FOXO1/KRAS/CASP3/SMAD4/AKT3/NRAS/AGTR1/VEGFC/EGR1/TGFB2/MAPK9/TGFBR1/PLCB2/PLCG2
Mineral absorption	Mineral absorption	29	0.435188	1.59007	0.0230352	0.0742938	0.0489321	2146	tags=41%, list=16%, signal=35%	TF/SLC8A1/ATP2B1/SLC40A1/STEAP2/ATP1A2/TRPM7/ATP1B1/ATP1B2/MT1H/MT1M/CYBRD1
Olfactory transduction	Olfactory transduction	101	-0.254505	-1.46803	0.0235294	0.0752101	0.0495356	227	tags=6%, list=2%, signal=6%	SLC8A2/OR7A5/SLC24A4/GNAL/CALML5/CALML3
alpha-Linolenic acid metabolism	alpha-Linolenic acid metabolism	15	-0.497528	-1.74939	0.027027	0.0850095	0.0559898	424	tags=33%, list=3%, signal=32%	PLA2G2F/PLA2G3/PLA2G4E/PLA2G4D/PLA2G4F
Glycosphingolipid biosynthesis - ganglio series	Glycosphingolipid biosynthesis - ganglio series	7	0.659501	1.56272	0.0270701	0.0850095	0.0559898	103	tags=29%, list=1%, signal=28%	ST6GALNAC5/ST8SIA5
Calcium signaling pathway	Calcium signaling pathway	123	0.288321	1.39374	0.0282021	0.0877944	0.057824	2912	tags=33%, list=22%, signal=26%	PLCB1/PLCE1/F2R/PDE1C/PLN/SLC8A1/ITPR1/CD38/ATP2B1/PDE1A/CYSLTR1/ADRB1/GRPR/OXTR/CHRM3/PTGFR/PRKACB/PLCB4/RYR2/AVPR1A/PDGFRA/ITPR2/CAMK4/STIM2/PRKCA/HTR7/EDNRA/GRM5/PTAFR/CACNA1I/CXCR4/MYLK/PRKCB/CYSLTR2/HTR2C/HRH1/MYLK4/ADCY7/CAMK2D/ERBB4/HTR2A
HALLMARK_CHOLESTEROL_HOMEOSTASIS	HALLMARK_CHOLESTEROL_HOMEOSTASIS	49	-0.317761	-1.52251	0.0295359	0.0902174	0.0594199	2564	tags=51%, list=19%, signal=41%	ANXA5/ETHE1/DHCR7/FDPS/NSDHL/FDFT1/MVD/GSTM2/LGALS3/CHKA/EBP/ACTG1/ECH1/FASN/LSS/SCD/PMVK/TMEM97/MVK/FABP5/PCYT2/TM7SF2/S100A11/MAL2/CBS
HALLMARK_ADIPOGENESIS	HALLMARK_ADIPOGENESIS	153	-0.227956	-1.4222	0.0296296	0.0902174	0.0594199	2668	tags=34%, list=20%, signal=27%	PEX14/LIPE/JAGN1/BCKDHA/LPCAT3/AGPAT3/CRAT/PFKL/DHCR7/CYP4B1/MDH2/TALDO1/ETFB/ECHS1/UQCRQ/GPX4/DGAT1/AGPAT6/ESRRA/IDH3G/ECH1/ACO2/CYC1/UQCR10/UQCRC1/POR/ABCB8/COX8A/DDT/ALDOA/COX6A1/PEMT/UCK1/SLC19A1/QDPR/VEGFB/NDUFB7/SLC25A10/MGST3/SLC25A1/ACADS/FAH/APOE/SAMM50/TKT/RETSAT/CHCHD10/TST/CIDEA/HSPB8/SCARB1/REEP6
cGMP-PKG signaling pathway	cGMP-PKG signaling pathway	107	0.306148	1.44762	0.0298686	0.0902174	0.0594199	1965	tags=26%, list=15%, signal=22%	PLCB1/PIK3CG/CREB5/NFATC2/PLN/SLC8A1/ITPR1/ATP2B1/KCNMA1/KCNMB4/ADRB1/ROCK2/PRKG1/ROCK1/PLCB4/PPP1R12A/ATF2/MEF2A/ATP1A2/ITPR2/PDE5A/ATP1B1/MEF2C/EDNRA/ATP1B2/TRPC6/CREB1/RGS2
HALLMARK_MITOTIC_SPINDLE	HALLMARK_MITOTIC_SPINDLE	149	0.28101	1.38713	0.0299885	0.0902174	0.0594199	3104	tags=30%, list=23%, signal=23%	RASA2/CENPE/DOCK4/DOCK2/BRCA2/RAPGEF6/KIF20B/ROCK1/KIF15/SMC4/ARHGAP29/PPP4R2/RASA1/CCDC88A/RICTOR/EPB41L2/SASS6/LATS1/ARHGEF3/KIF5B/APC/PALLD/PCM1/FGD6/HOOK3/ARHGAP5/ECT2/STK38L/RAPGEF5/CEP57/SORBS2/CD2AP/TLK1/FBXO5/PCGF5/CEP192/SOS1/ARFGEF1/TOP2A/SMC3/DST/PDLIM5/TUBD1/DLG1
Thyroid hormone synthesis	Thyroid hormone synthesis	43	0.38248	1.51695	0.0336927	0.100517	0.0662032	2803	tags=37%, list=21%, signal=29%	PLCB1/CREB5/ITPR1/SLC26A4/PRKACB/PLCB4/ATF2/ATP1A2/ITPR2/ATP1B1/PRKCA/ATP1B2/CREB1/PRKCB/ADCY7/TSHR
Chagas disease (American trypanosomiasis)	Chagas disease (American trypanosomiasis)	78	0.324894	1.44978	0.0343075	0.101505	0.0668541	3294	tags=38%, list=25%, signal=29%	PLCB1/TLR4/PPP2R2B/CD3G/TLR2/C3/TLR6/PLCB4/FAS/PIK3CA/IFNG/SERPINE1/IL1B/FASLG/IL12A/PIK3R1/TGFBR2/MAPK8/IL10/C1QC/C1QB/CCL2/CD3D/CD247/IL6/CASP8/IRAK4/IFNGR1/TGFB3/C1QA
Adrenergic signaling in cardiomyocytes	Adrenergic signaling in cardiomyocytes	96	0.311306	1.44884	0.035109	0.101632	0.0669378	1934	tags=24%, list=15%, signal=21%	PLCB1/PIK3CG/CREB5/PLN/SLC8A1/PPP2R2B/ATP2B1/CACNA2D1/ADRB1/PRKACB/PLCB4/CACNA2D4/RYR2/SCN7A/ATF2/ATP1A2/ATP1B1/PRKCA/CACNA2D3/RAPGEF4/ATP1B2/CACNB4/CREB1
Vibrio cholerae infection	Vibrio cholerae infection	34	-0.338676	-1.50163	0.0351562	0.101632	0.0669378	4007	tags=59%, list=30%, signal=41%	PRKACA/TCIRG1/TJP2/ATP6V1D/KDELR3/ACTB/ARF1/KDELR1/ATP6V1B2/ADCY9/SEC61B/ATP6AP1/ATP6V0A1/ACTG1/ATP6V0B/ATP6V0D1/ATP6V1F/ATP6V0C/ATP6V0D2/ATP6V0A4
Insulin secretion	Insulin secretion	52	0.357434	1.47657	0.0352021	0.101632	0.0669378	3386	tags=42%, list=26%, signal=32%	PLCB1/CREB5/KCNMA1/KCNMB4/CHRM3/PRKACB/PLCB4/RYR2/ATF2/ATP1A2/ATP1B1/PRKCA/KCNN4/RAPGEF4/ATP1B2/CREB1/PRKCB/ADCY7/CAMK2D/RIMS2/KCNMB3/CAMK2B
HALLMARK_UV_RESPONSE_UP	HALLMARK_UV_RESPONSE_UP	107	-0.232295	-1.36523	0.0363636	0.10324	0.0679972	2213	tags=31%, list=17%, signal=26%	CCNE1/NR4A1/MMP14/FKBP4/SQSTM1/CDC34/DGAT1/CDKN1C/CHKA/GRINA/AP2S1/CYB5R1/PPIF/SLC6A12/ENO2/SIGMAR1/MRPL23/CLTB/ALDOA/ONECUT1/SPR/BSG/ATP6V1F/HSPA2/SLC6A8/OLFM1/TST/CYP1A1/GAL/MAPK8IP2/CDK2/EPHX1/CTSL2
Ras signaling pathway	Ras signaling pathway	149	0.275281	1.35885	0.0369089	0.10324	0.0679972	4323	tags=50%, list=33%, signal=34%	ANGPT1/PLCE1/FGF2/PDGFC/FGF7/HGF/RASA2/FGF1/RASGRP1/BDNF/GNG2/NGFR/CSF1R/PRKACB/PLA2G2D/PIK3CA/TGFA/PDGFA/PLA2G5/PDGFRA/RASA1/PAK3/PRKCA/FASLG/FLT1/HTR7/REL/PDGFD/IGF1/CSF1/KITLG/PIK3R1/RAPGEF5/ANGPT2/RASSF5/RGL1/FGF5/MAPK8/KSR2/RASGRP2/RAP1A/PRKCB/VEGFA/PLA2G2A/EFNA5/RAC2/TEK/SOS1/RASAL3/FLT3/TBK1/PLA2G4A/RASGRF2/GNB4/EGF/SHOC2/SHC4/PTPN11/NF1/KRAS/GNGT1/RASGRP3/GNB3/RAP1B/AKT3/NRAS/KDR/GNGT2/GN…
Citrate cycle (TCA cycle)	Citrate cycle (TCA cycle)	24	-0.406734	-1.67186	0.0369128	0.10324	0.0679972	4681	tags=75%, list=35%, signal=49%	SDHB/PDHA1/MDH1/SDHC/DLST/CS/OGDH/SUCLG1/IDH3B/SDHA/IDH2/MDH2/PCK2/FH/PC/IDH3G/ACO2/OGDHL
Ovarian steroidogenesis	Ovarian steroidogenesis	24	-0.403463	-1.65842	0.0369128	0.10324	0.0679972	851	tags=33%, list=6%, signal=31%	HSD17B1/CYP1A1/LHB/SCARB1/PLA2G4E/PLA2G4D/PLA2G4F/ADCY2
Base excision repair	Base excision repair	23	-0.406091	-1.63426	0.0402685	0.111753	0.0736037	3999	tags=70%, list=30%, signal=49%	POLD4/FEN1/XRCC1/UNG/POLE/POLL/NEIL2/MPG/APEX2/SMUG1/LIG1/MUTYH/POLE4/POLD1/POLD2/NTHL1
Cocaine addiction	Cocaine addiction	28	0.419817	1.52472	0.0408719	0.112555	0.0741321	2450	tags=32%, list=19%, signal=26%	GRIA2/CREB5/BDNF/PRKACB/ATF2/GRIN3A/CREB1/SLC18A1/PPP1R1B
Linoleic acid metabolism	Linoleic acid metabolism	17	-0.45372	-1.6824	0.042042	0.114894	0.0756723	424	tags=29%, list=3%, signal=29%	PLA2G2F/PLA2G3/PLA2G4E/PLA2G4D/PLA2G4F
Pyruvate metabolism	Pyruvate metabolism	24	-0.389518	-1.60109	0.0436242	0.117886	0.0776432	2192	tags=67%, list=17%, signal=56%	PDHA1/MDH1/LDHB/ALDH9A1/LDHA/ACOT12/ACACB/ALDH1B1/MDH2/PCK2/HAGH/FH/GRHPR/PC/LDHD/PKLR
HALLMARK_MYC_TARGETS_V1	HALLMARK_MYC_TARGETS_V1	150	-0.217139	-1.35356	0.0437956	0.117886	0.0776432	4780	tags=55%, list=36%, signal=35%	C1QBP/SF3B3/U2AF1/VDAC3/SSBP1/APEX1/PWP1/NDUFAB1/RPL22/ERH/HSP90AB1/EIF3D/PSMB2/NOP56/RANBP1/HSPE1/RNPS1/XRCC6/CTPS/LDHA/SNRPD3/LSM7/MRPS18B/MCM2/MRPL9/PSMD3/EIF4A1/RPL14/CDK4/PA2G4/EXOSC7/CCT7/PRPF31/UBE2L3/PCBP1/NOP16/PPM1G/RPLP0/MYC/PSMB3/PABPC4/PSMC4/CAD/SNRPD2/EIF3B/VDAC1/PPIA/LSM2/PHB/GOT2/HDGF/GNB2L1/KPNA2/FBL/RPS10/SLC25A3/PHB2/SNRPA/PSMD8/TRIM28/NHP2/MCM5/RPS5/COX5A/CDC20/CCT3/IMPDH2/RPS…
Signaling pathways regulating pluripotency of stem cells	Signaling pathways regulating pluripotency of stem cells	96	0.298561	1.38952	0.0496368	0.132612	0.0873421	2069	tags=26%, list=16%, signal=22%	LIFR/IL6ST/FGF2/SKIL/INHBA/LIF/RIF1/REST/JAK2/PIK3CA/HESX1/PAX6/ESRRB/SMARCAD1/TBX3/FZD6/SMAD5/BMI1/WNT5A/APC/IGF1/POU5F1B/PIK3R1/ID4/FZD1
HIF-1 signaling pathway	HIF-1 signaling pathway	71	0.317607	1.39769	0.0507614	0.134612	0.0886593	3386	tags=37%, list=26%, signal=27%	ANGPT1/TF/CYBB/TLR4/PIK3CA/IFNG/SERPINE1/PRKCA/FLT1/IGF1/HK3/PIK3R1/CUL2/ANGPT2/HKDC1/PRKCB/VEGFA/RPS6KB1/PDK1/CAMK2D/TEK/IL6/IFNGR1/HIF1A/EGF/CAMK2B
HALLMARK_FATTY_ACID_METABOLISM	HALLMARK_FATTY_ACID_METABOLISM	119	-0.227405	-1.35162	0.0529801	0.139462	0.0918541	2689	tags=34%, list=20%, signal=27%	GCDH/NCAPH2/UROD/TP53INP2/BPHL/ERP29/CRAT/RDH16/PCBD1/ADH7/MDH2/S100A10/NSDHL/FH/GRHPR/ECHS1/CBR3/HSD17B10/UROS/HAO2/H2AFZ/IDH3G/ACOT2/ECH1/ACO2/FASN/ENO2/NTHL1/GSTZ1/ALDOA/LGALS1/ALDH3A1/ACADS/RETSAT/CYP1A1/MIF/CIDEA/REEP6/EPHX1/GAPDHS
HALLMARK_COAGULATION	HALLMARK_COAGULATION	79	0.307082	1.37112	0.0547074	0.142958	0.0941564	1463	tags=24%, list=11%, signal=22%	ITGB3/CFI/TF/ITGA2/P2RY1/TFPI2/CFH/C3/ANXA1/PLEK/THBS1/OLR1/CFB/F2RL2/MASP2/SERPINE1/FBN1/ACOX2/ADAM9
Human cytomegalovirus infection	Human cytomegalovirus infection	148	0.267236	1.31657	0.0555556	0.144122	0.0949233	4175	tags=41%, list=32%, signal=28%	PLCB1/ITGB3/CREB5/NFATC2/CDK6/ITPR1/ROCK2/ITGAV/PTGER4/GNG2/ROCK1/PRKACB/CCR5/PLCB4/FAS/PIK3CA/PDGFRA/ATF2/PTGER2/PTGS2/RB1/CCR1/IL10RA/ITPR2/PRKCA/IL1B/FASLG/CREB1/PIK3R1/B2M/CXCR4/PRKCB/VEGFA/CCL4/RPS6KB1/RAC2/CCL2/ADCY7/IL6/CASP8/SOS1/TBK1/CCL4L2/IL1R1/GNB4/PPP3CA/CXCL12/KRAS/CASP3/GNGT1/HLA-B/GNB3/AKT3/CCL3L3/NRAS/GNGT2/GNA13/GNG12/SOS2/ARHGEF12
HALLMARK_APICAL_JUNCTION	HALLMARK_APICAL_JUNCTION	121	0.278253	1.34525	0.0561404	0.144592	0.0952324	1847	tags=25%, list=14%, signal=22%	PTPRC/ITGA10/PVRL3/NEGR1/CLDN11/SLIT2/ITGA2/ARHGEF6/FYB/VCAM1/TNFRSF11B/SGCE/VCAN/NEXN/SKAP2/TRAF1/CADM3/CD86/CD274/ADAMTS5/RASA1/LAYN/EPB41L2/CDH11/FBN1/ADAM9/TGFBI/AMIGO2/CDH6/MMP9
HALLMARK_GLYCOLYSIS	HALLMARK_GLYCOLYSIS	147	-0.212143	-1.3264	0.0571429	0.146122	0.0962406	2944	tags=37%, list=22%, signal=29%	PGAM1/PSMC4/FAM162A/GOT1/ENO1/B3GAT3/CTH/SLC37A4/PPIA/SRD5A3/B3GALT6/PYGB/GOT2/GMPPB/GPC1/LHPP/ALG1/AGRN/NOL3/MDH2/HAX1/GMPPA/TALDO1/NSDHL/FKBP4/CHPF/G6PD/B4GALT2/TPI1/PC/RRAGD/NDUFV3/ENO2/TXN/ELF3/TSTA3/ALDOA/PGLS/GYS1/GALE/SLC25A10/PFKP/ABCB6/GALK1/SDC1/CLN6/MIF/GPR87/CACNA1H/EFNA3/DPYSL4/BIK/TFF3/GAPDHS
Ferroptosis	Ferroptosis	32	0.390817	1.46198	0.0593792	0.150764	0.0992978	2525	tags=31%, list=19%, signal=25%	TF/CYBB/CP/SLC40A1/ACSL4/ACSL5/ACSL6/ATG5/ALOX15/PRNP
Hepatocellular carcinoma	Hepatocellular carcinoma	120	-0.214295	-1.26749	0.0612245	0.152796	0.100636	3114	tags=39%, list=24%, signal=30%	WNT7A/SMARCD3/ACTB/MYC/SMARCA4/FZD10/HMOX1/BAK1/FRAT2/WNT6/WNT10B/MAPK3/DVL1/CDKN1A/GSTA4/APC2/BAD/GSTM3/BAX/RPS6KB2/LRP5/E2F1/GSTA3/GSTM2/TCF7L1/MAP2K2/AKT1/WNT3A/ACTG1/PIK3R2/HRAS/TXNRD2/GSTM4/GSTO1/DPF1/MGST3/GSTO2/PIK3CD/WNT4/WNT11/GSTM1/MGST1/CDKN2A/SHC2/GSTP1/NQO1/FZD9
Prion diseases	Prion diseases	26	0.418148	1.48694	0.0612813	0.152796	0.100636	2792	tags=38%, list=21%, signal=30%	NCAM1/C7/C5/PRKACB/CASP12/IL1B/C1QC/PRNP/C1QB/IL6
TGF-beta signaling pathway	TGF-beta signaling pathway	65	0.325277	1.40694	0.0614597	0.152796	0.100636	5370	tags=55%, list=41%, signal=33%	INHBA/ROCK1/THBS1/SMURF2/IFNG/SMAD5/BMP2/E2F5/BMP6/FST/ID4/RBL1/TGFBR2/HAMP/DCN/FMOD/NOG/RPS6KB1/BMP8B/ID2/TGFB3/ACVR2A/BMPR1A/SMAD4/BMP5/SMAD9/SMAD7/BMP8A/TGFB2/TGFBR1/ZFYVE16/LEFTY2/BMPR2/ACVR2B/LTBP1/TNF
Phenylalanine metabolism	Phenylalanine metabolism	11	-0.480157	-1.51668	0.0628571	0.155192	0.102214	1616	tags=55%, list=12%, signal=48%	GOT1/GOT2/ALDH3B1/ALDH3A1/MIF/ALDH3B2
RIG-I-like receptor signaling pathway	RIG-I-like receptor signaling pathway	43	0.356861	1.41534	0.0633423	0.155319	0.102298	3538	tags=37%, list=27%, signal=27%	CXCL10/IFIH1/DDX58/TANK/CYLD/MAP3K1/MAP3K7/IL12A/ATG5/AZI2/MAPK8/SIKE1/CASP8/TBK1/CASP10/ATG12
Phototransduction	Phototransduction	18	-0.412385	-1.54148	0.0638298	0.155449	0.102384	37	tags=17%, list=0%, signal=17%	CNGB1/CALML5/CALML3
Gap junction	Gap junction	57	0.333396	1.4043	0.0643501	0.155658	0.102521	3120	tags=37%, list=24%, signal=28%	PLCB1/PDGFC/LPAR1/ITPR1/ADRB1/PRKG1/PRKACB/PLCB4/PDGFA/PDGFRA/MAP3K2/ITPR2/PRKCA/PDGFD/GRM5/PRKCB/HTR2C/ADCY7/SOS1/HTR2A/TJP1
Pertussis	Pertussis	52	0.34012	1.40504	0.065189	0.156605	0.103145	2906	tags=42%, list=22%, signal=33%	TLR4/C3/IRF8/C5/C4A/ITGAM/NLRP3/IL1B/ITGB2/IL12A/MAPK8/TICAM2/IL10/C1QC/LY96/ITGB1/C1QB/CASP7/IL6/IRF1/CD14/IRAK4
Melanoma	Melanoma	51	0.340889	1.40454	0.0656168	0.156605	0.103145	1987	tags=27%, list=15%, signal=23%	FGF2/PDGFC/FGF7/HGF/CDK6/FGF1/POLK/PIK3CA/PDGFA/PDGFRA/RB1/PDGFD/IGF1/PIK3R1
Histidine metabolism	Histidine metabolism	11	-0.467752	-1.47749	0.0685714	0.162573	0.107076	2192	tags=45%, list=17%, signal=38%	ALDH1B1/ALDH3B1/ALDH3A1/HAL/ALDH3B2
Galactose metabolism	Galactose metabolism	21	-0.37655	-1.46403	0.0691824	0.162943	0.107319	1669	tags=57%, list=13%, signal=50%	PGM1/AKR1B1/PFKM/GALT/PFKL/B4GALT2/GLA/G6PC3/GALE/PFKP/GALK1/AKR1B10
Other glycan degradation	Other glycan degradation	9	-0.52532	-1.54192	0.0769231	0.179526	0.118242	4031	tags=89%, list=30%, signal=62%	GLB1/GBA2/NEU4/NEU1/HEXA/MAN2B1/NEU2/GBA
Glyoxylate and dicarboxylate metabolism	Glyoxylate and dicarboxylate metabolism	20	-0.37464	-1.42499	0.0776398	0.179526	0.118242	8282	tags=100%, list=63%, signal=37%	MUT/AMT/GLUL/DLD/MCEE/HAO1/PCCB/MDH1/GLYCTK/AFMID/CS/SHMT2/HYI/MDH2/GRHPR/HAO2/AGXT/ACO2/PGP
Pantothenate and CoA biosynthesis	Pantothenate and CoA biosynthesis	15	0.474482	1.4397	0.077728	0.179526	0.118242	715	tags=27%, list=5%, signal=25%	DPYD/BCAT1/VNN2/VNN1
Circadian rhythm	Circadian rhythm	17	0.461119	1.4441	0.0792227	0.181806	0.119743	1934	tags=35%, list=15%, signal=30%	PRKAA2/FBXL3/CLOCK/RORA/PRKAA1/CREB1
Parathyroid hormone synthesis, secretion and action	Parathyroid hormone synthesis, secretion and action	68	0.308315	1.35096	0.0808081	0.184263	0.121361	1650	tags=22%, list=12%, signal=19%	MMP16/PLCB1/CREB5/ITPR1/TNFSF11/RUNX2/PRKACB/PLCB4/ATF2/MEF2A/ITPR2/PRKCA/MEF2C/PDE4B/KL
Fat digestion and absorption	Fat digestion and absorption	18	-0.402476	-1.50444	0.0820669	0.184831	0.121735	1933	tags=44%, list=15%, signal=38%	DGAT2/DGAT1/APOB/SLC27A4/PLA2G2F/PLA2G3/AGPAT2/SCARB1
Cholesterol metabolism	Cholesterol metabolism	28	-0.347626	-1.49312	0.0820896	0.184831	0.121735	2928	tags=43%, list=22%, signal=33%	SORT1/VDAC1/LRPAP1/NPC2/VDAC2/APOB/PLTP/CYP27A1/APOE/TSPO/SCARB1/PCSK9
Human T-cell leukemia virus 1 infection	Human T-cell leukemia virus 1 infection	160	0.257585	1.28212	0.0861079	0.192666	0.126896	4371	tags=42%, list=33%, signal=28%	CREB5/IL15/NFATC2/IL2RA/HLA-DOA/CD3G/PRKACB/NRP1/PIK3CA/ATF2/HLA-DMB/RB1/HLA-DRA/ATM/HLA-DQA1/MAP3K1/XIAP/HLA-DQA2/ITGB2/CREB1/HLA-DPA1/PIK3R1/TGFBR2/KAT2B/HLA-DRB1/ITGAL/B2M/MAPK8/IL15RA/NFYB/IL2RB/ATR/HLA-DRB5/EGR2/LCK/ADCY7/CD3D/IL6/HLA-DQB1/JAK3/HLA-DOB/CD4/IL2RG/DLG1/TGFB3/IL1R1/ANAPC4/CCND2/PPP3CA/HLA-DPB1/CD40/MAD2L1/KRAS/HLA-DMA/XPO1/SMAD4/HLA-B/CDC27/AKT3/NRAS/LTA/CCNE2/CD3E/TBPL1/CHUK/T…
Glutamatergic synapse	Glutamatergic synapse	68	0.30455	1.33447	0.0871212	0.193723	0.127592	2943	tags=37%, list=22%, signal=29%	PLCB1/GRIA2/GRIK3/ITPR1/SLC38A1/SLC1A3/GNG2/GRIA4/PRKACB/HOMER1/PLCB4/TRPC1/SLC1A2/ITPR2/PRKCA/GRIN3A/GRM5/SLC38A2/GLS/GRIK4/PRKCB/SLC1A1/ADCY7/PLA2G4A/GRM8
Cortisol synthesis and secretion	Cortisol synthesis and secretion	33	0.37469	1.40686	0.0886767	0.195964	0.129068	2281	tags=36%, list=17%, signal=30%	PLCB1/CREB5/ITPR1/PRKACB/PLCB4/ATF2/ITPR2/NCEH1/PDE8B/CREB1/KCNA4/CACNA1I
Glycine, serine and threonine metabolism	Glycine, serine and threonine metabolism	20	-0.362086	-1.37724	0.0900621	0.197805	0.13028	2944	tags=50%, list=22%, signal=39%	PGAM1/SHMT2/CTH/SDSL/GRHPR/AGXT/PHGDH/GAMT/GCAT/CBS
EGFR tyrosine kinase inhibitor resistance	EGFR tyrosine kinase inhibitor resistance	59	0.318064	1.3411	0.0931436	0.203047	0.133732	4288	tags=49%, list=32%, signal=33%	FGF2/PDGFC/HGF/JAK2/AXL/PIK3CA/TGFA/PDGFA/PDGFRA/PRKCA/PDGFD/IGF1/PIK3R1/PRKCB/VEGFA/RPS6KB1/IL6/SOS1/EGF/BRAF/SHC4/NF1/KRAS/EIF4E/AKT3/NRAS/KDR/SOS2/GAB1
Protein digestion and absorption	Protein digestion and absorption	44	0.337626	1.3481	0.0935829	0.203047	0.133732	1912	tags=32%, list=14%, signal=27%	COL22A1/SLC8A1/COL11A2/COL4A3/COL12A1/ATP1A2/ATP1B1/KCNK5/COL4A4/COL9A2/KCNN4/COL10A1/ATP1B2/SLC38A2
Bile secretion	Bile secretion	36	-0.294254	-1.32512	0.0968992	0.208975	0.137637	457	tags=17%, list=3%, signal=16%	SLC5A1/KCNN2/SCARB1/EPHX1/ABCC2/ADCY2
Aminoacyl-tRNA biosynthesis	Aminoacyl-tRNA biosynthesis	30	-0.319043	-1.38496	0.0984848	0.211123	0.139052	7855	tags=97%, list=59%, signal=39%	DARS/RARS2/LARS/TARSL2/QRSL1/EPRS/TARS/GATC/IARS/RARS/FARSB/LARS2/KARS/GARS/EARS2/YARS2/SARS/HARS/VARS2/YARS/AARS/VARS/AARS2/QARS/CARS2/PARS2/TARS2/FARSA/SARS2
Fanconi anemia pathway	Fanconi anemia pathway	33	0.366926	1.37771	0.0995907	0.212223	0.139776	3947	tags=39%, list=30%, signal=28%	BRCA2/POLK/FANCM/USP1/POLI/FANCB/POLN/ATR/BRIP1/RMI1/REV1/REV3L/ERCC4
Gastric acid secretion	Gastric acid secretion	46	0.330883	1.33634	0.10093	0.213758	0.140787	2747	tags=37%, list=21%, signal=29%	PLCB1/SLC26A7/ITPR1/KCNJ10/CHRM3/PRKACB/PLCB4/ATP1A2/ITPR2/ATP1B1/PRKCA/ATP1B2/MYLK/PRKCB/MYLK4/ADCY7/CAMK2D
Pentose and glucuronate interconversions	Pentose and glucuronate interconversions	16	-0.397895	-1.43746	0.102102	0.213758	0.140787	1852	tags=38%, list=14%, signal=32%	SORD/UGT1A6/DCXR/UGT1A7/DHDH/AKR1B10
Vitamin digestion and absorption	Vitamin digestion and absorption	15	-0.416207	-1.46346	0.102102	0.213758	0.140787	3305	tags=73%, list=25%, signal=55%	SLC5A6/SLC46A1/TCN2/ABCC1/BTD/MMACHC/SLC19A2/APOB/SLC19A3/SLC19A1/SCARB1
HALLMARK_TGF_BETA_SIGNALING	HALLMARK_TGF_BETA_SIGNALING	44	0.33112	1.32213	0.106952	0.222609	0.146617	5023	tags=55%, list=38%, signal=34%	SKIL/ARID4B/THBS1/SMURF2/SERPINE1/WWTR1/BMP2/XIAP/APC/MAP3K7/NOG/ID2/RAB31/TJP1/BMPR1A/LTBP2/SLC20A1/SMAD7/TRIM33/TGFBR1/PPM1A/PMEPA1/LEFTY2/BMPR2
Glycosaminoglycan biosynthesis - heparan sulfate / heparin	Glycosaminoglycan biosynthesis - heparan sulfate / heparin	20	0.417451	1.38989	0.111765	0.231282	0.152329	3369	tags=50%, list=25%, signal=37%	NDST3/HS3ST3A1/HS3ST3B1/XYLT1/HS3ST1/HS3ST5/GLCE/HS2ST1/EXTL2/HS6ST2
HALLMARK_APOPTOSIS	HALLMARK_APOPTOSIS	119	0.259071	1.24695	0.118684	0.244189	0.16083	3013	tags=29%, list=23%, signal=23%	BIRC3/CD69/DPYD/SATB1/F2R/HGF/CD38/TNFSF10/ANXA1/ROCK1/PMAIP1/AVPR1A/ANKH/FAS/LUM/IL1B/CYLD/SC5DL/FASLG/BMP2/XIAP/CD2/DCN/IL18/FEZ1/DNAJC3/CASP7/CLU/IL6/CASP8/IRF1/CD14/TOP2A/TIMP3/IFNGR1
Sulfur relay system	Sulfur relay system	8	-0.520351	-1.44558	0.122159	0.248509	0.163675	2480	tags=88%, list=19%, signal=71%	MOCS3/NFS1/CTU2/CTU1/URM1/MPST/TST
GnRH signaling pathway	GnRH signaling pathway	65	-0.242985	-1.26362	0.122172	0.248509	0.163675	365	tags=11%, list=3%, signal=11%	LHB/PLA2G4E/PLA2G4D/PLA2G4F/ADCY2/CALML5/CALML3
Human papillomavirus infection	Human papillomavirus infection	219	0.234278	1.22105	0.123768	0.250333	0.164877	2797	tags=26%, list=21%, signal=21%	ITGB3/ITGA4/ITGA10/CREB5/CDK6/ITGB8/ITGA2/ITGA1/PPP2R2B/SPP1/ITGA8/MAML2/ITGAV/RELN/PTGER4/THBS4/COL4A3/PRKACB/THBS1/ITGA6/FAS/PIK3CA/THBS2/TNC/TLR3/LAMA2/PTGS2/RB1/FZD6/LAMA4/RBL2/ATM/COL4A4/COL9A2/FASLG/IBSP/WNT5A/APC/LAMB1/DLG2/CREB1/PIK3R1/RBL1/FZD1/PRKCI/STAT1/VEGFA/DLG3/ATR/ITGB1/MAGI1/RPS6KB1/MPP5/WNT16/CASP8/IRF1/SOS1
Riboflavin metabolism	Riboflavin metabolism	5	-0.593323	-1.40036	0.125	0.251404	0.165582	1448	tags=60%, list=11%, signal=53%	FLAD1/BLVRB/ACP5
Endocrine resistance	Endocrine resistance	65	-0.240137	-1.24881	0.126697	0.252074	0.166023	2381	tags=29%, list=18%, signal=24%	ADCY9/CDKN1A/BAD/MAPK12/BAX/RPS6KB2/E2F1/ESR2/MAP2K2/AKT1/PIK3R2/HRAS/PIK3CD/JAG2/CDKN2A/SHC2/BIK/ADCY2/DLL3
Nicotine addiction	Nicotine addiction	26	0.3747	1.33243	0.126741	0.252074	0.166023	1677	tags=31%, list=13%, signal=27%	GRIA2/GABRA3/GABRA2/GRIA4/GABRR1/GABRG2/GABRB2/GRIN3A
Cytosolic DNA-sensing pathway	Cytosolic DNA-sensing pathway	37	0.340628	1.31192	0.128032	0.253235	0.166788	2931	tags=30%, list=22%, signal=23%	AIM2/CXCL10/IL33/DDX58/IL1B/IL18/CCL4/ZBP1/IL6/TBK1/CCL4L2
Axon guidance	Axon guidance	111	0.261351	1.24261	0.130178	0.256063	0.168651	4222	tags=43%, list=32%, signal=30%	SEMA3A/SEMA3E/SEMA3D/SLIT2/NFATC2/EPHA3/NTN4/ROCK2/ROCK1/SEMA3C/LRRC4C/TRPC1/NRP1/PIK3CA/RASA1/DCC/PAK3/PRKCA/WNT5A/UNC5C/TRPC6/PIK3R1/PLXNA4/SEMA4D/CXCR4/EPHB1/ABLIM3/ITGB1/PDK1/EFNA5/RAC2/CAMK2D/ROBO1/EPHA7/NTNG1/CAMK2B/PPP3CA/PTPN11/EPHB3/CXCL12/KRAS/RYK/NCK1/EFNB2/NRAS/PARD6B/ARHGEF12/EPHB2
Nitrogen metabolism	Nitrogen metabolism	7	-0.532138	-1.39912	0.136364	0.264467	0.174186	202	tags=29%, list=2%, signal=28%	CA8/CA14
Platinum drug resistance	Platinum drug resistance	54	-0.259172	-1.28376	0.136364	0.264467	0.174186	2346	tags=39%, list=18%, signal=32%	CDKN1A/GSTA4/BAD/GSTM3/BAX/GSTA3/FADD/GSTM2/AKT1/PIK3R2/GSTM4/GSTO1/MGST3/GSTO2/PIK3CD/BBC3/GSTM1/MGST1/CDKN2A/GSTP1/ABCC2
Aldosterone synthesis and secretion	Aldosterone synthesis and secretion	58	0.30547	1.28637	0.137306	0.264467	0.174186	2747	tags=36%, list=21%, signal=29%	PLCB1/CREB5/ITPR1/ATP2B1/PRKACB/PLCB4/ATF2/ATP1A2/ITPR2/CAMK4/ATP1B1/PRKCA/ATP1B2/CREB1/ATF1/CACNA1I/KCNK9/PRKCB/NR4A2/ADCY7/CAMK2D
Glycerolipid metabolism	Glycerolipid metabolism	35	-0.28454	-1.27432	0.137405	0.264467	0.174186	2452	tags=31%, list=19%, signal=26%	AGPAT3/DGKQ/ALDH1B1/DGAT2/LPIN3/DGAT1/GLA/PNPLA3/AGPAT2/AKR1B10/PNLIPRP3
HALLMARK_PROTEIN_SECRETION	HALLMARK_PROTEIN_SECRETION	75	0.283896	1.26189	0.139594	0.267023	0.175869	5914	tags=59%, list=45%, signal=33%	SGMS1/RPS6KA3/GOLGA4/SEC24D/SCAMP1/SSPN/ARFIP1/USO1/DOPEY1/VAMP4/CAV2/ARFGEF1/MON2/LMAN1/DST/ABCA1/COPB1/PAM/TSPAN8/SNX2/TMX1/GALC/ADAM10/YIPF6/EGFR/ARFGEF2/RAB22A/SNAP23/ATP7A/CTSC/CLN5/BET1/VAMP7/STX12/VPS4B/ZW10/STX16/AP3B1/CLCN3/TOM1L1/DNM1L/ARCN1/NAPG/RAB5A
Ubiquinone and other terpenoid-quinone biosynthesis	Ubiquinone and other terpenoid-quinone biosynthesis	5	-0.572673	-1.35162	0.140306	0.267023	0.175869	2826	tags=60%, list=21%, signal=47%	VKORC1/COQ6/NQO1
Tight junction	Tight junction	106	0.259613	1.22572	0.141836	0.267023	0.175869	3120	tags=30%, list=24%, signal=23%	CLDN11/PPP2R2B/RAPGEF6/ROCK2/CD1D/PRKAA2/ROCK1/PRKACB/NEDD4/RDX/RUNX1/MYH15/RAB8B/RAP2C/MAP3K1/PRKAA1/DLG2/MAP3K5/HCLS1/PRKCI/AMOTL1/MAPK8/MYH3/RAP1A/DLG3/ITGB1/MAGI1/MPP5/CD1C/CLDN2/DLG1/TJP1
Thyroid hormone signaling pathway	Thyroid hormone signaling pathway	86	0.27264	1.24071	0.142145	0.267023	0.175869	2462	tags=24%, list=19%, signal=20%	PLCB1/ITGB3/PLCE1/THRB/PLN/ITGAV/PRKACB/PLCB4/PIK3CA/NCOA2/ATP1A2/ATP1B1/PRKCA/RCAN2/TBC1D4/ATP1B2/MED13/PIK3R1/KAT2B/STAT1/PRKCB
Carbohydrate digestion and absorption	Carbohydrate digestion and absorption	27	0.363603	1.30528	0.142462	0.267023	0.175869	2462	tags=37%, list=19%, signal=30%	SLC2A5/PIK3CA/ATP1A2/ATP1B1/AMY2B/ATP1B2/HK3/PIK3R1/HKDC1/PRKCB
Arginine biosynthesis	Arginine biosynthesis	15	-0.374772	-1.31776	0.153153	0.285567	0.188083	3229	tags=60%, list=24%, signal=45%	ASL/GPT2/NOS3/GOT1/GOT2/NOS2/ASS1/ACY1/ARG1
Folate biosynthesis	Folate biosynthesis	15	-0.367351	-1.29167	0.159159	0.293833	0.193527	2952	tags=47%, list=22%, signal=36%	TH/FPGS/MOCS1/PCBD1/SPR/QDPR/AKR1B10
FoxO signaling pathway	FoxO signaling pathway	98	0.262014	1.22344	0.159228	0.293833	0.193527	4676	tags=46%, list=35%, signal=30%	IL7R/TNFSF10/PRKAA2/HOMER1/PIK3CA/RBL2/ATM/SGK3/FASLG/IGF1/SETD7/PRKAA1/PIK3R1/TGFBR2/MAPK8/IL10/SIRT1/IL6/SOS1/S1PR1/CCNG2/TGFB3/CCND2/EGF/BRAF/RAG1/FOXO1/ATG12/KRAS/AGAP2/SMAD4/AKT3/NRAS/SOD2/SOS2/PLK4/CHUK/PRKAB2/EGFR/GADD45A/STK4/TGFB2/MAPK9/TGFBR1/SKP2
HALLMARK_PANCREAS_BETA_CELLS	HALLMARK_PANCREAS_BETA_CELLS	20	-0.330857	-1.25846	0.161491	0.29648	0.195271	937	tags=25%, list=7%, signal=23%	NKX2-2/STXBP1/PCSK2/CHGA/PKLR
Amoebiasis	Amoebiasis	64	0.288704	1.24378	0.16303	0.297778	0.196126	3156	tags=41%, list=24%, signal=31%	PLCB1/TLR4/TLR2/CD1D/COL4A3/PRKACB/PLCB4/PIK3CA/IFNG/LAMA2/ITGAM/LAMA4/PRKCA/IL1B/COL4A4/LAMB1/ITGB2/IL12A/PIK3R1/SERPINB9/IL10/PRKCB/IL6/CD14/TGFB3/IL1R1
DNA replication	DNA replication	24	-0.301454	-1.23911	0.171141	0.311007	0.204839	9250	tags=67%, list=70%, signal=20%	MCM3/SSBP1/POLA2/RPA3/RFC2/POLD4/FEN1/RNASEH2C/MCM2/POLE/LIG1/MCM5/POLE4/POLD1/POLD2/RNASEH2A
RNA polymerase	RNA polymerase	22	-0.315622	-1.25027	0.172078	0.311131	0.20492	4810	tags=73%, list=36%, signal=46%	POLR3D/POLR1A/POLR3C/POLR2H/POLR2G/POLR1E/POLR1D/POLR3K/ZNRD1/POLR1C/POLR3H/POLR2J/POLR2F/POLR2E/POLR2I/POLR2L
Proximal tubule bicarbonate reclamation	Proximal tubule bicarbonate reclamation	13	0.44363	1.28799	0.174046	0.313108	0.206222	2036	tags=38%, list=15%, signal=33%	SLC4A4/ATP1A2/ATP1B1/ATP1B2/GLS
Retinol metabolism	Retinol metabolism	35	-0.2738	-1.22622	0.175573	0.314275	0.206991	1206	tags=23%, list=9%, signal=21%	CYP2C18/UGT1A6/UGT1A7/RETSAT/CYP1A1/SDR16C5/RDH8/RDH12
VEGF signaling pathway	VEGF signaling pathway	47	-0.245913	-1.19079	0.177866	0.316795	0.208651	1672	tags=34%, list=13%, signal=30%	SPHK1/MAPK3/MAPKAPK3/BAD/MAPK12/MAP2K2/AKT1/PIK3R2/HRAS/PIK3CD/HSPB1/RAC3/SHC2/PLA2G4E/PLA2G4D/PLA2G4F
Porphyrin and chlorophyll metabolism	Porphyrin and chlorophyll metabolism	21	-0.316943	-1.23228	0.18239	0.321874	0.211996	3176	tags=57%, list=24%, signal=43%	HMBS/BLVRA/MMAB/HMOX1/PPOX/UROD/FXN/UROS/UGT1A6/HMOX2/BLVRB/UGT1A7
Non-homologous end-joining	Non-homologous end-joining	11	0.459189	1.27985	0.182515	0.321874	0.211996	1240	tags=27%, list=9%, signal=25%	LIG4/RAD50/XRCC4
Inositol phosphate metabolism	Inositol phosphate metabolism	52	0.298696	1.23392	0.185137	0.323655	0.213169	1630	tags=21%, list=12%, signal=19%	PLCB1/PIK3CG/PLCE1/MTMR6/PLCH1/PLCB4/IPMK/PIK3CA/PIK3C2A/PI4K2B/INPP5D
Amphetamine addiction	Amphetamine addiction	41	0.314659	1.24001	0.185333	0.323655	0.213169	2747	tags=34%, list=21%, signal=27%	GRIA2/CREB5/GRIA4/PRKACB/ATF2/CAMK4/PRKCA/GRIN3A/CREB1/SLC18A1/PPP1R1B/PRKCB/SIRT1/CAMK2D
Spliceosome	Spliceosome	86	-0.20533	-1.14566	0.19	0.330194	0.217476	8551	tags=93%, list=65%, signal=33%	DDX46/THOC1/TRA2A/TCERG1/BCAS2/RBMXL1/DDX5/CDC5L/SNRPB2/HSPA6/DHX15/CRNKL1/LSM6/AQR/CWC15/RBM25/SNRNP27/SYF2/PRPF18/PRPF38A/RBMX/NCBP2/LSM5/NCBP1/SMNDC1/RBM22/TRA2B/PLRG1/HNRNPA3/MAGOHB/DDX42/RBMXL2/ISY1/PPIE/USP39/ACIN1/MAGOH/PPIH/PHF5A/LSM3/SF3B3/U2AF1/PRPF4/CTNNBL1/SF3B2/U2AF1L4/SNRNP70/SNRPE/PRPF19/EFTUD2/EIF4A3/CCDC12/SNRPD3/LSM7/CHERP/U2AF2/WBP11/SNRPF/HSPA1A/PRPF40B/PRPF31/THOC3/PCBP1/XAB2…
Glycosphingolipid biosynthesis - globo and isoglobo series	Glycosphingolipid biosynthesis - globo and isoglobo series	7	-0.483021	-1.26998	0.195187	0.33757	0.222334	3344	tags=71%, list=25%, signal=53%	FUT1/NAGA/HEXA/GLA/FUT2
Aldosterone-regulated sodium reabsorption	Aldosterone-regulated sodium reabsorption	27	-0.280445	-1.19861	0.197133	0.339296	0.22347	1525	tags=30%, list=12%, signal=26%	PIK3R2/SCNN1G/HSD11B2/NEDD4L/SCNN1B/SCNN1A/PIK3CD/SFN
Ether lipid metabolism	Ether lipid metabolism	25	-0.279448	-1.16267	0.207612	0.355352	0.234046	424	tags=24%, list=3%, signal=23%	PAFAH1B3/PLA2G2F/PLA2G3/PLA2G4E/PLA2G4D/PLA2G4F
Regulation of lipolysis in adipocytes	Regulation of lipolysis in adipocytes	28	0.336257	1.22124	0.208447	0.355352	0.234046	3138	tags=43%, list=24%, signal=33%	ADRB1/NPY1R/PRKG1/PRKACB/PIK3CA/PTGS2/PIK3R1/PDE3B/ADCY7/TSHR/PLIN1/PTGS1
Maturity onset diabetes of the young	Maturity onset diabetes of the young	13	-0.359533	-1.19317	0.210375	0.35683	0.235019	1070	tags=31%, list=8%, signal=28%	ONECUT1/MNX1/NKX2-2/PKLR
Wnt signaling pathway	Wnt signaling pathway	104	0.246098	1.16064	0.211976	0.35683	0.235019	3397	tags=31%, list=26%, signal=23%	SFRP1/PLCB1/NFATC2/ROCK2/PRKACB/PLCB4/RSPO3/WIF1/SFRP4/GPC4/FZD6/PRICKLE2/ROR1/PRKCA/LGR4/WNT5A/WISP1/APC/MAP3K7/DKK2/FZD1/MAPK8/PRKCB/WNT16/RAC2/CAMK2D/TBL1XR1/CCND2/CAMK2B/DAAM1/PPP3CA/CXXC4
Phospholipase D signaling pathway	Phospholipase D signaling pathway	98	0.248315	1.15947	0.212304	0.35683	0.235019	5062	tags=53%, list=38%, signal=33%	PLCB1/PIK3CG/PDGFC/LPAR1/F2R/PTGFR/LPAR4/PLCB4/AVPR1A/PIK3CA/PDGFA/PDGFRA/LPAR6/PRKCA/RAPGEF4/PDGFD/GRM5/KITLG/PIK3R1/DGKB/CYTH4/ADCY7/SOS1/PLA2G4A/GRM8/SYK/EGF/DNM3/SHC4/PTPN11/PIK3R5/KRAS/GRM3/LPAR5/AKT3/NRAS/GNA13/SOS2/AGTR1/RAPGEF3/GAB1/FCER1G/EGFR/DGKH/DGKE/PLCB2/PLCG2/PIK3R6/GRM1/MS4A2/AGPAT5/AGPAT4
Longevity regulating pathway	Longevity regulating pathway	59	0.281825	1.1883	0.217335	0.363579	0.239464	4140	tags=42%, list=31%, signal=29%	CREB5/RB1CC1/PRKAA2/SESN3/PRKACB/PIK3CA/ATF2/CAMK4/KL/IGF1/PRKAA1/APPL1/ATG5/CREB1/PIK3R1/SIRT1/RPS6KB1/ADCY7/ADIPOQ/FOXO1/KRAS/EIF4E/AKT3/NRAS/SOD2
Homologous recombination	Homologous recombination	29	0.330975	1.2093	0.219512	0.364716	0.240213	4060	tags=38%, list=31%, signal=26%	BRCA2/RAD50/BARD1/ATM/NBN/BRCC3/RBBP8/BRIP1/TOPBP1/XRCC2/RAD54B
Morphine addiction	Morphine addiction	56	0.284235	1.19075	0.220052	0.364716	0.240213	4155	tags=46%, list=31%, signal=32%	GABRA3/PDE1C/PDE1A/GNG2/GABRA2/PRKACB/GABRR1/GABRG2/PRKCA/GABRB2/PDE7B/PDE4B/PDE8B/PDE10A/PRKCB/GABRR2/PDE3B/ADCY7/GABRP/GNB4/GABRB1/GNGT1/ADORA1/GNB3/GNGT2/GNG12
Fc gamma R-mediated phagocytosis	Fc gamma R-mediated phagocytosis	61	0.27641	1.18084	0.229885	0.379257	0.24979	2928	tags=31%, list=22%, signal=24%	PTPRC/FCGR3A/DOCK2/FCGR2B/FCGR2A/PIK3CA/VAV1/VAV3/PRKCA/INPP5D/FCGR1A/LYN/PIK3R1/PRKCB/HCK/RPS6KB1/RAC2/PLA2G4A/NCF1
Mucin type O-glycan biosynthesis	Mucin type O-glycan biosynthesis	20	0.363804	1.21127	0.233824	0.383985	0.252904	1608	tags=30%, list=12%, signal=26%	GCNT1/GALNT5/GALNT7/GALNT13/GALNT4/GALNT8
ABC transporters	ABC transporters	31	0.323573	1.19848	0.237584	0.388379	0.255798	709	tags=23%, list=5%, signal=21%	ABCA6/ABCA8/ABCD2/ABCA9/ABCC9/ABCA13/ABCB1
Vascular smooth muscle contraction	Vascular smooth muscle contraction	83	0.252876	1.1486	0.246002	0.400313	0.263658	1317	tags=20%, list=10%, signal=19%	EDN3/PLCB1/ITPR1/KCNMA1/KCNMB4/ROCK2/PRKG1/ROCK1/CALCRL/PRKACB/PLCB4/PLA2G2D/PPP1R12A/AVPR1A/PLA2G5/ITPR2/PRKCA
Notch signaling pathway	Notch signaling pathway	32	-0.265455	-1.16113	0.249042	0.403426	0.265708	859	tags=44%, list=6%, signal=41%	DTX2/NOTCH3/DVL3/LFNG/NUMBL/APH1A/RFNG/DVL1/PSENEN/PTCRA/HES5/PSEN2/JAG2/DLL3
Oxytocin signaling pathway	Oxytocin signaling pathway	108	0.239053	1.13209	0.252983	0.407964	0.268697	1483	tags=19%, list=11%, signal=17%	PLCB1/PIK3CG/NFATC2/ITPR1/CD38/CACNA2D1/ROCK2/OXTR/PRKAA2/ROCK1/PRKACB/PLCB4/CACNA2D4/RYR2/PPP1R12A/PTGS2/ITPR2/CAMK4/PRKCA/CACNA2D3/MEF2C
Serotonergic synapse	Serotonergic synapse	78	0.258528	1.15363	0.25413	0.407975	0.268704	4198	tags=45%, list=32%, signal=31%	PLCB1/ITPR1/GNG2/PRKACB/PLCB4/TRPC1/ALOX5/PTGS2/ITPR2/PRKCA/GABRB2/HTR7/KCND2/SLC18A1/ALOX15/PRKCB/HTR2C/PLA2G4A/HTR2A/PTGS1/DUSP1/CYP2J2/GNB4/BRAF/CYP4X1/GABRB1/KRAS/CASP3/GNGT1/GNB3/NRAS/GNGT2/GNG12/APP/RAPGEF3
beta-Alanine metabolism	beta-Alanine metabolism	21	-0.293057	-1.13941	0.257862	0.412118	0.271433	2451	tags=38%, list=19%, signal=31%	HADHA/ALDH1B1/ECHS1/ALDH3B1/SRM/ALDH3A1/GADL1/ALDH3B2
Steroid hormone biosynthesis	Steroid hormone biosynthesis	25	-0.268674	-1.11784	0.259516	0.412918	0.27196	1409	tags=28%, list=11%, signal=25%	HSD17B8/HSD11B2/UGT1A6/HSD17B1/UGT1A7/CYP1A1/SULT2B1
Apelin signaling pathway	Apelin signaling pathway	87	0.246963	1.12915	0.265105	0.419945	0.276588	4371	tags=45%, list=33%, signal=30%	PLCB1/PIK3CG/SLC8A1/ITPR1/SPP1/GNG2/PRKAA2/PRKACB/PLCB4/RYR2/MEF2A/SERPINE1/ITPR2/CAMK4/MEF2C/CTGF/PRKAA1/MYLK/PDE3B/RPS6KB1/TFAM/MYLK4/ADCY7/PLIN1/GNB4/SLC8A3/PIK3R5/KRAS/GNGT1/SMAD4/GNB3/AKT3/NRAS/GNGT2/GNA13/GNG12/AGTR1/PRKAB2/EGR1
Glycerophospholipid metabolism	Glycerophospholipid metabolism	61	-0.21709	-1.10519	0.269406	0.423784	0.279117	2538	tags=30%, list=19%, signal=24%	CHKB/LPCAT3/AGPAT3/DGKQ/MBOAT7/PTDSS2/LPIN3/LYPLA2/CHKA/PEMT/ETNK2/PCYT2/PLA2G2F/PLA2G3/AGPAT2/PLA2G4E/PLA2G4D/PLA2G4F
Autophagy - other	Autophagy - other	25	-0.265463	-1.10448	0.269896	0.423784	0.279117	2792	tags=36%, list=21%, signal=28%	GABARAP/RPTOR/ATG9A/ATG4B/ATG9B/ATG2A/MLST8/ATG4D/WIPI1
Pancreatic cancer	Pancreatic cancer	58	0.270538	1.13926	0.273316	0.42728	0.281419	4648	tags=45%, list=35%, signal=29%	CDK6/ARHGEF6/BRCA2/POLK/PIK3CA/TGFA/RB1/PIK3R1/TGFBR2/STAT1/MAPK8/VEGFA/RPS6KB1/RAC2/TGFB3/EGF/BRAF/KRAS/SMAD4/AKT3/CHUK/EGFR/GADD45A/TGFB2/MAPK9/TGFBR1
Purine metabolism	Purine metabolism	108	-0.186333	-1.08944	0.286585	0.446076	0.293799	1969	tags=21%, list=15%, signal=18%	ITPA/IMPDH2/IMPDH1/NT5C/POLE4/NME1/POLR2E/POLD1/POLD2/GUK1/GDA/ADSSL1/APRT/NME2/POLR2I/POLR2L/NME4/NT5M/AK1/PDE9A/ADCY2/PKLR/GMPR
Long-term potentiation	Long-term potentiation	48	0.280353	1.14065	0.290066	0.44954	0.29608	4198	tags=44%, list=32%, signal=30%	PLCB1/GRIA2/ITPR1/PRKACB/PLCB4/ITPR2/CAMK4/PRKCA/RPS6KA3/GRM5/RAP1A/PRKCB/CAMK2D/BRAF/CAMK2B/PPP3CA/KRAS/RAP1B/NRAS/PPP1CB/RAPGEF3
Fatty acid biosynthesis	Fatty acid biosynthesis	10	0.423517	1.14758	0.293395	0.452738	0.298187	1799	tags=30%, list=14%, signal=26%	ACSL4/ACSL5/ACSL6
IL-17 signaling pathway	IL-17 signaling pathway	55	-0.219177	-1.09266	0.296296	0.455254	0.299844	719	tags=13%, list=5%, signal=12%	TRAF3IP2/IL17D/DEFB4A/S100A9/S100A8/MAPK4/S100A7
Pyrimidine metabolism	Pyrimidine metabolism	74	-0.199465	-1.07763	0.305556	0.467474	0.307892	4666	tags=58%, list=35%, signal=38%	NME6/POLA2/POLR1A/POLR3C/POLR2H/NUDT2/POLR2G/POLR1E/UCKL1/POLR1D/POLR2A/POLD4/POLR3K/DCTPP1/DHODH/ZNRD1/POLR1C/UCK2/ENTPD8/POLE/NME3/NME1-NME2/CAD/DTYMK/ENTPD6/POLR3H/POLR2J/POLR2F/NT5C/POLE4/NME1/POLR2E/POLD1/POLD2/NME2/POLR2I/TK1/UCK1/UPP1/POLR2L/NME4/NT5M/CDA
Proteasome	Proteasome	32	-0.246711	-1.07914	0.321839	0.490291	0.32292	7425	tags=62%, list=56%, signal=27%	PSMC1/PSMD13/POMP/PSMB2/PSMC3/PSMC5/PSMD2/PSME3/PSMF1/PSMD3/PSMB10/PSMB6/PSMB3/PSMC4/PSMD4/PSMD8/PSMB5/PSMB4/PSMB7/ADRM1
C-type lectin receptor signaling pathway	C-type lectin receptor signaling pathway	76	0.245567	1.09154	0.330357	0.501135	0.330062	5663	tags=59%, list=43%, signal=34%	NFATC2/ITPR1/CLEC7A/PIK3CA/PTGS2/ITPR2/NLRP3/IL1B/CYLD/CLEC6A/CLEC4E/IL12A/PIK3R1/STAT1/MAPK8/IL10/EGR2/IL6/CASP8/IRF1/MALT1/CD209/SYK/PPP3CA/PTPN11/CARD9/KRAS/AKT3/NRAS/CLEC4D/ARHGEF12/CHUK/FCER1G/MAPK9/PLCG2/EGR3/CLEC4M/NFKB1/KSR1/TNF/CALM2/MDM2/CALML4/NFATC3/PPP3CB
Fluid shear stress and atherosclerosis	Fluid shear stress and atherosclerosis	92	-0.190115	-1.07009	0.335227	0.505228	0.332758	2367	tags=28%, list=18%, signal=23%	TXN2/GSTA4/CYBA/GSTM3/MAPK12/SQSTM1/GSTA3/GSTM2/AKT1/ACTG1/PIK3R2/TXN/ASS1/GSTM4/GSTO1/MGST3/GSTO2/PIK3CD/SDC1/GSTM1/MGST1/RAC3/GSTP1/NQO1/CALML5/CALML3
Cholinergic synapse	Cholinergic synapse	74	0.24599	1.09218	0.335878	0.505228	0.332758	4201	tags=42%, list=32%, signal=29%	PLCB1/PIK3CG/CREB5/ITPR1/CHRM3/GNG2/JAK2/PRKACB/PLCB4/PIK3CA/ITPR2/CAMK4/PRKCA/CREB1/PIK3R1/PRKCB/ADCY7/CAMK2D/CHRNA6/GNB4/CAMK2B/PIK3R5/KRAS/GNGT1/GNB3/AKT3/NRAS/KCNQ3/GNGT2/GNG12/CHRM5
Biosynthesis of unsaturated fatty acids	Biosynthesis of unsaturated fatty acids	16	-0.297341	-1.07419	0.339339	0.508031	0.334605	2640	tags=56%, list=20%, signal=45%	ACAA1/ACOX3/ACOT4/HADHA/ACOT7/ACOT2/SCD/ACOT1/TECR
HALLMARK_HYPOXIA	HALLMARK_HYPOXIA	134	-0.17102	-1.03942	0.34058	0.508031	0.334605	1646	tags=19%, list=12%, signal=17%	SELENBP1/TPI1/CDKN1C/CSRP2/RRAGD/GAPDH/ENO2/PRDX5/NEDD4L/ALDOA/GYS1/PFKP/GPI/SLC25A1/GALK1/ILVBL/MIF/EFNA3/SCARB1/DPYSL4/GAPDHS/PKP1/BCAN/PKLR/SULT2B1
Long-term depression	Long-term depression	39	0.279303	1.08982	0.34893	0.518328	0.341386	1975	tags=26%, list=15%, signal=22%	PLCB1/GRIA2/ITPR1/PRKG1/PLCB4/ITPR2/PRKCA/GRID2/IGF1/LYN
Sulfur metabolism	Sulfur metabolism	8	-0.38231	-1.06209	0.357955	0.529536	0.348768	664	tags=38%, list=5%, signal=36%	ETHE1/MPST/TST
Bacterial invasion of epithelial cells	Bacterial invasion of epithelial cells	47	-0.220826	-1.06931	0.363636	0.535728	0.352846	1624	tags=21%, list=12%, signal=19%	BCAR1/CTNNA2/ACTG1/PIK3R2/CLTB/ELMO3/PIK3CD/SEPT3/SHC2/CDH1
Colorectal cancer	Colorectal cancer	63	0.249434	1.06642	0.369032	0.540751	0.356155	4648	tags=46%, list=35%, signal=30%	POLK/PMAIP1/PIK3CA/TGFA/DCC/AREG/APC/APPL1/PIK3R1/TGFBR2/MAPK8/RPS6KB1/RAC2/SOS1/TGFB3/MSH3/EGF/BRAF/KRAS/CASP3/SMAD4/AKT3/NRAS/SOS2/EGFR/GADD45A/TGFB2/MAPK9/TGFBR1
Dopaminergic synapse	Dopaminergic synapse	93	0.228769	1.05989	0.370146	0.540751	0.356155	4155	tags=37%, list=31%, signal=25%	PLCB1/GRIA2/CREB5/ITPR1/PPP2R2B/GNG2/GRIA4/PRKACB/PLCB4/ATF2/KIF5A/KIF5C/ITPR2/PRKCA/CLOCK/KIF5B/CREB1/SLC18A1/MAPK8/PPP1R1B/PRKCB/CAMK2D/GNB4/CAMK2B/PPP3CA/SCN1A/GNGT1/GNB3/AKT3/PPP1CB/GNGT2/GRIA3/ARNTL/GNG12
Circadian entrainment	Circadian entrainment	52	0.25843	1.06758	0.371578	0.540751	0.356155	780	tags=17%, list=6%, signal=16%	PLCB1/GRIA2/ITPR1/GNG2/PRKG1/GRIA4/PRKACB/PLCB4/RYR2
HALLMARK_SPERMATOGENESIS	HALLMARK_SPERMATOGENESIS	80	0.236453	1.06078	0.374527	0.542837	0.357529	3454	tags=32%, list=26%, signal=24%	IL13RA2/ART3/SLC2A5/TLE4/DCC/GMCL1/CAMK4/CLGN/ACRBP/SPATA6/STAM2/SLC12A2/DBF4/ALOX15/SIRT1/IFT88/NAA11/PRKAR2A/GFI1/GRM8/NPY5R/SCG3/GAD1/BRAF/HSPA4L/TOPBP1
Hippo signaling pathway - multiple species	Hippo signaling pathway - multiple species	19	0.324275	1.05708	0.385417	0.556368	0.36644	3164	tags=42%, list=24%, signal=32%	FRMD6/DCHS2/WWTR1/LATS1/FAT4/RASSF4/YAP1/RASSF6
Cysteine and methionine metabolism	Cysteine and methionine metabolism	30	-0.240776	-1.0452	0.390152	0.56031	0.369037	3084	tags=43%, list=23%, signal=33%	DNMT3B/GSS/GOT1/CTH/GOT2/BCAT2/MDH2/SDSL/SRM/AHCY/MPST/TST/CBS
Apoptosis - multiple species	Apoptosis - multiple species	24	0.301076	1.04442	0.394886	0.56031	0.369037	2793	tags=38%, list=21%, signal=30%	BIRC3/BIRC2/NGFR/PMAIP1/XIAP/APAF1/MAPK8/CASP7/CASP8
HALLMARK_BILE_ACID_METABOLISM	HALLMARK_BILE_ACID_METABOLISM	74	0.235662	1.04632	0.395674	0.56031	0.369037	3490	tags=32%, list=26%, signal=24%	ABCA6/ABCA8/ABCD2/SLCO1A2/ABCA9/NEDD4/CYP7B1/ACSL5/PNPLA8/CH25H/BMP6/CYP39A1/NR3C2/NUDT12/LCK/PEX1/SULT1B1/SLC27A2/ALDH1A1/ABCA1/ALDH8A1/PEX12/EFHC1/ABCA5
Primary bile acid biosynthesis	Primary bile acid biosynthesis	11	0.379418	1.05751	0.395706	0.56031	0.369037	1769	tags=36%, list=13%, signal=32%	CYP7B1/ACOX2/CH25H/CYP39A1
Thyroid cancer	Thyroid cancer	23	-0.255898	-1.02982	0.395973	0.56031	0.369037	2979	tags=43%, list=23%, signal=34%	MYC/BAK1/RXRA/MAPK3/CDKN1A/BAX/TCF7L1/MAP2K2/HRAS/CDH1
Taurine and hypotaurine metabolism	Taurine and hypotaurine metabolism	7	-0.39126	-1.02872	0.40107	0.56325	0.370973	567	tags=43%, list=4%, signal=41%	GGT1/GADL1/GGT6
HALLMARK_MYOGENESIS	HALLMARK_MYOGENESIS	104	-0.180067	-1.04232	0.401198	0.56325	0.370973	2381	tags=29%, list=18%, signal=24%	ADCY9/CRAT/CDKN1A/PDLIM7/AGRN/FDPS/MAPK12/NAV2/PICK1/ATP6AP1/PC/SCD/SORBS3/OCEL1/COX6A2/PTP4A3/RYR1/SLC6A8/TEAD4/LDB3/AK1/TNNT1/FABP3/PSEN2/CACNA1H/HSPB8/CKB/KCNH1/GNAO1/NQO1
HALLMARK_G2M_CHECKPOINT	HALLMARK_G2M_CHECKPOINT	147	0.210528	1.0366	0.403712	0.564371	0.371712	4380	tags=32%, list=33%, signal=22%	CENPE/CASP8AP2/BRCA2/SLC38A1/KIF20B/ARID4A/CASC5/ATRX/KIF15/SMC4/CCNT1/HMMR/BARD1/CUL5/PDS5B/STAG1/SMC2/KIF5B/WRN/DMD/SLC12A2/DBF4/RBL1/RAD21/PRPF4B/AMD1/TMPO/FBXO5/EFNA5/MTF2/TOP2A/TOP1/HIF1A/EGF/DR1/PURA/MAD2L1/LBR/XPO1/KIF11/CDC27/POLQ/PLK4/RPS6KA5/CUL3/SAP30/TTK
Hedgehog signaling pathway	Hedgehog signaling pathway	29	0.284862	1.04082	0.405149	0.564371	0.371712	4819	tags=45%, list=36%, signal=29%	PRKACB/SMURF2/SPOPL/CSNK1G3/GLI2/CCND2/SPOP/KIF3A/DHH/CUL3/PTCH2/CSNK1A1L/CSNK1A1
Inflammatory mediator regulation of TRP channels	Inflammatory mediator regulation of TRP channels	62	0.243298	1.03918	0.40874	0.567167	0.373553	3210	tags=39%, list=24%, signal=29%	PLCB1/ITPR1/PTGER4/PRKACB/TRPM8/PLCB4/PIK3CA/PTGER2/IL1RAP/ITPR2/PRKCA/IL1B/IGF1/PIK3R1/MAPK8/PRKCB/HTR2C/HRH1/ADCY7/CAMK2D/PLA2G4A/HTR2A/IL1R1/CYP2J2
Insulin signaling pathway	Insulin signaling pathway	93	-0.182867	-1.02835	0.41573	0.574639	0.378474	2785	tags=28%, list=21%, signal=22%	RPTOR/FLOT2/MAPK3/PYGB/LIPE/PHKG2/PPP1CA/SH2B2/BAD/PCK2/RPS6KB2/MAP2K2/AKT1/PIK3R2/FASN/PTPRF/SLC2A4/HRAS/G6PC3/GYS1/PIK3CD/EIF4EBP1/SHC2/PKLR/CALML5/CALML3
mTOR signaling pathway	mTOR signaling pathway	99	-0.180298	-1.03233	0.418079	0.575663	0.379149	2785	tags=30%, list=21%, signal=24%	RPTOR/WNT6/WNT10B/MAPK3/SESN2/STRADB/ATP6V1B2/NPRL3/DVL1/AKT1S1/RPS6KB2/LRP5/MAP2K2/AKT1/WNT3A/RRAGD/TELO2/PIK3R2/HRAS/MLST8/ATP6V1F/TBC1D7/PIK3CD/EIF4EBP1/SLC3A2/WNT4/WNT11/PRR5/SLC7A5/FZD9
Apoptosis	Apoptosis	95	0.221863	1.02872	0.419708	0.575691	0.379168	4610	tags=41%, list=35%, signal=27%	BIRC3/ITPR1/TNFSF10/BIRC2/TRAF1/PMAIP1/FAS/PIK3CA/CSF2RB/ITPR2/CASP12/ATM/FASLG/PTPN13/XIAP/CTSO/MAP3K5/PIK3R1/APAF1/MAPK8/ERN1/CTSS/CASP7/CASP8/TNFRSF10A/PARP4/CASP10/KRAS/CASP3/CTSW/EIF2AK3/AKT3/NRAS/PRF1/CHUK/CFLAR/GADD45A/MCL1/MAPK9
Terpenoid backbone biosynthesis	Terpenoid backbone biosynthesis	18	-0.270032	-1.00937	0.422492	0.577299	0.380226	8332	tags=94%, list=63%, signal=35%	PDSS2/IDI1/HMGCS1/HMGCR/FNTA/ZMPSTE24/GGPS1/PCYOX1/IDI2/DHDDS/PDSS1/FNTB/RCE1/FDPS/MVD/PMVK/MVK
HALLMARK_HEME_METABOLISM	HALLMARK_HEME_METABOLISM	131	-0.165314	-1.00329	0.426573	0.580659	0.382439	2861	tags=32%, list=22%, signal=25%	GLRX5/UBAC1/MAP2K3/ADIPOR1/PPOX/UROD/HDGF/EPOR/SDCBP/SLC2A1/MARCH2/NARF/RANBP10/RAD23A/HAGH/CTNS/RBM38/UROS/PQLC1/BCAM/SELENBP1/ATP6V0A1/PC/PIGQ/SNCA/PGLS/IGSF3/BSG/BLVRB/HEBP1/SLC6A8/ACP5/EPB49/TMCC2/MGST3/ABCB6/GYPC/HBQ1/FN3K/PDZK1IP1/RAP1GAP/TYR
Other types of O-glycan biosynthesis	Other types of O-glycan biosynthesis	15	0.341686	1.03676	0.431988	0.585802	0.385827	2508	tags=33%, list=19%, signal=27%	ST6GAL2/ST6GAL1/GXYLT2/OGT/GXYLT1
Relaxin signaling pathway	Relaxin signaling pathway	80	0.226122	1.01444	0.43884	0.592259	0.39008	4687	tags=42%, list=35%, signal=28%	PLCB1/CREB5/GNG2/COL4A3/PRKACB/PLCB4/PIK3CA/ATF2/PRKCA/COL4A4/MMP9/CREB1/PIK3R1/TGFBR2/MAPK8/VEGFA/ADCY7/SOS1/GNB4/SHC4/RXFP1/KRAS/GNGT1/GNB3/AKT3/NRAS/GNGT2/GNG12/SOS2/VEGFC/EGFR/MAPK9/TGFBR1/PLCB2
HALLMARK_HEDGEHOG_SIGNALING	HALLMARK_HEDGEHOG_SIGNALING	21	0.298737	1.01092	0.440058	0.592259	0.39008	1676	tags=29%, list=13%, signal=25%	RTN1/CDK6/NRP1/RASA1/NRCAM/UNC5C
GABAergic synapse	GABAergic synapse	56	0.240279	1.0066	0.44401	0.59272	0.390383	4155	tags=43%, list=31%, signal=30%	GABRA3/SLC38A1/GNG2/GABRA2/PRKACB/GABRR1/GABRG2/PRKCA/GABRB2/SLC38A2/GLS/ABAT/PRKCB/PLCL1/GABRR2/ADCY7/GABRP/GAD1/GNB4/GABRB1/GNGT1/GNB3/GNGT2/GNG12
Cushing syndrome	Cushing syndrome	92	0.218531	1.01074	0.44431	0.59272	0.390383	2747	tags=26%, list=21%, signal=21%	PLCB1/CREB5/CDK6/AHR/ITPR1/PRKACB/PLCB4/ATF2/RB1/FZD6/ITPR2/NCEH1/WNT5A/APC/PDE8B/CREB1/FZD1/KCNA4/CACNA1I/RAP1A/USP8/WNT16/ADCY7/CAMK2D
Necroptosis	Necroptosis	109	0.213854	1.01464	0.445368	0.59272	0.390383	3386	tags=29%, list=26%, signal=22%	BIRC3/CYBB/IL33/TLR4/TNFSF10/BIRC2/JAK2/STAT4/FAS/IFNG/TLR3/TRPM7/NLRP3/IL1B/CYLD/FASLG/XIAP/ALOX15/STAT1/MAPK8/TICAM2/ZBP1/CAMK2D/CASP8/JAK3/PLA2G4A/IFNGR1/TNFRSF10A/PARP4/IFNAR2/IFNAR1/CAMK2B
Non-small cell lung cancer	Non-small cell lung cancer	51	0.24717	1.0184	0.451444	0.598581	0.394243	4710	tags=43%, list=36%, signal=28%	CDK6/RARB/POLK/PIK3CA/TGFA/RB1/PRKCA/PIK3R1/RASSF5/PRKCB/SOS1/JAK3/EGF/BRAF/KRAS/AKT3/NRAS/SOS2/EGFR/GADD45A/STK4/PLCG2
Thiamine metabolism	Thiamine metabolism	5	-0.414166	-0.977511	0.454082	0.599857	0.395084	4265	tags=80%, list=32%, signal=54%	NFS1/THTPA/AK2/AK1
Glycosaminoglycan degradation	Glycosaminoglycan degradation	10	-0.329626	-0.993242	0.464387	0.611216	0.402565	6662	tags=70%, list=50%, signal=35%	HGSNAT/GLB1/HYAL3/HEXA/SGSH/HYAL4/NAGLU
Retrograde endocannabinoid signaling	Retrograde endocannabinoid signaling	103	0.21297	1.00555	0.466667	0.611966	0.403059	1382	tags=16%, list=10%, signal=14%	PLCB1/GRIA2/CNR1/GABRA3/ITPR1/GNG2/GABRA2/GRIA4/PRKACB/PLCB4/GABRR1/PTGS2/GABRG2/ITPR2/PRKCA/GABRB2
Mannose type O-glycan biosynthesis	Mannose type O-glycan biosynthesis	13	-0.297073	-0.985891	0.469741	0.613749	0.404233	3731	tags=54%, list=28%, signal=39%	B4GALT3/POMT1/ST3GAL3/POMGNT1/CHST10/B4GALT2/MGAT5B
Human immunodeficiency virus 1 infection	Human immunodeficiency virus 1 infection	135	0.205687	1.00507	0.477299	0.621357	0.409244	4322	tags=38%, list=33%, signal=26%	NFATC2/TLR4/ITPR1/SAMHD1/CD3G/TLR2/GNG2/CCR5/FAS/PIK3CA/APOBEC3G/CUL5/PAK3/ITPR2/PRKCA/ATM/FASLG/MAP3K7/PIK3R1/B2M/TRIM5/MAPK8/CXCR4/CUL4B/PRKCB/ATR/RPS6KB1/RAC2/TAB2/CD3D/CD247/CASP8/TBK1/IRAK4/CD4/GNB4/PPP3CA/KRAS/CASP3/GNGT1/APOBEC3D/HLA-B/GNB3/AKT3/NRAS/APOBEC3F/GNGT2/GNG12/CD3E/TNFRSF1B/CHUK
Glycosphingolipid biosynthesis - lacto and neolacto series	Glycosphingolipid biosynthesis - lacto and neolacto series	18	0.304663	0.973697	0.488856	0.634096	0.417634	350	tags=17%, list=3%, signal=16%	B3GALT2/B3GNT5/B3GALT1
Oocyte meiosis	Oocyte meiosis	83	-0.181148	-0.993262	0.492063	0.635952	0.418857	507	tags=7%, list=4%, signal=7%	PKMYT1/MAD1L1/CDK2/ADCY2/CALML5/CALML3
Phosphatidylinositol signaling system	Phosphatidylinositol signaling system	69	0.221073	0.969809	0.5	0.643885	0.424082	2631	tags=26%, list=20%, signal=21%	PLCB1/PLCE1/ITPR1/MTMR6/PLCB4/IPMK/PIK3CA/PIK3C2A/PPIP5K2/ITPR2/PRKCA/PI4K2B/INPP5D/PIK3R1/DGKB/PRKCB/MTMR7/PIKFYVE
Bladder cancer	Bladder cancer	32	-0.220279	-0.963524	0.501916	0.644035	0.424181	3479	tags=47%, list=26%, signal=35%	ERBB2/CCND1/CDK4/E2F2/DAPK1/MYC/MAPK3/CDKN1A/E2F1/MAP2K2/DAPK3/HRAS/CDKN2A/FGFR3/CDH1
Synthesis and degradation of ketone bodies	Synthesis and degradation of ketone bodies	6	-0.369177	-0.92337	0.514139	0.657363	0.432959	8349	tags=100%, list=63%, signal=37%	HMGCS1/BDH2/HMGCLL1/HMGCL/BDH1
Epithelial cell signaling in Helicobacter pylori infection	Epithelial cell signaling in Helicobacter pylori infection	47	-0.201134	-0.973957	0.529644	0.674778	0.444429	2543	tags=30%, list=19%, signal=24%	CXCR2/ATP6V1B2/F11R/GIT1/MAPK12/ATP6AP1/ATP6V0A1/CXCR1/ATP6V0B/ATP6V0D1/ATP6V1F/ATP6V0C/ATP6V0D2/ATP6V0A4
HALLMARK_PI3K_AKT_MTOR_SIGNALING	HALLMARK_PI3K_AKT_MTOR_SIGNALING	77	0.213657	0.950795	0.549618	0.697742	0.459554	4082	tags=38%, list=31%, signal=26%	PLCB1/DAPP1/PRKAA2/SLA/VAV3/ITPR2/CAMK4/RPS6KA3/FASLG/MAP3K7/ATF1/MAPK8/CXCR4/PRKCB/LCK/PIKFYVE/PDK1/PRKAR2A/TBK1/IRAK4/IL2RG/CAB39/PTPN11/GNA14/GNGT1/NCK1/EIF4E/CAB39L/HSP90B1
One carbon pool by folate	One carbon pool by folate	12	-0.288622	-0.932593	0.552113	0.698432	0.460008	9416	tags=92%, list=71%, signal=26%	AMT/MTHFD2L/DHFR/MTHFD2/GART/MTHFS/MTHFD1/MTHFR/ATIC/MTHFD1L/SHMT2
Renal cell carcinoma	Renal cell carcinoma	47	0.233485	0.94625	0.555407	0.700126	0.461124	4288	tags=43%, list=32%, signal=29%	HGF/PIK3CA/TGFA/PAK3/PIK3R1/CUL2/RAP1A/VEGFA/SOS1/TGFB3/HIF1A/BRAF/PTPN11/KRAS/VHL/RAP1B/AKT3/NRAS/SOS2/GAB1
N-Glycan biosynthesis	N-Glycan biosynthesis	42	0.237432	0.939103	0.56469	0.70933	0.467186	1570	tags=19%, list=12%, signal=17%	MAN1A1/MAN1A2/FUT8/ST6GAL2/ST6GAL1/MAN2A1/MGAT4A/ALG10B
Prostate cancer	Prostate cancer	70	0.211663	0.925576	0.581841	0.728319	0.479693	1987	tags=19%, list=15%, signal=16%	ZEB1/CREB5/PDGFC/PIK3CA/TGFA/PDGFA/PDGFRA/RB1/PDGFD/IGF1/MMP9/CREB1/PIK3R1
Cardiac muscle contraction	Cardiac muscle contraction	51	0.220812	0.9098	0.595801	0.743194	0.48949	1798	tags=18%, list=14%, signal=15%	SLC8A1/CACNA2D1/CACNA2D4/RYR2/ATP1A2/ATP1B1/CACNA2D3/ATP1B2/CACNB4
Adipocytokine signaling pathway	Adipocytokine signaling pathway	46	0.224325	0.905982	0.60425	0.751116	0.494707	4610	tags=37%, list=35%, signal=24%	LEPR/PRKAA2/JAK2/ACSL4/ACSL5/ACSL6/PRKAA1/MAPK8/ADIPOQ/PTPN11/CD36/AKT3/TNFRSF1B/CHUK/PRKAB2/PRKCQ/MAPK9
HALLMARK_PEROXISOME	HALLMARK_PEROXISOME	82	-0.168153	-0.923079	0.62	0.768028	0.505846	2886	tags=29%, list=22%, signal=23%	SLC35B2/ACOT8/PEX6/IDH2/PEX14/PRDX1/ITGB1BP1/CRAT/FIS1/FDPS/ESR2/HAO2/CACNA1B/ECH1/PRDX5/HSD11B2/HSD3B7/HRAS/CRABP2/RETSAT/CLN6/TSPO/ABCD1/SULT2B1
Mismatch repair	Mismatch repair	16	-0.240351	-0.868307	0.630631	0.771438	0.508092	10055	tags=100%, list=76%, signal=24%	MLH3/RFC1/MSH2/RFC3/POLD3/MSH6/RFC4/MLH1/SSBP1/RPA3/RFC2/POLD4/LIG1/POLD1/POLD2
Basal cell carcinoma	Basal cell carcinoma	37	-0.19981	-0.910012	0.630769	0.771438	0.508092	3503	tags=46%, list=26%, signal=34%	DVL3/AXIN1/WNT7A/FZD10/BAK1/WNT6/WNT10B/DVL1/CDKN1A/APC2/SMO/BAX/TCF7L1/WNT3A/WNT4/WNT11/FZD9
Tryptophan metabolism	Tryptophan metabolism	25	0.250586	0.879868	0.631136	0.771438	0.508092	1494	tags=20%, list=11%, signal=18%	IDO1/CYP1B1/KMO/AOX1/TDO2
Fc epsilon RI signaling pathway	Fc epsilon RI signaling pathway	49	0.215905	0.883684	0.631373	0.771438	0.508092	4710	tags=47%, list=36%, signal=30%	ALOX5AP/PIK3CA/ALOX5/LCP2/VAV1/VAV3/BTK/PRKCA/INPP5D/LYN/PIK3R1/MAPK8/RAC2/SOS1/PLA2G4A/SYK/KRAS/AKT3/NRAS/SOS2/FCER1G/MAPK9/PLCG2
Glycosylphosphatidylinositol (GPI)-anchor biosynthesis	Glycosylphosphatidylinositol (GPI)-anchor biosynthesis	16	-0.237781	-0.859021	0.648649	0.789851	0.520219	1596	tags=25%, list=12%, signal=22%	PIGQ/DPM2/GPAA1/PIGZ
Type II diabetes mellitus	Type II diabetes mellitus	22	-0.216779	-0.858721	0.652597	0.791966	0.521612	1656	tags=23%, list=13%, signal=20%	CACNA1B/PIK3R2/SLC2A4/PIK3CD/PKLR
Alcoholism	Alcoholism	90	-0.162568	-0.914013	0.655738	0.793088	0.522352	2691	tags=26%, list=20%, signal=20%	MAPK3/GNB2/HIST1H2AE/GNG5/H2AFX/HIST1H2BE/PPP1CA/HDAC10/HIST1H2BK/HDAC11/CAMKK1/H2AFZ/HIST1H4J/HIST2H2AA3/HRAS/HIST1H2AM/HIST2H2AC/HIST3H2A/SHC2/GNAO1/H2AFJ/CALML5/CALML3
GSEA Results, high-FPS vs low-FPS differential methylation; Related to Fig.1d (up panel)
ID	Description	setSize	enrichmentScore	NES	pvalue	p.adjust	qvalues	rank	leading_edge	core_enrichment
HALLMARK_INTERFERON_GAMMA_RESPONSE	HALLMARK_INTERFERON_GAMMA_RESPONSE	52	-0.479098	-2.13605	0.0019084	0.0912951	0.0814137	644	tags=62%, list=26%, signal=46%	IRF1/SERPING1/PARP12/ST3GAL5/IL7/IFITM2/TRAFD1/B2M/NFKBIA/CMPK2/MVP/PSMB9/HLA-B/GBP6/PSMB8/EPSTI1/UBE2L6/GZMA/VAMP8/RSAD2/CXCL10/LCP2/HLA-DMA/GBP4/FGL2/TNFSF10/IRF8/ST8SIA4/IL15/CFB/GCH1/CD74
PI3K-Akt signaling pathway	PI3K-Akt signaling pathway	56	-0.457803	-2.07287	0.0019305	0.0912951	0.0814137	705	tags=57%, list=29%, signal=42%	FLT4/ITGA5/VEGFA/GNGT2/PPP2R2B/YWHAQ/PKN1/MAGI1/IL7/FGF1/ITGA10/CREB3L3/PDGFRA/ITGA2/OSMR/CSF1R/THBS2/PIK3CG/JAK3/LAMB3/ITGA4/FGF10/MAP2K1/PDGFC/FGF2/LAMC1/ITGA6/GNG2/LAMA4/EFNA5/ITGB3/CDK6
Cytokine-cytokine receptor interaction	Cytokine-cytokine receptor interaction	35	-0.482415	-1.92913	0.0019685	0.0912951	0.0814137	915	tags=77%, list=37%, signal=49%	TNFRSF13B/IL10/IL10RA/IL17RE/IL23R/CSF3R/TNFRSF10A/CCL25/TNFRSF25/IL1R2/CCL15/TGFBR2/IL7/IL24/TNFRSF8/CXCL5/OSMR/CSF1R/TGFB2/TNFSF4/IL13RA2/IL6ST/CXCL10/TNFSF10/TNFRSF19/IL15/CCL23
HALLMARK_ALLOGRAFT_REJECTION	HALLMARK_ALLOGRAFT_REJECTION	33	-0.515725	-2.03279	0.00197628	0.0912951	0.0814137	559	tags=61%, list=23%, signal=47%	IL7/GALNT1/B2M/ITK/SRGN/TGFB2/GZMA/BCAT1/HLA-DOA/HLA-DRA/LCP2/HLA-DMA/HLA-DMB/GBP2/IRF8/ST8SIA4/IL15/GCNT1/TLR1/CD74
HALLMARK_EPITHELIAL_MESENCHYMAL_TRANSITION	HALLMARK_EPITHELIAL_MESENCHYMAL_TRANSITION	40	-0.549875	-2.26129	0.00197628	0.0912951	0.0814137	419	tags=55%, list=17%, signal=46%	WIPF1/ITGA2/THBS2/FBN2/GLIPR1/COL5A2/PTX3/ABI3BP/PCOLCE/CALD1/COL12A1/FGF2/IGFBP3/LAMC1/IL15/NID2/MGP/PRRX1/TIMP3/SNTB1/SERPINE2/ITGB3
HALLMARK_INTERFERON_ALPHA_RESPONSE	HALLMARK_INTERFERON_ALPHA_RESPONSE	29	-0.549931	-2.06928	0.00199203	0.0912951	0.0814137	834	tags=79%, list=34%, signal=53%	PARP14/LAP3/HERC6/HLA-C/IRF1/PARP12/IL7/IFITM2/TRAFD1/B2M/CMPK2/PSMB9/IFITM1/PSMB8/EPSTI1/UBE2L6/RSAD2/CXCL10/UBA7/GBP4/GBP2/IL15/CD74
Antifolate resistance	Antifolate resistance	5	0.863308	1.84538	0.00212314	0.0912951	0.0814137	87	tags=60%, list=4%, signal=58%	ABCC5/ABCC2/MTHFR
Toxoplasmosis	Toxoplasmosis	24	-0.578034	-2.06554	0.00391389	0.14726	0.131321	339	tags=50%, list=14%, signal=43%	TGFB2/PIK3CG/LAMB3/HLA-DOA/HLA-DRA/HLA-DMA/HLA-DMB/LAMC1/LY96/HLA-DPA1/ITGA6/LAMA4
Lysosome	Lysosome	19	0.547512	1.81399	0.00604839	0.190025	0.169458	591	tags=63%, list=24%, signal=48%	AP3M2/ATP6V0A4/HEXA/ARSG/ATP6V0A1/AP3D1/ATP6V0C/CTSK/SLC11A2/ACP5/CTSB/ASAH1
Rap1 signaling pathway	Rap1 signaling pathway	42	-0.435347	-1.82764	0.00790514	0.190025	0.169458	705	tags=60%, list=29%, signal=43%	FLT4/ITGAM/VEGFA/RASGRP2/MAGI1/DOCK4/FGF1/RAP1GAP/PDGFRA/ADCY3/PARD6B/TIAM1/CSF1R/PLCB4/RAC2/CALM2/FGF10/LCP2/MAP2K1/RAPGEF3/PDGFC/FGF2/PRKD2/EFNA5/ITGB3
Regulation of actin cytoskeleton	Regulation of actin cytoskeleton	42	-0.437036	-1.83473	0.00790514	0.190025	0.169458	540	tags=57%, list=22%, signal=45%	MYL2/ITGAM/ITGA5/MSN/FGF1/ITGA10/PDGFRA/LIMK1/MYLK4/ITGA2/TIAM1/RAC2/PAK1/ACTN4/ITGA4/FGF10/MAP2K1/ARHGEF6/PDGFC/FGF2/MYH9/ITGA6/GSN/ITGB3
Cell adhesion molecules (CAMs)	Cell adhesion molecules (CAMs)	29	-0.480133	-1.80664	0.00796813	0.190025	0.169458	838	tags=69%, list=34%, signal=46%	CD22/CLDN2/ITGB2/MADCAM1/CDH5/HLA-C/ITGAM/CLDN11/NCAM1/NRXN1/HLA-B/NRXN2/ALCAM/HLA-DOA/HLA-DRA/ITGA4/HLA-DMA/HLA-DMB/HLA-DPA1/ITGA6
HALLMARK_APICAL_JUNCTION	HALLMARK_APICAL_JUNCTION	32	-0.451209	-1.75434	0.00978474	0.190025	0.169458	656	tags=56%, list=27%, signal=42%	CLDN11/THY1/MSN/ZYX/ITGA10/TGFBI/ITGA2/NRXN2/RAC2/EVL/LAMB3/SHC1/ACTN4/ARHGEF6/MYH9/FSCN1/SGCE/TRAF1
HALLMARK_INFLAMMATORY_RESPONSE	HALLMARK_INFLAMMATORY_RESPONSE	42	-0.422947	-1.77559	0.00988142	0.190025	0.169458	795	tags=67%, list=33%, signal=46%	GPR132/NOD2/CSF3R/NLRP3/ITGA5/FFAR2/IRF1/TPBG/BTG2/AXL/NFKBIA/IFITM1/PCDH7/OSMR/GPR183/SLAMF1/SCN1B/SLC4A4/CALCRL/CXCL10/LCP2/IRAK2/TNFSF10/CD48/IL15/GCH1/TLR1/ITGB3
Focal adhesion	Focal adhesion	44	-0.395481	-1.68156	0.0117188	0.190025	0.169458	971	tags=73%, list=40%, signal=45%	GSK3B/DOCK1/COL9A2/RAP1A/GRB2/JUN/PRKCA/PXN/BIRC3/MYL2/FLT4/ITGA5/VEGFA/ZYX/ITGA10/PDGFRA/MYLK4/ITGA2/THBS2/RAC2/PAK1/LAMB3/SHC1/ACTN4/ITGA4/MAP2K1/CAV1/PDGFC/LAMC1/ITGA6/LAMA4/ITGB3
HALLMARK_KRAS_SIGNALING_UP	HALLMARK_KRAS_SIGNALING_UP	37	-0.428894	-1.73763	0.0117417	0.190025	0.169458	884	tags=76%, list=36%, signal=49%	IL10RA/NIN/BIRC3/ITGB2/CD37/PIGR/FLT4/ANGPTL4/MMP10/BTBD3/HKDC1/ETV1/ITGA2/PSMB8/AKAP12/SCN1B/CXCL10/GLRX/PRDM1/ST6GAL1/IGFBP3/ALDH1A3/SATB1/IRF8/LY96/TRAF1/CFB/PRRX1
Hematopoietic cell lineage	Hematopoietic cell lineage	21	-0.534808	-1.82436	0.011976	0.190025	0.169458	838	tags=86%, list=34%, signal=57%	CD22/CD37/CSF3R/IL1R2/ITGAM/ITGA5/IL7/ITGA2/MS4A1/CSF1R/HLA-DOA/HLA-DRA/ITGA4/HLA-DMA/HLA-DMB/HLA-DPA1/ITGA6/ITGB3
Hypertrophic cardiomyopathy (HCM)	Hypertrophic cardiomyopathy (HCM)	11	-0.646577	-1.80798	0.0133588	0.190025	0.169458	746	tags=91%, list=30%, signal=63%	MYL2/ITGA5/ITGA10/ITGA2/TGFB2/CACNA2D4/ITGA4/SLC8A1/ITGA6/ITGB3
Chemokine signaling pathway	Chemokine signaling pathway	35	-0.422771	-1.69062	0.0137795	0.190025	0.169458	767	tags=60%, list=31%, signal=42%	ARRB2/CCL25/RASGRP2/GNGT2/CCL15/NFKBIA/ADCY3/ITK/CXCL5/TIAM1/PLCB4/GRK5/RAC2/PIK3CG/PAK1/CXCL10/JAK3/SHC1/MAP2K1/GNG2/CCL23
Dilated cardiomyopathy (DCM)	Dilated cardiomyopathy (DCM)	14	-0.597823	-1.80595	0.0138889	0.190025	0.169458	746	tags=79%, list=30%, signal=55%	MYL2/ITGA5/ITGA10/ADCY3/ITGA2/TGFB2/CACNA2D4/ITGA4/SLC8A1/ITGA6/ITGB3
HALLMARK_IL6_JAK_STAT3_SIGNALING	HALLMARK_IL6_JAK_STAT3_SIGNALING	14	-0.601835	-1.81807	0.0138889	0.190025	0.169458	922	tags=86%, list=38%, signal=54%	GRB2/JUN/CSF3R/IL1R2/IRF1/IL7/OSMR/IL6ST/CXCL10/ITGA4/PDGFC/ITGB3
Intestinal immune network for IgA production	Intestinal immune network for IgA production	14	-0.59959	-1.81129	0.0138889	0.190025	0.169458	226	tags=50%, list=9%, signal=46%	HLA-DOA/HLA-DRA/ITGA4/HLA-DMA/HLA-DMB/HLA-DPA1/IL15
ECM-receptor interaction	ECM-receptor interaction	15	-0.580812	-1.81175	0.0156556	0.192255	0.171447	729	tags=73%, list=30%, signal=52%	SV2A/ITGA5/ITGA10/ITGA2/THBS2/LAMB3/ITGA4/LAMC1/ITGA6/LAMA4/ITGB3
Asthma	Asthma	7	-0.74572	-1.7738	0.0159363	0.192255	0.171447	226	tags=71%, list=9%, signal=65%	HLA-DOA/HLA-DRA/HLA-DMA/HLA-DMB/HLA-DPA1
HALLMARK_MYC_TARGETS_V1	HALLMARK_MYC_TARGETS_V1	21	0.478561	1.64549	0.0159681	0.192255	0.171447	690	tags=38%, list=28%, signal=28%	MYC/CCT3/CAD/CDK2/PA2G4/RUVBL2/EIF4A1/RPL18
Serotonergic synapse	Serotonergic synapse	11	-0.631766	-1.76657	0.0171756	0.197507	0.176129	353	tags=55%, list=14%, signal=47%	PLCB4/TRPC1/MAP2K1/RAPGEF3/ITPR1/GNG2
Oxidative phosphorylation	Oxidative phosphorylation	13	0.589546	1.73756	0.0177165	0.197507	0.176129	981	tags=85%, list=40%, signal=51%	ATP6V0A4/ATP6V0A1/ATP6V1B2/ATP6V0C/NDUFA13/SDHC/NDUFS2/SDHA/UQCRHL/NDUFB8/ATP6V0D1
Influenza A	Influenza A	27	-0.437125	-1.61931	0.0196464	0.198969	0.177433	265	tags=33%, list=11%, signal=30%	RSAD2/CXCL10/HLA-DOA/HLA-DRA/MAP2K1/HLA-DMA/HLA-DMB/TNFSF10/HLA-DPA1
HALLMARK_PEROXISOME	HALLMARK_PEROXISOME	18	0.515161	1.70073	0.0197239	0.198969	0.177433	279	tags=39%, list=11%, signal=35%	ABCC5/ESR2/ITGB1BP1/ABCD1/SLC23A2/PEX14/HSD3B7
HALLMARK_MYC_TARGETS_V2	HALLMARK_MYC_TARGETS_V2	8	0.69585	1.77078	0.0204918	0.198969	0.177433	358	tags=38%, list=15%, signal=32%	WDR43/MYC/PA2G4
Ribosome biogenesis in eukaryotes	Ribosome biogenesis in eukaryotes	8	0.692266	1.76166	0.0204918	0.198969	0.177433	440	tags=38%, list=18%, signal=31%	WDR43/RPP25/UTP18
Collecting duct acid secretion	Collecting duct acid secretion	5	0.815196	1.74254	0.0212314	0.199708	0.178093	320	tags=80%, list=13%, signal=70%	ATP6V0A4/ATP6V0A1/ATP6V1B2/ATP6V0C
Parathyroid hormone synthesis, secretion and action	Parathyroid hormone synthesis, secretion and action	20	-0.478434	-1.61844	0.0258964	0.236207	0.210641	577	tags=65%, list=24%, signal=50%	NR4A2/PRKCA/ARRB2/MMP25/CREB3L3/ADCY3/PLCB4/VDR/RUNX2/MAP2K1/EGR1/ITPR1/AKAP13
Alcoholism	Alcoholism	19	-0.49847	-1.65917	0.027668	0.244943	0.218431	235	tags=53%, list=10%, signal=48%	HDAC7/GNGT2/CREB3L3/HIST1H3G/SHC1/CALM2/MAP2K1/PKIA/HIST1H2BD/GNG2
HALLMARK_IL2_STAT5_SIGNALING	HALLMARK_IL2_STAT5_SIGNALING	42	-0.362003	-1.51973	0.0335968	0.26871	0.239626	311	tags=43%, list=13%, signal=38%	TNFRSF8/LRIG1/TIAM1/SYT11/CST7/ADAM19/CXCL10/ALCAM/GBP4/DHRS3/FGL2/TNFSF10/IRF8/TRAF1/ITGA6/CD48/LRRC8C/SPRY4
Leishmaniasis	Leishmaniasis	20	-0.473572	-1.602	0.0338645	0.26871	0.239626	502	tags=65%, list=21%, signal=52%	JUN/IL10/ITGB2/ITGAM/FCGR2A/NFKBIA/TGFB2/HLA-DOA/HLA-DRA/ITGA4/HLA-DMA/HLA-DMB/HLA-DPA1
Non-alcoholic fatty liver disease (NAFLD)	Non-alcoholic fatty liver disease (NAFLD)	19	0.472991	1.56709	0.0342742	0.26871	0.239626	977	tags=58%, list=40%, signal=35%	PIK3CD/ADIPOR2/AKT2/NDUFA13/MAP3K11/PKLR/SDHC/NDUFS2/SDHA/UQCRHL/NDUFB8
Allograft rejection	Allograft rejection	9	-0.610565	-1.59425	0.0348162	0.26871	0.239626	436	tags=67%, list=18%, signal=55%	HLA-B/HLA-DOA/HLA-DRA/HLA-DMA/HLA-DMB/HLA-DPA1
Cortisol synthesis and secretion	Cortisol synthesis and secretion	9	-0.610769	-1.59479	0.0348162	0.26871	0.239626	533	tags=56%, list=22%, signal=44%	CREB3L3/ADCY3/PLCB4/AGTR1/ITPR1
mTOR signaling pathway	mTOR signaling pathway	23	0.446171	1.57355	0.0368098	0.275305	0.245507	540	tags=43%, list=22%, signal=34%	PIK3CD/FNIP2/TBC1D7/ATP6V1B2/WNT4/SLC3A2/AKT2/STRADB/RRAGD/DVL2
RNA transport	RNA transport	10	0.603774	1.65124	0.0375	0.275305	0.245507	774	tags=50%, list=32%, signal=34%	RPP25/NUP93/EIF4A1/NUP50/EIF2B1
Systemic lupus erythematosus	Systemic lupus erythematosus	18	-0.483793	-1.57311	0.040404	0.288802	0.257543	235	tags=44%, list=10%, signal=40%	HIST1H3G/HLA-DOA/HLA-DRA/ACTN4/HLA-DMA/HLA-DMB/HLA-DPA1/HIST1H2BD
Human cytomegalovirus infection	Human cytomegalovirus infection	39	-0.366202	-1.49784	0.0412574	0.288802	0.257543	533	tags=38%, list=22%, signal=31%	CREB3L3/PDGFRA/B2M/NFKBIA/ADCY3/HLA-B/PLCB4/RAC2/CALM2/MAP2K1/ITPR1/GNG2/AKAP13/ITGB3/CDK6
Viral myocarditis	Viral myocarditis	15	-0.513626	-1.60217	0.0430528	0.294521	0.262643	436	tags=53%, list=18%, signal=44%	HLA-B/RAC2/HLA-DOA/HLA-DRA/CAV1/HLA-DMA/HLA-DMB/HLA-DPA1
Inflammatory bowel disease (IBD)	Inflammatory bowel disease (IBD)	13	-0.537466	-1.57238	0.0465587	0.311426	0.277719	912	tags=85%, list=37%, signal=53%	JUN/IL10/RORC/IL23R/NOD2/TGFB2/HLA-DOA/HLA-DRA/HLA-DMA/HLA-DMB/HLA-DPA1
Pertussis	Pertussis	18	-0.47115	-1.532	0.0484848	0.31726	0.282921	912	tags=72%, list=37%, signal=46%	JUN/IL10/C4BPB/ITGB2/NLRP3/ITGAM/ITGA5/IRF1/SERPING1/CXCL5/CALM2/IRF8/LY96

## Sheet: Table S7
Table S7; The Spearman correlation between FPS and the expression of CYT and GEP among 17 melanoma datasets.Realted to Fig.1w,Fig.S9a-b
Gene	Estimate.rho	Pvalue	Dataset
CYT	0.68	1.2e-09	In-house cohort
GEP	0.42	0.00081	In-house cohort
CYT	0.63	1.5e-09	GSE91061
GEP	0.57	< 2.2e-16	GSE91061
CYT	0.64	< 2.2e-16	PRJEB23709
GEP	0.69	< 2.2e-16	PRJEB23709
CYT	0.31	5e-05	phs000452.v3
GEP	0.4	1.9e-07	phs000452.v3
CYT	0.4	< 2.2e-16	TCGA-SKCM
GEP	0.35	<5.1e-15	TCGA-SKCM
CYT	0.328345	7.70673e-05	GSE59455
GEP	0.427587	1.65658e-07	GSE59455
CYT	0.644689	0.000386748	GSE80435
GEP	0.667888	0.000202352	GSE80435
CYT	0.481928	5.27062e-06	GSE8401
GEP	0.38867	0.000313239	GSE8401
CYT	0.49282	4.2618e-07	GSE43081
GEP	0.494582	3.83174e-07	GSE43081
CYT	0.345487	0.0027066	GSE15605
GEP	0.268064	0.021207	GSE15605
CYT	0.351442	0.0042924	GSE35640
GEP	0.375612	0.00218513	GSE35640
CYT	0.418247	0.00369648	GSE98394
GEP	0.416742	0.00254319	GSE98394
CYT	0.431942	0.000884471	GSE112509
GEP	0.541094	1.90701e-05	GSE112509
CYT	0.584073	4.41857e-05	GSE19234
GEP	0.480056	0.00111216	GSE19234
CYT	0.469036	1.6461e-05	GSE54467
GEP	0.361222	0.00115026	GSE54467
CYT	0.475057	1.41911e-05	GSE22155
GEP	0.459202	2.56851e-05	GSE22155
CYT	0.607768	< 2.2e-16	GSE65904
GEP	0.602979	< 2.2e-16	GSE65904

## Sheet: Table S8
Table S8; Clinical information of in-house immunotherapy data.Related to Fig.1l-o
ID	pro	anti	FPS	Sex	Age	SubTypes	Response	PFST.Month.	PFS
PD1	1.93601	2.50911	-0.573095	Female	46	Acral Melanoma	NR	4	1
PD2	1.71198	2.24451	-0.532525	Female	67	Mucosal Melanoma	NR	4	1
PD3	2.18488	2.41728	-0.232402	Female	54	Mucosal Melanoma	R	7	0
PD4	2.14315	2.54667	-0.403518	Female	53	Acral Melanoma	NR	6	1
PD5	2.23042	2.63388	-0.403461	Male	61	Acral Melanoma	NR	6	1
PD6	2.09699	2.29341	-0.196423	Male	60	Acral Melanoma	NR	5	1
PD7	2.27641	2.48523	-0.208823	Female	37	Acral Melanoma	R	7	0
PD8	1.79505	2.42137	-0.626313	Female	75	Acral Melanoma	R	13	1
PD9	1.95215	2.43164	-0.479491	Female	45	Acral Melanoma	NR	1	1
PD10	2.12537	2.48535	-0.359988	Female	58	Acral Melanoma	R	7.5	0
PD11	1.95244	2.55106	-0.598618	Female	66	Cutaneous Melanoma	NR	5	1
PD12	2.26701	2.48415	-0.217143	Female	76	Cutaneous Melanoma	R	11	0
PD13	2.00964	2.65737	-0.647732	Male	68	Acral Melanoma	R	10	0
PD14	2.24555	2.34129	-0.0957473	Female	29	Cutaneous Melanoma	R	9	1
PD15	1.86075	2.25359	-0.39284	Male	66	Acral Melanoma	NR	5	1
PD16	1.94723	2.66785	-0.720619	Female	73	Acral Melanoma	R	12	0
PD17	2.18079	2.60579	-0.425008	Female	51	Acral Melanoma	NR	3	1
PD18	1.95421	2.5901	-0.635884	Female	53	Acral Melanoma	R	35	0
PD19	2.12584	2.52896	-0.403114	Female	52	Acral Melanoma	NR	5.5	1
PD20	1.92357	2.4057	-0.482131	Male	71	Nodular Melanoma	NR	6	1
PD21	1.80125	2.54254	-0.741287	Female	57	Acral Melanoma	R	34	0
PD22	2.1675	2.5643	-0.396802	Female	11	Nodular Melanoma	R	10	1
PD23	2.23473	2.63217	-0.397436	Female	68	Acral Melanoma	NR	6	1
PD24	1.74702	2.62788	-0.880863	Male	64	Acral Melanoma	NR	2	1
PD25	2.48073	2.27353	0.207206	Female	77	Acral Melanoma	R	46	0
PD26	2.26974	2.53472	-0.264988	Female	46	Acral Melanoma	NR	4	1
PD27	2.23639	2.61709	-0.3807	Female	52	Acral Melanoma	R	9	1
PD28	2.05093	2.4992	-0.448268	Male	37	Cutaneous Melanoma	NR	4	1
PD29	2.27662	2.52218	-0.245564	Female	57	Acral Melanoma	R	16	0
PD30	2.19353	2.412	-0.218476	Male	41	Unknow	R	17	0
PD31	1.98018	2.4751	-0.494916	Female	64	Acral Melanoma	NR	2	1
PD32	2.35105	2.24414	0.10691	Male	56	Cutaneous Melanoma	R	24	0
PD33	1.96952	2.39899	-0.42947	Male	73	Acral Melanoma	NR	3	1
PD34	2.09395	2.47358	-0.379626	Female	71	Acral Melanoma	NR	6	1
PD35	2.1471	2.0459	0.101203	Female	61	Mucosal Melanoma	R	20	1
PD36	2.24365	2.30647	-0.0628161	Female	53	Mucosal Melanoma	NR	1	1
PD37	1.94032	2.67726	-0.736941	Female	72	Mucosal Melanoma	NR	2	1
PD38	2.33116	2.44056	-0.109402	Female	50	Cutaneous Melanoma	R	5	0
PD39	2.16078	2.34569	-0.184918	Male	68	Acral Melanoma	R	11	1
PD40	1.9117	2.57396	-0.662264	Male	43	Acral Melanoma	R	16	0
PD41	1.91773	2.53307	-0.615346	Female	43	Acral Melanoma	NR	4	1
PD42	1.90213	2.48422	-0.582089	Female	74	Acral Melanoma	NR	5.5	1
PD43	1.99065	2.52809	-0.537448	Male	67	Acral Melanoma	R	18	0
PD44	2.07459	2.59133	-0.516736	Female	81	Acral Melanoma	NR	3	1
PD45	1.89229	2.45161	-0.559322	Male	61	Acral Melanoma	NR	5	1
PD46	1.95266	2.56075	-0.608095	Male	48	Mucosal Melanoma	NR	1	1
PD47	2.02377	2.6012	-0.57744	Female	70	Nodular Melanoma	NR	6	1
PD48	2.14544	2.38236	-0.236919	Male	66	Acral Melanoma	NR	6	1
PD49	2.08787	2.48682	-0.398949	Male	71	Cutaneous Melanoma	R	24	0
PD50	2.0282	2.37909	-0.350887	Male	68	Acral Melanoma	R	15	0
PD51	2.16994	2.33463	-0.164685	Female	85	Acral Melanoma	R	17	0
PD52	2.29161	2.45196	-0.16035	Male	61	Acral Melanoma	R	11	0
PD53	2.33119	2.54135	-0.210165	Female	56	Acral Melanoma	R	7	0
PD54	2.04825	2.57263	-0.52438	Female	51	Acral Melanoma	NR	2	1
PD55	2.44644	2.32287	0.123573	Female	65	Unknow	R	13	0
PD56	2.21915	2.71198	-0.492831	Female	67	Acral Melanoma	R	6	0
PD57	2.04589	2.4782	-0.43231	Male	59	Acral Melanoma	NR	3	1
PD58	2.14995	2.61154	-0.461589	Female	66	Acral Melanoma	R	7	0
PD59	1.9147	2.49321	-0.578507	Male	47	Cutaneous Melanoma	R	26	0
PD60	2.39903	2.21331	0.185724	Male	51	Unknow	R	24	0
PD61	2.21832	2.4852	-0.266876	Female	65	Mucosal Melanoma	R	6	0
PD62	2.05603	2.51113	-0.455101	Male	50	Nodular Melanoma	R	12.5	0

## Sheet: Table S9
Table S9; Gene expression profile data (RNA-seq) from in-house cohort, normalized by log2(TPM+1).Related to Fig.1l-o
Gene	PD1	PD2	PD3	PD4	PD5	PD6	PD7	PD8	PD9	PD10	PD11	PD12	PD13	PD14	PD15	PD16	PD17	PD18	PD19	PD20	PD21	PD22	PD23	PD24	PD25	PD26	PD27	PD28	PD29	PD30	PD31	PD32	PD33	PD34	PD35	PD36	PD37	PD38	PD39	PD40	PD41	PD42	PD43	PD44	PD45	PD46	PD47	PD48	PD49
LINC02593	0.020884	0.0437448	1.75115	0.0711366	0.828285	0.148402	0.681173	0	0.21675	0.174745	0.13921	0.369345	0.394983	0.348711	0.0605649	0.195009	0.850618	0.113158	0.291964	0.0470888	0.00969544	0.492049	0.336306	0	0.171313	0.08633	0.315869	0.337393	0.503186	0.0518997	0.113963	1.13688	3.78122	0	0	0.0558426	0.287174	0.830932	0.505122	0.0350087	0.225501	0.506428	0.242448	0.0120509	0.366325	0.0090533	0.248648	0.0965844	0.426755
KLHL17	2.26444	5.39268	2.93765	1.66649	2.85045	3.14724	2.81756	2.6283	1.89529	2.20862	3.62985	2.0384	3.0729	1.82464	3.07606	3.0158	3.51318	2.5392	2.49089	3.45522	1.89419	3.13666	2.66898	2.662	3.23629	2.88295	2.52717	1.58877	1.9905	2.25051	2.83311	2.83287	4.11389	2.78847	2.4738	2.5498	3.26918	1.96315	3.12142	2.11341	2.66643	2.22074	3.35396	2.58591	4.73927	2.57523	3.53779	3.23127	3.67902
SAMD11	0.223472	0.648438	3.03976	0.636422	2.0865	0.557155	1.70014	0.165814	0.902571	1.30284	0.950463	1.62823	1.79445	1.06505	0.674463	0.46379	2.48111	0.88501	1.24989	1.21318	0.190018	1.48723	1.86082	0.0990366	0.895047	0.692146	0.577678	0.839166	0.98511	0.89683	0.856335	2.2562	6.48808	0.420644	0	0.418135	0.672283	2.91549	1.31185	0.525865	0.743426	1.02364	1.98342	0.346359	1.33921	0.14285	2.04858	0.61941	0.597311
NOC2L	5.58	6.78603	4.66266	5.05307	4.79733	5.46797	4.94775	5.88798	5.49992	5.08414	6.15853	5.14344	4.95391	4.73973	5.49585	5.16295	5.3723	6.77887	5.21335	5.91225	4.87711	4.85294	4.96655	5.50317	4.8821	4.92036	4.80067	4.7261	4.63154	6.42474	5.70803	5.18265	5.75819	5.58959	4.77936	5.72021	5.98372	4.57708	5.80807	5.24975	6.68273	5.37158	5.31958	6.14043	5.81396	6.65958	5.57451	6.77992	6.65747
PLEKHN1	0.222059	1.29177	0.60736	0.478454	2.60194	0.242222	1.94743	0	0.613405	0.402379	1.14044	0.573258	1.51303	0.693196	0.213016	3.48986	1.45424	0.0824328	0.907647	0.957698	0.317467	2.64826	1.82568	0.0966046	1.31603	3.49226	1.58395	1.32763	3.3523	0.384338	1.14609	0.477044	1.4035	0.377436	1.37096	1.57815	1.42103	0.704078	0.439747	0.509222	0.187004	0.897358	1.54805	0.713591	0.819492	0.411967	0.757079	1.03987	1.25107
PERM1	1.28845	2.91576	0.515403	0.488083	0.524834	0.572582	0.92563	0	0.755317	0.482308	0.185892	0.100769	0.265179	0.182741	0.0593525	2.07063	0.6838	0.10776	0.453877	0.203456	0.259963	0.796908	0.313537	0.544288	0.208199	0.53726	0.104627	0.505185	0.59127	0	0.219015	0.0666706	0.680549	0.463004	2.2476	0.613625	0.0696596	0.0630915	0	1.05903	0.274537	0.756004	0.611022	1.45246	0.367351	1.18767	0.65734	0.115707	0.810017
RP11-54O7.17	0.245027	2.00945	3.10245	0.171176	0.78809	0.213595	1.64441	0.0347792	0.254333	0.350908	1.367	0.252864	0.643406	0.151102	0.467313	1.75864	1.52566	0.181012	0.914829	0.795369	0.111552	1.3168	1.50276	0.119565	0.239119	0.737207	0.544551	0.894898	1.58512	0.132291	0.44078	0.317172	4.79374	0.136449	0	0.334353	0.747254	0.434032	0.476736	0.408789	0.200179	0.669752	1.31384	1.60505	0.940246	0.256293	1.06547	0.247215	0.505828
HES4	2.97015	4.5048	5.68234	2.64996	5.06928	2.70881	4.99076	1.20707	2.37793	4.30028	4.1874	3.46555	4.40873	1.94662	2.93772	3.01441	5.04831	2.49843	3.61078	5.06632	2.15232	4.83589	5.28374	1.76379	2.89073	4.38388	4.23777	4.8214	3.77988	2.81091	3.32865	3.51742	8.5549	3.10864	2.97799	4.13089	5.10904	3.1905	2.47544	3.86075	3.43451	2.20537	5.24321	5.90812	3.6841	2.81324	3.62982	3.49652	2.48305
ISG15	3.53916	4.00966	9.11019	6.83644	4.97482	1.9172	5.21245	3.24386	2.86459	5.25387	5.53407	5.49072	4.48477	5.47198	2.39043	6.9977	4.94561	3.89832	5.36609	5.23002	5.91817	4.0469	7.6322	2.24306	6.75473	6.70355	6.0577	9.0523	4.4143	7.44758	4.00124	7.22865	7.85003	6.74984	2.33996	6.96487	3.42524	4.7093	5.65865	4.0835	6.00762	5.8213	7.6378	8.18962	4.47336	4.79105	5.53686	7.4985	5.19907
RP11-54O7.10	0	0	1.85183	0.141565	0.420041	0	0.601802	0.0137052	0.377893	0	0	0.139158	0.755902	0	0.474591	0.646925	1.00364	0	0.339101	0.422329	0	0.168107	0.215001	0	0.255938	0	0	0.533285	0	0.630551	0.417774	0.196081	4.79626	0	0	0.408619	0	0	0	0	0.437367	0.257647	0.634903	0.467359	0	0	0	0.161333	0.024575
RP11-54O7.11	0.0150593	0	1.26625	0.136823	0.124977	0.0823143	0.65613	0.131182	0.146496	0.450861	0.952747	0.295086	0.33115	0.0861411	0	1.10966	0.503549	0	0.362819	0.589473	0.101564	0.279306	1.13651	0	0.230718	0.191584	0.242771	0.528574	0.418399	0.789132	0.418043	0.390216	5.33877	0.170311	1.39809	0.231591	0.453231	0	0	0.475502	0.0948657	0.185907	0.715285	0.479129	0.0929611	0.137547	0.244193	0.314652	1.06184
RP11-465B22.3	1.32118	1.51981	1.00718	0.0754026	1.06857	0.268739	0.942943	0.223808	0.363149	0.932608	0.79278	1.31235	0.639398	0.69772	0.470443	0.58785	1.3039	0.198064	0.460362	1.7243	0.198152	0.983705	0.334201	0.193331	1.06135	1.96434	0.907773	1.48322	0.530028	1.51824	1.27967	0.370123	2.75113	0.467298	2.95813	2.36705	0.902321	0.674443	0.131629	0.590955	0.90204	0.425896	0.719957	2.5655	0.644564	2.04841	0.656993	1.23884	1.40005
RP11-54O7.18	0.604087	0.670839	0.282739	0	0.0899632	0.0965965	0.427157	0	0.0820935	0.0422619	0.165963	0.199733	0.180941	0	0	0.552472	0.169704	0	0	0.775555	0.108795	0.281768	0.083227	0.123438	0.296789	0.2121	0	0.870781	0	0	0.235764	0	0.378221	0.0928096	0	0.936117	0.244641	0.350722	0.166348	0.0964211	0	0.361059	0	0.651344	0.118497	0.594004	0	0.283593	0.819585
AGRN	6.49571	7.12353	7.3208	5.32869	5.17623	6.49143	5.85425	5.09155	6.72984	7.50082	7.13674	5.72084	6.50218	5.67427	7.30448	6.11803	6.57549	6.31494	5.77195	6.71179	3.81241	5.94559	6.20116	5.80535	5.90064	5.65831	5.69215	6.43893	5.64008	6.74502	6.64759	5.2647	5.62581	5.86462	3.71442	6.5393	6.61797	3.89032	7.93445	5.93942	6.54312	7.15512	6.54438	5.87975	5.85666	5.54061	6.85098	7.45066	7.14404
RP11-54O7.14	0	0	0	0	0	0	0	0	0	0	0	0	0	0	0	0	0	0	0	0	0	0	0	0	0	0	0	0	0	0	0	0	0	0	0	0	0	0	0	0	0	0	0	0	0	0	0	0	0
C1orf159	2.83	5.73122	3.49088	2.06115	2.95073	3.71745	3.62829	3.63435	3.19094	3.1174	3.63481	2.34412	3.03222	2.70873	4.55426	3.87809	3.51872	3.5897	3.02072	4.04345	2.53448	3.51533	3.17603	3.26211	3.30287	3.30562	3.50701	2.64869	3.07906	3.82939	3.67283	3.05037	4.11089	3.07628	2.68589	2.87022	3.60374	2.50926	3.77378	2.4199	3.27917	3.18733	3.94777	2.934	5.14519	2.86586	3.83852	3.14496	3.93417
RP11-465B22.9	0.0175813	1.74786	1.82911	0.107533	0.339039	1.59575	1.2652	0.725621	0.231826	0.784027	0.690169	0.279188	0.776768	0.204202	1.73194	1.55587	1.42378	0.300264	0.769836	0.491667	0.0590783	0.433468	1.17024	0.460168	1.40257	0.760327	1.59909	0.885206	0.690401	1.50494	1.20131	0.83603	1.83399	1.07328	1.75666	0.484769	1.18241	0.282869	1.94795	0.169866	0.069474	0.196861	0.60846	0.428548	2.02755	0.301413	1.43649	0.808682	2.49714
TNFRSF18	0.946426	0.37218	0.458649	1.06581	1.89093	0.791443	2.53572	0.234029	0.464506	2.56248	0.688622	1.99849	1.47988	1.50898	0.871703	1.63946	2.36427	0.33119	1.30127	1.18279	1.7929	2.52348	2.49488	0.321878	3.52512	3.02815	2.97667	0.571736	2.07685	2.75087	0.518007	3.90537	1.47935	1.51638	0	3.07122	0.657074	1.80772	1.44921	0.717538	0.417857	0.862359	2.62205	0.991434	2.04282	0.311022	0.956736	1.6919	1.92023
TTLL10-AS1	0	0.0545582	0	0	0	0	0.0932465	0	0	0.0205726	0	0	0	0	0	0	0.173382	0	0.0347158	0	0.0339071	0.0493255	0.0162039	0	0	0.0311241	0.0359082	0	0.204629	0	0	0.0821153	0	0	0	0	0	0.0232142	0	0	0.0253336	0.0258028	0.0212679	0	0.233708	0.0382536	0	0	0
TTLL10	0.0365188	0	0.0996534	0.0540983	0.150191	0	0.467247	0	0	0.167563	0	0	0.0210461	0.0820771	0	0	0.467119	0	0.17328	0.0452528	0	0.401426	0.283893	0	0.0449005	0.5723	0	0	0.57376	0.0404422	0.263322	0.432182	0	0.0761445	0	0.233456	0.0502036	0.0380105	0.0424776	0.065007	0	0.0635264	0	0.078215	0.488692	0	0.140102	0	0
TNFRSF4	2.48339	2.8477	0.748477	1.60376	2.5032	4.36512	2.07367	1.41418	3.04555	2.96066	1.34445	2.98471	1.82509	3.13071	0.940946	1.97505	2.92587	2.27077	2.72687	1.91136	2.47631	3.49536	3.05708	0.455558	3.42979	2.76014	2.70987	1.6763	2.39714	2.56205	2.31971	4.72823	1.70113	1.88384	0.571258	4.32313	0.62709	2.56089	1.64305	1.56751	2.21871	2.28511	3.63908	1.9168	2.89648	1.70788	2.5923	2.58788	1.69449
DDX11L1	0.0233817	0.502342	2.45801	0.377241	0.0817855	0.308816	0.499117	0.115848	0.0808241	0.368308	0.486305	0.155445	0.314181	0.119348	0.601452	0.41807	0.602572	0.157468	0.364892	0.132004	0.0776874	0.533683	0.630123	0.221872	0.192223	0.366303	0.487957	0.356083	0.670578	0.10484	0.413781	0.382225	0.514769	0.205261	0.801416	0.142011	0.171427	0.371264	0.242421	0.131654	0.0896812	0.231532	0.444243	0.0975178	0.385545	0.0261386	0.47793	0.139496	0.323748
WASH7P	2.12858	6.45439	3.76827	2.60518	2.96241	3.05629	4.20004	3.64698	2.97557	3.58611	3.65894	2.95174	3.20941	2.98515	4.86102	3.83015	4.81291	4.0985	3.20419	3.60883	2.76445	3.91142	3.85468	3.24174	3.03858	3.72106	4.09264	3.61974	4.06267	2.96438	4.54454	4.26346	5.04166	2.61404	5.7874	3.42544	3.18087	3.47425	4.10013	2.94509	3.46129	3.59347	4.61173	2.77093	5.81555	3.00672	4.47656	3.12989	4.21403
MIR6859-1	0.665485	1.27626	2.8129	1.25472	2.39306	2.77251	3.26341	2.9005	1.56217	2.84687	3.07028	1.64138	2.51383	0.834519	3.35219	2.98384	3.33117	1.76437	2.48962	2.53044	1.49817	2.28141	2.73317	2.2783	2.44644	2.99576	2.86524	2.63901	2.87991	2.00785	2.41502	3.09941	3.72307	1.92598	4.5353	2.16275	2.12431	2.02643	3.30941	0.919281	2.25224	1.78776	2.59164	1.68797	3.27258	0.835269	3.39429	1.69773	3.68841
MIR1302-2HG	0.0154348	1.81041	0.0584426	0.143935	0.0607571	0.461481	0.153017	0.0235762	0.0839227	0.330995	0	0.137897	0.0598398	0	0.302897	0.0856816	0.764553	0.242213	0.258263	0	0	0.0422927	0.340047	0.343325	0.198152	0.199084	0.155122	0.473431	0.345283	0.15057	0.576671	0	0.283795	0.0972251	1.20974	0.0722279	0.112113	0	0.693521	0.126883	0.183263	0.110041	0.0448599	0.164408	0.440242	0.158828	0.150019	0.0129348	0.298112
MIR1302-2	0	0	0.061602	0.0637169	0	0.105631	0	0	0	0.0264191	0	0.0488025	0	0	0.0393771	0.0136466	0.195947	0.0481204	0.00934001	0	0	0	0.0236556	0.0474295	0.00415331	0.0459154	0.084648	0.0904321	0.0433151	0	0.157534	0.123584	0.0614776	0	0	0.174964	0.0396775	0.0214229	0.133277	0.00806803	0.0984088	0.0207703	0.0276594	0.0916267	0.116523	0.0698314	0.0957165	0.0213333	0.0437378
FAM138A	0.00543736	0	0.185656	0	0	0.105191	0.0407746	0	0.0133579	0.0735132	0.183904	0.00423242	0	0	0.159578	0.0190471	0.183719	0	0.0548582	0.0366651	0	0.0706655	0.0600792	0.122267	0.0457924	0.0500809	0.0456065	0.130965	0.216737	0	0.22631	0.110689	0.0853499	0.0641282	0.233688	0.0559647	0.00712516	0	0.0186	0.0123784	0	0.0507274	0	0	0	0.0617955	0.0759433	0.0331685	0
OR4G4P	0	0	0.113972	0	0	0.0615619	0.00482208	0	0	0.00854999	0.0989288	0	0.00194921	0.0327314	0.0362881	0.331759	0.0363936	0	0.0148009	0	0	0	0	0	0	0.000920146	0.0661195	0.489684	0	0	0.0725751	0	0.496591	0	0	0.00644884	0	0	0	0	0	0	0	0.0316069	0	0.00725005	0.330035	0	0
OR4G11P	0	0	0	0	0	0.0508416	0	0	0.0954721	0.00683227	0	0	0	0	0.0342368	0	0.00382384	0	0.0920924	0.120227	0	0	0.105596	0.0274966	0	0.0217171	0.222581	0.185198	0	0.0830023	0.106628	0	0.102797	0	0	0.0188478	0	0	0	0	0	0	0	0.0537411	0	0	0.193617	0.0311778	0.0863245
OR4F5	0	0	0.119312	0	0	0.0634008	0.0235903	0	0.0600958	0.0292536	0.00982871	0.0108328	0.00767632	0	0.0909604	0	0.0485292	0	0.0938049	0.0296084	0	0	0.0537981	0.113955	0.0208926	0	0.329522	0.100352	0.0225908	0.0401616	0.30366	0	0.185931	0	0	0.0347707	0	0	0	0	0.00550203	0.028671	0	0.163106	0.0265508	0.0414154	0.185239	0.0107827	0
RP11-34P13.7	0	0.488794	0.608787	0.1893	0.361211	0.337799	0.778635	0.240991	0.0465483	0.213721	0.566014	0.185466	0.207201	0.201206	0.659416	0.45333	0.743368	0.0260507	0.207288	0.0872238	0.0208044	0.444537	0.770089	0.0747342	0.548067	0.224063	0.94345	0.612176	0.974961	0.550671	0.875042	0.514798	0.833701	0.321667	2.07665	0.286885	0.230788	0.141502	1.08459	0.0917472	0.0830731	0.194102	0.122685	0.430764	0.671394	0.0826467	0.258859	0.45102	0.379707
RP11-34P13.8	0	0	0	0	0	0	0	0	0	0	0	0	0	0	0	0	0	0	0	0	0	0	0	0	0	0	0	0	0	0	0	0	0	0	0	0	0	0	0	0	0	0	0	0	0	0	0	0	0
CICP27	0.028108	1.93259	0.524764	0.146668	0.0985462	0.339546	0.398492	0.179576	0.11494	0.125693	0.254676	0.0634008	0.24613	0.165939	0.262282	0.252257	0.509069	0.323884	0.172925	0.381324	0.0788789	0.12598	0.223848	0.15812	0.468432	0.170681	0.294939	0.430237	0.243581	0.320854	0.392525	0.42963	0.829243	0.288067	0.110814	0.195087	0.0627365	0.118898	0.515762	0.0393111	0.0781535	0.160974	0.25086	0.0527164	1.12183	0.0590396	0.167115	0.161801	0.400981
RP11-34P13.15	0.139108	4.01868	0.979867	0.241612	0.740267	0.832724	2.05018	0.415249	0.417457	1.25609	0.89746	0.362629	1.04356	0.346539	0.994319	1.29237	1.88094	0.272388	0.8532	2.47582	0.587887	1.1145	1.87437	0.529567	2.05286	1.3486	2.95304	1.26529	1.5256	0.888146	1.10983	1.79238	1.99769	1.39612	3.08115	0.835567	0.427696	1.75832	1.02809	0.56709	0.263965	0.600932	1.86479	0.104193	2.83481	0.185119	1.22969	0.3392	1.8108
RP11-34P13.16	0.20918	3.00795	1.21628	0.16031	0.735476	0.929045	2.71203	0.182648	0.443833	0.822483	0.899775	0.585181	1.51304	0.364594	1.21717	2.27975	2.5559	0.746081	0.998845	2.66634	0.575933	1.20904	2.3774	0.554095	2.64949	1.65297	3.39515	1.90779	2.24745	0.617709	1.48678	1.68728	1.78548	1.76888	1.86862	1.05253	0.327978	2.36887	1.03647	0.288466	0.325968	0.650686	1.74839	0.0822339	2.23876	0.30496	1.13823	0.252727	1.56302
RP11-34P13.14	0.0432717	0.953782	0.862182	0.157416	0.254843	0.484559	1.11066	0.801159	0.622139	0.456644	0.629927	0.04879	0.370598	0.0642414	0.484528	0.50338	1.10188	0.535789	0.491183	0.540452	0.262593	0.498001	1.36495	0.202952	1.05675	0.595371	0.724174	0.721065	0.491256	0.495503	0.35981	0.404659	0.469022	0.66744	1.37417	0.287522	0.191305	0.548272	0.51474	0.104926	0.160013	0.261082	0.873964	0.189148	0.743179	0.18	0.177456	0.187313	1.05225
RP11-34P13.13	0.286535	3.46438	1.76067	0.803938	0.763762	2.37198	1.72637	1.42466	0.566754	0.923964	1.72908	0.505287	1.37827	0.857677	2.1185	1.49863	2.15844	0.930435	1.31471	1.77258	0.524708	1.38694	1.62243	1.19572	2.15304	1.14935	2.03735	1.81127	1.68568	1.88105	1.5534	1.7432	3.26354	1.35235	4.8996	1.18872	1.13757	1.06368	2.15918	0.636724	0.735692	0.73065	1.8259	0.480952	2.9054	0.897209	1.52039	0.933443	2.56019
RNU6-1100P	0	0	0.173377	0.18209	0.293741	0.1208	0.494391	0.0101597	0	0.189397	0	0.28118	0.271582	0	0.0672615	0.348316	0.492295	0.0658494	0.12275	0.44974	0	0.107235	0.562662	0.122776	1.27723	0.60181	0.824542	0.298489	0.46516	0.193306	0.613893	0.419017	0.0311157	0.505294	1.5431	0.588623	0.0622364	0.375457	0	0	0	0.0268907	0.0863041	0	0.645669	0	0.491999	0	0.305673
RP11-34P13.9	0	0	0.235769	0.0383744	0.177766	0.423652	0.513542	0	0.0877357	0.289738	0	0	0.0723624	0	0.277136	0.288973	0.794493	0.16865	0.0438386	0.433502	0.0632655	0.0927987	0.547834	0.0637652	1.05646	0.658974	0.465047	0.414793	0.496995	0	0.126493	0.618517	0.211898	0.663187	2.19896	0.185582	0.159138	0.405723	0	0.224781	0	0.21097	0.418266	0	0.267103	0	0.18727	0	1.0945
DDX11L17	0.121924	1.12462	4.50431	0.105974	0.18942	0.0551221	0.312992	0.316954	0.0814378	0.483868	0.542106	0.390302	0.265398	0	0.418704	0.136237	0.777903	0.191307	0.223521	0.0762622	0.0852996	0.612302	0.174065	0	0.467411	0.476202	0.478583	0	0.338815	0	0.248324	0.276083	0.377246	0.35355	1.17365	0.0703234	0.0947522	0.319686	0.219972	0	0.328376	0.19403	0.272632	0.0533018	0.0896148	0	0.909815	0	0.148216
WASH9P	2.71625	6.20355	4.4562	3.79748	3.79976	3.67533	4.08167	3.90388	3.48397	3.78181	3.64208	3.3589	3.59022	3.53337	5.25566	3.84686	4.16261	4.26103	3.42051	3.78883	3.19674	4.30948	4.10577	4.16286	3.85765	4.09563	4.12865	4.07915	4.48986	3.62847	4.55539	4.38782	5.04266	3.21666	5.52644	3.89468	3.94795	3.33431	4.35889	3.87103	4.10326	3.5464	4.39617	3.29226	5.49376	3.56508	4.42068	3.26638	4.4456
MIR6859-2	0.446384	0.790137	3.17588	0.587515	2.16242	2.74758	2.68855	1.54894	0.991752	2.56836	2.63323	0.989384	1.71448	0.856258	2.75433	2.69466	2.92797	1.671	1.8927	1.43547	0.470179	1.52982	1.9768	1.53527	2.21085	2.42785	2.23877	1.97022	3.02581	2.06825	2.36553	2.03494	2.57129	1.26637	3.14035	0.809599	1.77376	1.94156	2.96289	0.280922	0.747552	1.82454	2.71193	1.23749	3.26962	0.869806	2.7303	1.52401	2.37163
AP006222.1	0.398788	1.79893	1.13383	0.637908	1.09354	1.77628	1.98139	0.751304	0.866459	0.777849	1.45695	1.59751	0.695452	1.54536	1.33093	0.567596	1.44005	0.347179	1.24172	0.4577	0.273648	1.44912	1.29031	0.375124	1.11327	0.886698	0.731001	0.941613	2.07641	1.34029	1.86743	1.0573	2.63469	1.27842	3.16961	2.49252	0.669782	0.937247	2.03412	1.06533	1.15916	1.19212	0.449982	1.02834	1.54166	1.37524	1.69146	2.07307	0.651011
AP006222.3	0	0.373976	0	0.271024	0	0.0727671	0.61187	0	0	0	0.0287417	0.160906	0	0	0.192833	0	0.291619	0	0.0506563	0	0	0	0.203459	0	0.0819899	0	0	0.368737	0	0.135136	0.256852	0	0.208823	0.0374891	0	0	0	0.0824287	0.474594	0	0	0.056657	0	0	0	0.13544	0	0.23076	0.0270861
RPL23AP24	0.0100895	1.80392	1.43979	0.55474	0.526714	0.566379	0.486535	0.276288	0.536505	0.250631	0.743869	1.11052	0.521452	0.259487	1.01912	1.24555	0.548064	0	0.19321	0.0157459	0.194352	0.334367	0.789174	0.0883777	0.529214	0.960345	0.827826	0.152801	1.24146	0.115198	0.655746	0.442982	2.98028	0.213901	2.84419	0.885264	0.109858	0.871397	0.683227	0.451835	0.317245	0.409044	0.0537467	0.936798	1.83801	0.398652	1.83933	1.55486	0.275058
RP4-669L17.2	0	0.302558	0.0668277	0	0.0988682	0	0.276516	0	0	0	0	0	0.0600875	0.0235392	0	0.138787	0	0	0	0.0349312	0	0.0514709	0.0170225	0	0	0	0.0795263	0	0.185272	0.0395553	0.103448	0	0	0	0	0.0232738	0.0852968	0	0.289133	0.044997	0.0328343	0	0.0671128	0	0.0823592	0	0	0	0
RP4-669L17.4	0.89241	6.00163	4.15557	1.90139	2.28003	3.46177	4.96277	2.83551	1.79448	2.53817	2.71538	1.36464	2.54487	1.72651	3.94255	3.64316	4.16237	2.44975	2.80201	3.71568	2.05196	3.22539	3.46845	2.33478	4.29041	3.46574	3.57961	3.57296	3.84219	3.71852	3.55723	3.08343	5.30416	2.55841	6.60456	2.71247	2.0131	3.20893	3.8765	1.55889	1.71493	2.38977	4.37291	1.10502	6.15325	1.90639	3.47784	2.71168	4.10814
WBP1LP7	0	0	0	0	0.026834	0	0	0	0.0315688	0	0	0	0	0	0	0	0	0	0.0439954	0	0.0138424	0	0	0	0	0	0.0915103	0	0.230568	0	0	0.0120766	0.433405	0	0	0	0	0	0	0	0	0	0	0	0.0717105	0	0	0	0
OR4F29	0.00591014	0.0884863	0.255236	0.0522002	0.104468	0.289362	0.618365	0.104086	0.0793133	0.0592708	0.0464324	0	0.141022	0.0140039	0.337478	0.107791	0.0225496	0.19881	0.00759883	0.355612	0.0465302	0	0.212137	0.00686529	0.114837	0.0637721	0.150402	0.143551	0.484467	0.0351368	0.595319	0.0349834	0.914462	0	0.616651	0.00509668	0.0906489	0.0454905	0.53445	0.148804	0.0234498	0.0377519	0.226823	0.0169413	0.503995	0.0170567	0.0844249	0.018788	0.34289
CICP7	0.0349003	1.49832	0.557501	0.284731	0.0901922	0.269301	0.416886	0.152278	0.10373	0.135159	0.277286	0.0451703	0.126237	0.24777	0.223825	0.219588	0.528053	0.367175	0.16647	0.159141	0.0909537	0.144622	0.180554	0.156465	0.392231	0.182382	0.147179	0.52315	0.220128	0.370083	0.428671	0.459966	0.755894	0.206847	0	0.111198	0.0835034	0.0965871	0.446253	0.0734035	0.0981622	0.131516	0.357645	0.0897734	1.24882	0.0730606	0.180563	0.128354	0.288064
RP4-669L17.8	0.47741	4.6316	1.71151	0.305329	0.760779	1.43298	2.38811	0.582067	0.584795	1.27851	1.40884	0.406364	1.18559	0.497458	2.16344	1.75062	2.27681	0.828015	1.1805	2.19783	0.766834	1.4451	1.97715	0.818416	2.01301	1.58718	2.65464	1.86581	1.30967	1.64505	1.83992	1.4665	3.04952	1.10493	2.91008	1.062	0.405905	1.39356	1.4877	0.553744	0.552182	0.93916	2.28656	0.300439	4.15821	0.613375	1.57327	0.706624	1.82961
U6	0	0	0.428522	0.0742492	0.0302556	0.071392	0.565395	0	0	0.136918	0	0.438023	0.0286908	0	0	0.797227	1.05922	0	0.0441465	0.0617126	0	0.498254	0.142033	0.0720756	1.07545	0.50376	0.393783	0.141409	0.143806	0.414342	0.613862	1.10502	0	0.159925	1.14142	0.386599	0	0.588559	0	0.437644	0	0.100854	0	0	0.641352	0	0.0686392	0.19596	0.848424
RP11-206L10.17	0.374456	3.79088	2.49494	0.92178	0.756172	1.05411	3.43527	1.12923	0.785669	1.10416	1.44572	0.498774	1.31202	0.936298	2.297	1.35922	2.37494	1.44137	1.0829	2.64309	0.277558	1.90324	2.01889	1.02287	2.24976	2.10211	1.64353	1.78576	2.16986	1.93762	2.07957	2.00195	3.42827	0.997043	4.9335	0.936472	1.06459	1.69903	2.07195	0.546227	0.725155	0.958044	2.22901	0.51196	3.43502	0.852383	1.18531	1.47544	1.53383
RP5-857K21.2	0	0	0	0	0	0	0.110001	0	0	0	0	0	0	0	0	0	0	0	0	0	0	0	0	0	0	0	0	0	0	0	0	0	0	0	0	0	0	0	0	0	0	0	0	0	0	0	0	0	0
MTND1P23	0.738249	7.35512	1.81266	1.23759	3.16654	2.06195	2.75264	1.95632	1.71529	2.95862	3.08852	1.62131	2.54626	1.28985	4.5226	3.24919	2.64378	1.82309	2.10562	3.86843	0.672877	2.71026	2.68627	1.26483	2.80795	9.47157	3.52681	2.56476	5.19887	2.75914	3.34588	1.65491	4.80709	2.0977	6.07818	1.21157	2.949	7.69826	2.35075	0.810261	1.36684	6.18542	3.73246	0.0927365	7.09034	1.44741	4.36463	1.67484	3.427
MTND2P28	5.50201	12.4608	6.15067	5.57684	8.30156	7.34513	8.23869	7.02886	6.50794	8.75018	9.22225	6.84556	8.02188	6.69674	9.8022	8.37084	8.28086	5.41524	7.07092	9.45496	5.76737	7.74328	8.09644	5.91851	9.15307	8.20047	8.99549	7.88201	9.52827	8.19844	8.37238	6.54362	10.5568	6.67637	10.6762	6.38773	8.2622	7.56536	7.59875	5.72763	6.27296	6.922	9.28588	1.74906	12.3685	7.62593	10.489	8.63795	9.04885
MTCO1P12	8.95373	12.2016	6.03837	5.7198	6.79573	6.93452	6.32336	7.87622	6.81584	8.09066	7.86094	7.08445	7.26751	6.47243	8.08628	6.9895	7.48383	6.85222	7.73003	7.65193	5.51295	7.22536	7.07108	5.8962	7.45022	6.84104	7.15248	6.55539	7.6658	8.2161	7.59093	6.66532	10.4691	7.06574	10.6011	6.66365	7.80654	7.31232	8.21356	5.57058	10.5721	6.82402	7.48731	2.51984	9.71325	7.24698	8.75569	7.34457	8.65477
ENSG00000278791	0	0	0	0	0	0	0	0	0	0	0	0	0	0	0	0	0	0	0	0	0	0	0	0	0	0	0	0	0	0	0	0	0	0	0	0	0	0	0	0	0	0	0	0	0	0	0	0	0
MTCO2P12	0.262171	2.97887	0.0296861	0.060421	0.42657	0.284954	0.20871	0.0651683	0.209629	0.266146	0.744585	0.153231	0.635166	0.0745753	1.7367	0.669445	0.553109	0.0459	0.229546	1.51098	0.133411	0.264582	0.348481	0.256617	0.331385	0.3776	0.762646	0.347914	0.793009	0.46959	0.382334	0.227601	1.88658	0.25762	1.28888	0.21181	0.192708	0.253011	0.120514	0.151725	0.0435825	0.258539	0.468018	0	2.19495	0.276928	1.24383	0.454072	3.76365
MTATP8P1	0.0933587	1.19339	0.0544012	0	0.258735	0.0202511	0.338665	4.32808e-06	0	0.57776	0.168939	0.0982538	0.161302	0.049193	0.665099	0.542182	0.222321	0.0138538	0.0604445	0.637098	0.0260606	0.159344	0.211028	0.0312173	0.0202056	0.102309	0.254168	0.123694	0.934208	0.0489113	0.196762	0	0.475734	0.0931126	0.66733	1.40634	0.0660175	0.145799	0.0658632	0	0.0363022	0.0686584	0.331985	0	1.47123	0.147472	0.388067	0.0424664	0.0517006
MTATP6P1	3.65989	12.7355	7.00972	5.1612	9.03958	8.56199	8.25052	7.63688	5.76362	7.98992	9.46377	6.7352	7.58551	7.07479	9.71205	9.47443	7.14837	5.28218	7.14607	8.76243	4.41156	6.11906	7.87387	4.94769	8.39484	9.2381	9.645	7.71893	10.6057	8.1712	8.07341	6.68613	11.2405	7.35456	9.55116	6.95726	8.57809	6.44783	7.62422	5.21957	6.34491	6.23604	9.11514	1.87963	12.1496	6.75829	10.0794	7.85818	9.37116
MTCO3P12	0.474632	4.52279	0.0239707	0.123532	1.31844	0.241009	0.445664	0.573143	0.310537	1.6251	1.23482	0.404457	1.3967	0.300454	2.60444	1.2538	0.889389	0.135649	0.838824	2.13207	0.147365	0.87819	0.901586	0.315788	0.595965	1.23793	1.04362	0.331876	1.7418	0.756173	1.49349	0.199071	2.7668	0.611249	3.30895	0.305125	0.459194	0.864236	0.612478	0.142046	0.418468	0.707918	1.61485	0	3.82622	0.464579	2.44722	0.322455	0.809335
WBP1LP6	0	0	0	0	0.0254243	0	0	0	0.0170468	0	0	0	0.00352596	0	0	0	0	0	0.0278717	0	0.023623	0	0	0	0.150665	0	0.064778	0	0.200168	0	0	0.014968	0.803922	0	0	0	0	0	0	0	0	0	0	0	0.0803561	0.135432	0.123407	0.126011	0
OR4F16	0.0032453	0.0829982	0.240283	0.0474756	0.105828	0.296919	0.607028	0.0909848	0.0858434	0.0774645	0.0438582	0	0.138381	0.0055782	0.328493	0.101743	0.0346651	0.187531	0.0198343	0.376268	0.0439506	0	0.19348	0.0122497	0.100309	0.0256639	0.139769	0.145467	0.484827	0.0460803	0.649025	0.0440723	0.895313	0	0.443281	0.0140139	0.0863993	0.0655268	0.567042	0.160561	0.0221405	0.0364499	0.222814	0.0170924	0.524223	0.0246899	0.110769	0.0177367	0.338655
CICP3	0.0855062	1.71364	0.966639	0.203575	0.164852	0.631696	0.787586	0.132348	0.283649	0.211964	0.536495	0.11111	0.279821	0.249223	0.26031	0.370765	0.706725	0.200381	0.148161	0.341232	0.113851	0.183661	0.254965	0.325906	0.738936	0.396264	0.129722	1.08945	0.403771	1.05494	0.885702	0.705767	1.40308	0.196781	0.174945	0.187697	0.119978	0.321458	0.72537	0.0808841	0.312884	0.296452	0.523237	0.198121	1.07357	0.22186	0.326911	0.410081	0.645593
RP11-206L10.2	0.491324	4.68072	2.32612	0.861014	0.994307	1.76415	3.02199	1.63075	0.908602	1.29125	1.761	0.651561	1.23727	0.715765	2.68983	2.00787	2.49464	1.44676	1.56097	2.47223	0.678476	1.91488	1.86294	1.21356	2.31884	1.86348	2.14123	2.17452	1.98392	2.22266	2.27053	1.73161	3.59219	1.05274	4.05	1.28756	1.04181	1.5722	2.21985	0.68563	0.877863	1.19569	2.24641	0.647371	4.2989	1.30936	2.05315	1.63636	2.33532
RNU6-1199P	0	0	0.65256	0.435961	0.253822	0.326206	1.31274	0.382827	0	0.186356	0.48977	0.687721	0.0758365	0	0.441417	0.33103	0.935298	0.183945	0.233434	0.204541	0	0.745533	0.502418	0	0.642462	0.627323	0	0.255327	1.07945	1.29333	0.94719	1.11075	0.994185	0	1.43684	0.59687	0.478707	0.71889	1.18811	0.0961755	0	0	0.300575	0.141615	0	0.571894	0.983415	0.557219	0.660742
RP11-206L10.4	0	0	0.701586	0.241048	0.384862	0.435597	0.673971	0.421429	0.118716	0.14478	0.458823	0.0842779	0.0764975	0.334407	0.497999	0.289055	0.517309	0.484211	0.250922	0.267525	0.102567	0.200905	0.312024	0.352559	0.91035	0.21849	0.183406	0.375999	0.355886	0.371632	0.623516	0.491873	0.709407	0.395686	0.727637	0.288357	0.357107	0.234598	0.683333	0.0434061	0.307433	0.0902681	0.287537	0.269343	0.47538	0.276977	0.472947	0.542966	1.01146
LINC01409	0.385686	3.02761	4.43014	1.71774	2.57551	3.45081	5.38097	1.47619	1.05455	2.25859	3.25097	1.56666	2.09357	1.55708	3.81555	3.44535	3.90549	0.980689	3.01124	2.18491	0.302934	3.02453	3.39433	1.7313	4.07674	3.48546	2.94357	2.95605	4.14114	3.67374	4.35536	3.34694	5.84311	2.29682	4.26295	1.98423	2.68152	1.75924	4.47921	1.39265	1.03598	2.1	2.82137	1.60276	3.72262	2.02402	3.1984	2.75126	4.40985
RP11-206L10.18	0	0	0.0853662	0.17042	0.0525926	0.075063	0.036855	0.0659376	0	0.075586	0.0662546	0.0323647	0.00898735	0.0190799	0.0346383	0.0176683	0.0488625	0.1765	0.0640647	0.0422213	0.174302	0.0317467	0.0206451	0	0.0363261	0.0406554	0.121374	0.104876	0.0676043	0.0481929	0.113527	0.0262278	0.0207148	0.0428138	0	0.0663979	0.0245183	0.0200221	0.0544693	0.0540371	0.197815	0.110282	0	0.121907	0.105903	0.0205129	0.029344	0.0472173	0.125261
RP11-206L10.8	0	0.765835	2.29	0.503292	1.93564	1.76005	3.40698	0.914222	0.446024	1.14595	1.7556	0.971993	1.39684	0.810448	1.85055	1.67263	2.60106	0.467314	1.32436	1.5959	0	2.20856	1.72041	0.420257	2.34872	2.60866	1.34079	1.14485	3.15902	2.01114	2.08516	2.43549	2.65462	0.664099	5.20376	1.10919	1.13066	2.3914	1.81314	0.387085	1.1878	0.711502	1.36113	1.31437	1.71334	1.74734	2.24749	1.93991	1.59259
FAM87B	0.129395	2.6927	1.62926	0.767188	1.00225	0.925639	2.99249	0.738309	0.680627	0.861969	1.254	0.558099	0.938701	0.534966	1.50063	1.19519	1.99826	0.413332	1.40363	1.46066	0.0694437	1.68047	1.45117	1.01333	1.64801	1.53405	1.0961	1.03732	1.85825	1.97913	2.08924	1.85239	5.32629	1.02959	2.86429	0.757558	0.762908	0.912002	1.67187	0.616415	0.253663	0.830158	1.77793	0.403599	1.99872	0.740065	1.6243	0.82057	1.59941
LINC01128	1.40165	3.85842	4.22628	2.9373	2.70005	3.49969	5.0022	3.08901	2.33144	2.62665	3.01962	2.50305	2.72573	2.45009	3.43151	3.20562	3.76633	2.67797	3.00336	2.92696	1.1226	2.94253	3.29033	2.50609	3.3549	3.16269	2.82048	2.84455	3.53271	3.92151	4.00292	3.70837	6.63412	3.27638	4.51681	2.98114	2.81069	3.42868	3.92485	1.70198	2.26164	2.92493	3.06682	2.82928	3.68301	3.22016	4.21495	4.87176	3.89006
LINC00115	0.532816	3.35195	2.4093	0.650664	1.575	1.64823	3.12123	1.26753	0.613616	1.03899	1.32588	1.06761	1.24819	0.990791	1.98553	2.0027	2.24992	1.24231	1.69378	1.33614	0.324608	1.92354	1.77652	1.3717	1.9655	1.78194	1.22042	1.22125	1.87114	2.30584	2.44957	2.19888	4.48045	0.986843	3.20227	1.28494	1.16711	1.37137	2.05337	0.574135	0.535663	0.984053	2.28619	1.16122	2.52452	1.40728	1.91421	1.83028	2.46408
RP11-206L10.19	0	0.454378	0.183845	0.103381	0	0	0	0	0	0.5804	0	0.0217483	0	0.021997	0	0	0.169811	0	0	0.02447	0	0	0	0.0163836	0	0	0.136777	0.11319	0.017701	0	0	0.0627213	0.63195	0.0574919	0	0	0	0.108484	0	0	0	0	0.012623	0.0384685	0	0.245285	0	0.375433	0
FAM41C	0	0	0	0.0636313	0	0.272874	0.243417	0.0742259	0	0.0907505	0.0776655	0.0658039	0.023938	0	0.0250557	0.0129662	0.199114	0	0.0558398	0.0317608	0	0.410623	0.146967	0.0439618	0.0258793	0.0209708	0	0.0936237	0.180515	0.216506	0.256833	0.147445	0.904866	0.0503777	1.3814	0.0631923	0	0.119047	0.0586628	0.00672888	0	0	0.0945509	0	0	0	0.0674556	0.14883	0.0644097
TUBB8P11	0	0	0	0	0	0	0.128417	0	0	0.405284	0	0.0135723	0.0889475	0	0	0	0.00835206	0	0	0	0	0.139128	0	0	0	0	0	0.153105	0	0	0	0	0.0137381	0	0	0	0	0	0	0	0	0	0	0	0	0.131501	0	0.127464	0
FAM166AP3	0	0	0.147751	0	0	0	0.498082	0	0	0.0630197	0	0	0	0	0	0	0	0	0	0	0	0	0	0	0	0	0	0	0	0	0	0	0	0	0	0	0	0	0	0	0	0	0	0	0	0	0	0	0
RP5-902P8.12	0.0568346	0.540994	0.772949	0.269149	0.149569	0.135348	0.746172	0.355731	0.234727	0.115305	0.656013	0.0672353	0.204331	0.142986	0.369351	0.125336	0.263171	0.341354	0.249656	0.359627	0.153694	0.153373	0.259392	0.190306	0.297315	0.353816	0.536629	0.432192	0.46018	0.255631	0.367589	0.410716	0.654696	0.293539	0	0.22133	0.273339	0.199599	0.305403	0.0686557	0.0988372	0.0935345	0.462915	0.371227	1.06126	0.198083	0.694235	0.154017	0.809828
C1QTNF12	0.12845	3.73111	1.58567	0.847579	1.01554	2.719	1.90468	0.527627	0.465499	0.826189	0.887575	0.912664	0.470436	0.892865	1.78588	1.28458	1.84944	0.949648	0.65732	0.770243	0.998576	2.67012	1.24077	0.542989	1.24284	1.24	1.12743	0.681806	1.50284	1.4756	0.820194	0.956551	1.75571	0.529769	0	0.628174	0.791772	1.18577	0.757828	0.255799	0.252023	0.417896	0.643315	0.979824	2.49605	1.5531	3.56602	0.323203	1.29562
SDF4	6.18279	7.08068	6.63059	6.2291	6.5823	6.93899	6.19216	6.24167	7.18773	6.89469	6.5331	6.47659	6.58535	6.04683	7.03361	6.00961	6.61343	7.25471	6.32177	7.03858	5.67392	6.47211	6.32656	6.42305	6.17042	5.92877	5.9977	6.27815	6.64203	7.04245	7.01563	6.5596	5.82514	6.1645	5.79353	7.57488	6.5123	6.94511	6.71169	6.35526	7.0475	6.54058	7.19019	6.7909	6.00113	7.18054	6.55909	7.39703	6.11036
B3GALT6	4.52282	6.20946	4.31878	3.52435	3.74237	5.21247	3.95746	4.58379	5.13302	4.79433	4.32829	3.60901	4.65083	4.60651	4.22466	3.1916	4.05767	4.69563	3.80679	4.97966	2.52739	4.08935	3.80903	4.35574	3.98813	3.46227	3.60701	4.09753	3.23496	5.87424	4.67243	4.84669	3.86077	3.66425	2.38349	4.70386	5.25959	4.08227	4.39666	4.35091	5.04131	4.14782	4.71289	3.95884	4.3253	5.06008	3.03072	4.43897	4.4957
UBE2J2	4.1637	6.62591	5.36316	4.59117	4.91352	5.51261	5.32248	5.63709	4.94287	4.82935	5.24167	4.36328	4.57462	4.66731	4.89315	4.93448	5.3629	5.86309	4.87482	5.32665	4.36517	4.73438	4.80984	4.87254	5.11828	4.53931	4.88923	4.60652	4.98951	5.93967	5.51445	5.86181	5.64468	4.99514	5.00056	5.17504	5.18393	5.01879	5.54962	4.15389	5.66645	4.97401	5.26434	5.87386	5.18087	5.8078	5.48308	5.77415	6.17635
LINC01786	1.02154	3.33127	3.02044	0.992982	1.57437	1.82714	1.67976	0.910483	1.55285	1.94122	2.07511	0.870366	1.03631	1.39262	2.23483	1.48952	2.15684	0.620401	1.56281	0.623781	0.60976	1.21243	1.41239	1.56629	1.72173	0.705068	1.19428	2.03317	1.27753	2.33987	1.46642	1.99164	2.42283	0.816906	0	0.955159	1.71561	1.40635	2.28953	0.69982	0.800912	0.960116	1.87664	1.03428	2.26422	0.523852	0.612516	1.06454	2.3588
SCNN1D	0.25875	4.42282	2.61217	0.487627	1.32415	2.17381	1.67544	0.198472	1.3153	1.13011	1.72703	0.732671	0.622998	0.82431	1.82348	1.95268	1.77906	0.129283	1.48448	0.454593	0.159948	1.36176	1.76439	0.564364	1.24304	2.14661	1.27948	1.47321	1.39593	2.38297	1.29887	1.51769	2.22649	0.532137	1.20661	0.884197	1.78674	0.681707	1.82845	0.256402	0.989595	0.89698	1.18025	1.18152	2.11115	0.353485	0.565989	0.331639	2.06794
ACAP3	4.10925	8.45267	5.3212	4.21735	5.10492	6.73555	5.46483	4.33726	4.69948	4.30816	5.46215	3.74223	4.38166	4.16496	5.87683	4.74321	5.61066	5.15748	4.23526	4.82977	3.17415	4.82391	4.79925	4.6173	4.44546	5.18105	4.26882	3.41866	4.91942	4.88735	4.71659	4.46832	5.09223	4.71627	3.31942	4.33964	4.99446	3.92045	5.00127	3.9385	4.85323	4.431	5.50678	4.39304	6.36394	5.29406	4.93008	5.06562	5.72604
MIR6726	0	1.11331	0.428499	0	0.396245	0.592086	0.44452	0.45154	0	0.247846	0.286413	0	0.674809	0.187687	0.578115	0.651556	1.24292	0	0	0.381278	0	0.583373	0	0.419125	0	0	0.790461	0.162714	0.575349	0	0.339337	0	0	0.631746	0	0	0.827235	0	0.672124	0	0	0.587864	0.409296	0	0	0.167633	0.364625	0	0
PUSL1	3.05043	5.54651	3.31518	2.79828	3.59913	4.59999	3.26796	4.40152	3.45589	3.1263	3.9999	3.34748	3.5372	3.24287	3.46035	3.23822	3.5151	4.38264	3.54007	3.79825	2.77945	3.30211	3.26748	3.88417	3.37483	3.41836	3.77883	2.05475	3.36351	4.30741	3.9303	3.7325	3.01283	3.66854	1.06219	3.71356	4.42733	3.03251	3.78659	3.30424	4.84985	4.01619	3.93711	4.1686	3.96291	5.2601	3.72365	5.10558	3.63629
INTS11	5.30623	8.95285	6.08551	5.45678	5.33739	6.14486	5.89496	5.769	5.88432	5.54731	6.09009	4.89144	5.39717	5.21908	5.88159	5.75379	6.09264	6.3907	5.47452	5.94206	5.20809	5.59009	5.56458	5.4756	5.54549	5.24698	5.20529	5.33346	5.54316	6.821	6.30949	5.95887	6.54455	5.57631	5.94572	5.81556	6.04322	5.25408	6.63885	5.01547	5.9654	5.92338	6.07616	5.54018	7.20273	6.38967	6.38825	6.75191	6.66908
MIR6727	0.0027414	0.115261	0.0199353	0.00164085	0.0115128	0.090264	0.0192906	0.0101196	0.00265788	0.00491985	0.0149123	0.0161169	0.0128518	0.00550347	0.0428166	0.00537843	0.0114241	0.0168286	0.00509381	0.0120451	0.000555331	0.0279877	0.00705338	0.00262908	0.0317495	0.0445298	0.0232639	0.00863031	0.0119765	0.0147638	0.0285168	0.0162781	0.0211741	0.00693996	0	0.00662836	0.0160555	0.00790017	0.0130491	0.00479907	0.0125758	0.00820719	0.00441797	0.00838362	0.0448138	0.00225173	0.0289708	0.00232375	0.0241877
RP5-890O3.9	1.36544	3.04003	3.7517	1.68093	2.46442	3.25298	3.56543	2.8269	1.8553	2.44282	3.35794	1.71624	1.85828	1.01068	2.97659	2.9025	3.29955	2.73503	2.43217	2.51242	1.27375	2.46285	2.44473	1.7462	2.70418	2.98354	2.09548	2.61566	2.62691	4.05744	3.81985	3.13618	3.53758	1.60794	2.47686	2.56383	2.67853	1.76551	3.70272	1.45991	2.2524	2.0451	2.75301	2.53632	3.85041	1.71062	3.46453	2.14771	4.67931
CPTP	4.06805	4.9119	3.68564	4.45373	4.63946	4.12243	4.10554	4.29782	4.50647	4.18293	4.0012	3.55493	4.28112	3.7727	4.67519	4.15258	4.63408	5.55731	4.06456	4.78663	4.48889	4.57323	4.368	4.46677	4.00934	4.16205	3.90029	3.58738	4.76285	4.80124	4.48659	4.66762	4.49661	4.17501	1.90317	4.15106	4.61322	4.38089	4.45348	4.08676	5.07812	4.76759	4.88789	5.82424	4.7464	5.60685	4.71697	5.06223	4.08883
MXRA8	3.3374	6.80627	7.51592	5.67932	7.18277	7.999	7.75782	7.08531	3.52729	6.77742	3.7823	3.67919	5.68052	5.07729	5.73366	4.21874	6.61333	5.78026	7.2377	5.2662	2.60999	6.7928	7.37727	4.14741	6.33623	4.43489	4.87519	4.8663	7.37504	4.14772	4.7256	4.79543	5.18365	4.73122	4.28188	3.89196	4.34576	7.10182	6.94055	4.98932	6.35445	6.76769	8.06372	4.09058	5.34416	3.23408	6.90309	3.46359	4.60645
TAS1R3	0.355268	1.79311	1.48371	0.834391	0.962311	1.12119	1.49928	0.843439	0.796633	0.833978	1.12812	1.52087	0.921909	1.01894	1.20742	0.838617	2.15502	0.567532	1.35512	0.590945	1.36933	1.21753	2.24444	0.414957	1.17688	0.729822	0.7095	0.726058	1.36459	1.90075	1.30746	2.14156	1.08597	0.418232	0.837615	0.541991	0.831973	1.97278	1.0163	0.259904	0.939598	0.907101	1.62368	0.403047	1.57177	0.345095	0.888659	0.753798	1.78118
DVL1	4.52586	8.32965	5.18694	5.05583	4.92951	5.92439	4.73906	5.53106	5.12965	4.53831	5.51282	4.64577	4.7343	5.03413	5.52464	5.06388	4.99645	6.26589	4.45088	5.45073	4.48714	4.97696	4.74839	4.85125	4.46178	4.87746	4.3681	4.61893	4.98053	6.03355	5.63662	4.40601	5.12557	4.85363	3.4172	5.28577	5.57412	4.1865	5.11526	4.25094	5.99671	5.42214	5.06745	5.37615	6.3922	5.48581	5.26194	5.84795	5.29999
MIR6808	0	0.0560063	2.88536e-05	4.32808e-06	0.00489397	0.044927	0.040992	0.0180031	0.00407131	0.0451466	0.024131	0.00153998	0.0291221	0.013428	0.0597332	0.0223522	0.00908914	0.00684663	0.0311368	0.0563324	0.0141653	0.0181883	0.0160883	0.00189302	0.0465134	0.0201487	0.0416691	0.0241622	0.00621184	0.00635835	0.0101568	0.00896441	0.0446487	0.0117132	0	0.00788869	0.0171209	0.0190785	0.0353959	0.000113968	0.0158872	0.000985024	0.0255632	0.0115243	0.0450557	0	0.017225	0.00551784	0.171117
ANKRD65	0.340502	1.42443	2.79235	0.730958	3.01644	1.98243	2.80837	2.06706	0.914938	1.89988	0.681381	1.68555	2.01499	1.77287	0.63107	1.37634	2.12747	0.760034	2.48079	0.765559	0.993343	1.71368	2.38249	0.318663	1.43278	2.13431	0.907674	1.22925	2.54094	0.726245	2.01102	3.66692	0.428027	1.39845	1.10451	1.6054	1.06402	2.44725	0.985721	0.52132	0.688538	1.88365	2.46474	1.41736	1.77229	0.394128	1.64424	1.04191	0.682223
RP4-758J18.7	0	0	0.447781	0	0.379457	0.184925	0.378637	0.370321	0.256974	0	0.107044	0.0725559	0.503111	0.130666	0	0.263783	0.0876081	0.1516	0.711936	0	0.0491791	0.554058	0.512539	0	0.230158	0.425045	0	0.290387	0.424362	0	0.787121	0.704015	0	0	0	0.203605	0	0.0676332	0	0.0906109	0.123138	0.340464	0.207241	0.447609	0.654738	0	0	0	0
ATAD3C	0.087604	3.20557	1.17064	0.424908	0.604309	0.51546	0.943664	0.339525	0.21234	0.334156	1.51573	0.93178	0.309769	0.364159	0.803326	0.468481	0.768709	0.047262	0.688011	0.562149	0.409674	1.0604	1.03276	0.488088	0.482935	0.443349	0.33375	0.384296	0.623393	0.774591	1.05166	1.07016	0.80598	0.531036	0.264633	0.35848	0.780473	0.413689	1.07962	0.342015	1.12347	0.199812	0.77163	0.747986	0.780245	0.653339	0.309402	0.327863	0.722128
TMEM88B	0.24004	0.759498	0.589187	0.256077	0.287518	0.133364	0.567697	0.864429	0.189415	0.141914	0.282372	0.262685	0.489528	0.0733226	0.418072	0.297997	0.356119	0.0465078	0.276927	0.109696	0.119577	0.232706	0.568421	0.113723	0.338044	0.255641	0.194893	0.527393	0.460019	0	0.545028	0.0728961	0.198817	0.383758	0.726922	0.624738	0.374066	0.166178	1.0969	0.100439	0.237361	0.155387	0.404829	0.191219	0.411345	0.0898601	0.122963	0.0914981	0.907793
LINC01770	2.09117	3.92094	1.7733	1.23229	1.52395	0.687736	1.54606	2.6653	2.33506	0.618292	1.38134	1.82327	0.992336	0.571123	0.780481	0.715119	0.777487	1.93586	1.58738	0.959711	0.747087	1.64522	1.20572	0.397933	1.035	1.29038	0.483291	2.27951	1.89481	0.563589	1.49981	1.4334	0.352433	1.49842	0	1.56624	1.08929	0.614909	3.45048	0.246485	1.99016	1.271	2.22162	0.625474	0.997015	0.27807	0.529902	0.780337	2.9963
VWA1	5.36757	4.16342	4.98968	4.26632	5.17462	3.78172	4.88751	4.54571	5.34027	4.76434	4.84855	5.33754	5.88947	3.4508	5.60929	2.77257	4.83463	4.68672	4.69766	5.26639	3.97814	4.08588	5.09051	4.99309	3.66922	4.14648	3.62329	4.64697	4.42008	3.61004	4.96659	4.96703	2.37006	5.72174	2.31311	6.37551	4.00882	3.73986	5.69872	4.16784	5.18316	4.77999	6.03508	4.08839	3.81877	3.91322	4.45683	5.20079	4.42775
AURKAIP1	5.89126	6.68274	4.81085	5.78792	6.08347	5.62693	4.98627	6.23465	5.91659	5.69647	6.34042	5.47462	5.65469	5.84933	6.14781	5.60245	5.93787	6.81805	5.8865	6.47592	5.5479	5.60392	5.44345	5.96679	5.19847	5.62608	5.4469	5.27787	5.52185	6.64864	6.11298	5.42724	6.21132	6.18615	2.29658	5.61742	6.24203	5.8447	5.79744	5.47529	6.32475	6.1195	5.61104	7.32614	5.73678	7.23016	6.32454	6.85666	6.02276
NDUFB4P8	0.158094	0	0.219046	0.147817	0	0.437179	0.237839	0	0.136592	0.197304	0.0513081	0.0915929	0	0	0	0.381399	0.706521	0.294525	0	0	0	0.141451	0.221885	0	0.157842	0.271042	0	0.444968	0	0.0630583	0.535481	0.355602	0.312616	0.628036	0	0.391921	0	0.248671	0	0.0138267	0.0656922	0	0.332114	0.0546526	0	0.486179	0.0505449	0.577589	0.0933898
CCNL2	2.99774	9.76029	6.53998	4.15943	5.79843	6.65149	7.07405	5.6457	5.23273	5.2248	6.62151	4.72319	5.41441	4.35967	6.52932	6.10368	7.23966	5.77021	5.65801	6.02901	3.48683	5.91782	5.91351	5.01384	6.23575	5.83464	5.75878	5.18344	6.20469	6.28219	6.64044	6.38726	7.86303	4.91804	7.79284	5.83038	5.82458	4.83367	6.66473	4.29381	5.21863	5.03343	6.0959	4.454	7.69902	4.70555	7.01374	5.6807	7.2276
MRPL20-AS1	2.54858	4.41116	3.20977	2.57951	3.42379	3.40406	3.55198	3.56567	3.36225	3.29613	3.95203	2.45186	3.4391	2.59636	3.6434	3.08392	3.71811	4.22767	3.18946	3.85304	1.99777	3.0196	3.28069	3.14693	3.44634	3.12942	2.52421	2.86859	3.56579	4.15579	3.95469	3.93295	3.21238	3.15792	3.67381	3.16382	3.61596	3.17692	4.01589	2.92934	3.58958	3.24704	3.77545	3.33344	3.44146	3.53195	3.74614	3.67194	3.71502
MRPL20	3.81783	5.74321	4.98158	4.29432	5.86903	5.21078	5.30265	5.38671	4.79642	4.76931	5.27982	4.62143	4.74474	4.53769	5.51561	5.28229	5.37565	5.5858	4.84532	5.03521	3.14042	5.06568	4.91992	5.37306	5.10515	5.59153	4.71524	4.99298	5.57643	6.06285	5.58751	5.45254	5.1681	4.86588	5.53634	4.95256	4.81444	5.51124	5.70704	4.00029	4.7891	4.68027	5.28789	5.14647	5.28436	5.25114	5.89889	5.9132	5.62622
RN7SL657P	0.0228649	0.0227598	0.0700389	0.0218052	0.0328682	0.048165	0.0578717	0.0336323	0.0225937	0.0200164	0.0619407	0.0175457	0.0239551	0.0198769	0.0445452	0.0553845	0.0450459	0.219327	0.140089	0.0333166	0.0114828	0.013538	0.0422115	0.0225184	0.0891374	0.0827693	0.0537953	0.0628235	0.0277599	0.0453046	0.0564462	0.0646111	0.0922805	0.0298119	0.023843	0.0246402	0.032864	0.0278759	0.0817255	0.0202255	0.0217796	0.0244247	0.0322095	0.0200377	0.0761376	0.0197759	0.303612	0.0314079	0.847163
MRPL20-DT	1.07365	2.24698	2.30108	1.78301	1.36687	1.73814	1.85146	3.00347	1.95046	1.40822	1.95504	2.37924	1.53135	1.67338	1.50134	1.56074	2.14289	2.7507	2.32973	2.20139	0.753456	1.43181	1.5382	1.38789	1.80744	1.63572	1.71093	2.14431	1.40891	2.874	2.95137	3.14478	2.64182	2.62508	0.160139	2.05139	2.31393	1.21583	2.96352	1.87746	2.29401	1.89189	2.33482	2.33993	2.03018	2.45489	1.8342	2.36695	3.91638
GNB1	5.69028	6.23016	7.40874	6.80248	7.09823	7.85523	7.15544	7.50443	7.0634	7.29088	7.6785	6.96908	6.75086	7.44965	7.31041	7.11567	7.09747	7.55258	6.95039	7.24562	5.29836	7.3111	7.32096	6.48459	7.36663	6.56502	6.8371	6.83457	7.39862	8.13829	7.97543	7.50566	6.39356	7.62399	7.34456	7.70187	7.46761	7.39685	7.53785	6.59385	7.47264	7.10593	7.2783	7.86907	6.87788	8.4115	7.7603	8.39195	7.04619
RP1-140A9.1	1.06638	2.91175	1.16877	0.759091	0.645418	0.911726	0.712505	1.41508	0.77471	0.868939	0.643072	0.41318	0.368176	0.746259	0.418012	0.226675	0.861558	2.39116	0.785464	1.356	0.963243	0.547028	0.468174	1.07288	0.314787	0	0.672958	1.03194	0.540252	1.20404	0.757907	2.19701	1.06028	0.467227	0	0.431197	0.884936	0.514587	0.749841	0.782029	0.888317	0.692574	1.27448	0.797174	0.643069	0.759011	0.989075	0.676124	0.745185
CFAP74	0	1.27441	0.0258268	0.00866616	0.0825922	0.0346425	0.0358041	0	0	0.013548	0.0327836	0.14052	0.0999428	0.0286738	0.0625238	0	0.0731059	0.127921	0.125319	0	0.00855143	0.0470916	0.145842	0.038113	0.0704883	0.0723775	0.0357027	0.224498	0.369781	0	0	0	0.0557093	0.0551665	0	0.187946	0	0.0107483	0	0.0282282	0.0495416	0	0.217114	0	0.0781125	0.00461213	0.124255	0.0404983	0.0489197
GABRD	1.59885	2.54193	2.49892	0.160268	0.798803	0.50539	1.04706	0.784227	1.41015	1.19354	0.461162	1.86044	1.64128	0.961426	0.385259	0.300632	0.547182	1.26058	1.2527	0.958074	0.578102	0.965873	0.989329	0.822424	0.245967	0.237477	1.61197	1.12094	0.770982	0.167056	1.45073	0.84254	0.255907	0.933623	0.220735	2.75998	0.422291	0.326681	0.651951	1.00378	2.01092	1.9352	2.11434	0.821964	1.06902	0.756686	1.54393	1.00615	0.385283
CALML6	0.174106	1.48262	0.346639	0.132815	0.484725	0.867228	0.805993	0.086137	0.314383	0.0343974	0.186302	0.0623787	0.27417	0.0275051	0.134494	0.416932	0.718974	0.0335266	0.536402	0.0802115	0	0.374382	0.561771	0.365867	0.0919557	0.18661	0.298948	0.345572	0.527613	0.247596	1.46122	0.102661	1.58038	0.0388379	0.833696	0.185623	0.0900675	0.0581045	0.271935	0.0631205	0.0734021	0.140535	0.532689	0.174045	0.565105	0.110959	0.0534228	0.268172	0.457156
TMEM52	0.0224644	0	0.402401	0.515737	1.37044	0.16934	0.557243	0	0.326743	0.146494	0.933273	0.235408	0.173766	0.0665301	0	0.671672	0.252734	0.350494	0.12598	0.426452	0.551247	1.38908	0.435268	0.0953844	0.172366	1.54046	0.571161	0.0685539	2.15874	0.279816	0.840816	0.130949	0.0871845	0.123397	0	0.990651	0.695405	0.169104	0.719295	0.0762608	0.652752	0.843227	0.297358	1.92647	0	0.416713	0.337662	1.37285	0
PRKCZ	2.22099	5.39493	3.34505	3.04322	2.94264	4.61621	3.24566	1.23422	3.32286	4.12897	3.75488	3.07668	3.79225	2.58625	3.5486	2.51625	3.20183	0.36091	2.73075	3.89248	1.34862	3.55024	3.12714	3.34946	3.4223	3.62222	3.36783	4.3911	3.5637	4.91345	4.33313	4.74932	3.21867	1.92382	2.73084	4.79874	1.78893	2.59477	3.27399	2.97764	4.35855	3.99005	2.25701	3.76418	2.25106	3.41971	3.01627	5.00673	3.72545
RP5-892K4.1	0.062445	1.18227	0.400962	0.380343	0.268616	0.749944	0.472042	0.0403173	0.200467	0.469986	0.6702	0.195639	0.381443	0.184909	0.905881	0.244398	0.404978	0.0148209	0.281421	0.486696	0.0291744	0.342719	0.207203	0.112257	0.485254	0.234615	0.253486	0.639785	0.397277	0.992072	0.642204	0.886245	0.867534	0.0385317	0.145634	0.405378	0.169884	0.179483	0.218966	0.35587	0.460383	0.350369	0.119887	0.0922291	0.374552	0.225324	0.327603	0.448773	0.693349
PRKCZ-AS1	0.326476	3.84956	1.93334	1.03205	0.870025	1.93914	1.42022	0.334941	0.681912	0.876071	1.52007	0.627396	1.42376	0.659038	1.46809	1.5856	1.07528	0.423604	0.640745	1.18897	0.580837	1.77237	1.12295	1.64286	1.2465	0.902429	0.817526	1.38595	1.55842	2.4954	2.0273	2.6326	2.08952	0.286581	1.3849	0.987886	0.674784	0.628276	1.83392	0.362311	1.13172	1.92791	1.87972	0.616337	1.27074	0.273875	1.04911	2.05874	1.57644
FAAP20	4.45789	5.95527	4.7512	3.696	4.54214	4.77942	4.56986	4.78448	5.4611	4.8557	5.07679	4.30094	5.03623	4.65127	4.86121	4.49749	4.71156	5.03025	4.44366	4.52268	4.67465	5.08315	4.80228	4.62653	4.05799	4.41971	4.11944	4.43416	4.38471	5.56173	5.18844	4.49718	4.3672	4.3635	3.30832	4.49929	4.58447	4.50512	4.53703	4.37143	4.85259	4.98426	5.3215	4.47914	5.58289	5.08619	4.84393	5.45869	5.03738
RP11-181G12.4	0	0.249366	0	0	0.530042	0.0585271	0.486694	0	0.303134	0	0	0	0	0.0157659	0.123128	0	0.440201	0.0491874	0.0656936	0	0	0.168138	0.314807	0	0	0	0	0	0.520837	0	0.290601	0.235203	0	0	0	0	0.100561	0	0.149679	0.179868	0	0.116256	0	0	0.543554	0	0	0	0.862009
ATAD3B	4.69828	8.52483	3.87555	2.82283	3.62845	4.28416	4.32793	4.49822	3.99989	3.62958	5.05197	3.52053	3.44293	3.3491	4.89554	4.05974	5.07114	5.36816	4.35875	5.10415	2.99126	3.38258	3.84588	4.74713	3.84729	3.40974	3.30459	3.53381	3.3256	6.4139	5.28495	4.09849	5.6413	4.77001	5.23491	3.55203	6.27822	3.18645	4.40365	5.9181	4.62513	4.13236	4.78105	4.40253	6.05753	5.35863	4.9376	4.61677	5.56838
RP5-832C2.8	0.125818	0.526317	0.679933	0.58049	1.13198	1.20097	0.406194	0.486936	0.819728	0.534517	1.18119	0.253216	0.663213	1.31204	0.15797	0.831455	0.596601	0.883455	0.923995	0.0775684	0.700085	1.21097	0.980316	0.479036	0.757301	0.157575	0.454604	0.805376	0.584461	0.862092	1.61001	0.701885	1.67499	0.491572	0	1.02431	1.48098	1.1598	0	0.147084	1.19311	1.57848	0.770254	1.52823	0.917935	0.82611	0.825715	1.08649	0.530293
ATAD3A	4.82422	7.38055	3.45812	4.04518	4.00068	4.37716	3.85278	4.76405	5.27366	4.07664	5.30976	4.04996	4.20856	4.41562	5.00469	4.44361	4.76397	5.4038	4.49111	5.20856	4.3381	3.85073	4.1354	6.08243	3.61932	4.07497	4.2808	3.7737	3.67368	5.57674	5.62723	3.80037	5.71531	4.9099	3.66279	4.41793	5.11888	3.64907	4.30187	4.90461	5.76774	4.44608	4.85748	5.28062	5.37967	6.09161	4.98104	5.73221	4.754
TMEM240	0.664544	2.99143	2.41143	1.46887	1.11921	0.440966	1.06518	0.405617	1.39213	1.20549	1.82649	1.04968	0.988879	0.72334	0.608099	0.86097	1.805	1.31998	1.19466	0.765741	0.6053	2.28661	1.48214	1.34936	0.721085	0.581304	0.470986	0.929958	1.28886	2.62211	3.50321	1.18488	3.24358	0.378519	0	0.838678	1.15908	0.984291	1.26161	0.729638	2.86554	0.806497	2.02428	2.31672	1.38905	1.95704	1.73324	3.00269	1.06884
SSU72	4.5518	6.44209	5.55581	5.64591	6.27669	5.70581	5.81789	6.223	6.13647	5.58134	6.42513	5.39304	5.92708	5.7228	5.79846	5.75036	5.74868	6.43851	5.81989	6.09444	4.64232	6.17902	5.86151	6.62068	5.52481	5.97662	5.40306	6.45374	5.83207	6.69415	7.80863	6.22825	7.76916	5.97959	6.11408	5.82741	6.33838	6.51029	5.97072	5.64736	6.23048	5.66422	6.10993	6.62196	6.02746	6.82202	5.91593	7.64429	6.04692
RP5-832C2.5	0.74286	1.13966	0.755939	1.04076	0.863288	0.321614	1.60407	1.87941	0.989736	0.417938	1.99299	1.1319	0.440401	0.646639	1.13819	1.03567	2.00946	1.12662	1.65484	0.401019	0.440496	1.50908	0.989399	3.43587	1.31349	1.08858	1.27459	0.744103	0.982368	1.68773	5.44499	1.71059	6.43927	0.755711	0	0.956119	0.845677	1.22938	1.46966	0.978903	1.11546	1.35786	1.81591	1.16729	2.19612	1.35727	1.41348	2.31453	1.52622
RP11-345P4.11	0	0	0	0	0	0	0	0	0	0	0	0	0	0	0	0	0.0313585	0	0	0	0	0	0	0	0	0	0	0	0.324354	0	0	0	0	0	0	0	0	0	0	0	0	0	0	0	0	0	0	0	0
FNDC10	4.76416	1.96725	1.76539	3.66869	3.34378	4.28577	2.70731	4.19703	5.0895	3.7531	4.77624	2.56808	4.73948	1.04613	1.0767	4.17076	2.5129	3.08685	4.24927	5.07552	2.63253	4.0898	3.93625	6.07293	2.77068	3.8969	3.81167	2.67124	2.54033	4.52582	5.58483	2.11276	5.10794	4.62581	2.39004	1.49589	4.8215	3.12099	2.47295	4.89479	4.28088	4.06154	3.66876	3.74082	3.45622	4.84911	2.16214	3.82961	3.18296
RP11-345P4.12	0.450701	0.269593	0.65887	0.791708	1.12649	1.07655	1.08696	0.455455	0.607529	0.419503	1.28328	0.181464	0.936291	0.0777215	0.209084	1.34995	0.806769	0.52566	0.988105	0.881597	0.141684	1.16787	0.981932	2.46082	0.950601	0.771529	0.808332	0.602678	0.78793	0.688388	2.11013	1.05681	2.73071	0.478162	0	0.249498	0.350678	0.550815	0.653741	0.634701	0.741822	0.887992	0.487628	0.406527	1.26585	0.538315	0.599605	0.623346	0.792974
RP11-345P4.9	2.86868	2.20517	2.84831	2.74173	2.80677	2.68279	2.7028	2.29277	2.82082	2.22583	2.68204	1.82728	2.24105	1.68455	2.71611	2.38233	2.5783	3.68528	2.1809	2.04443	1.14285	3.00807	2.63728	2.69228	2.0696	2.47731	2.46514	1.74997	2.83861	3.79566	4.48013	2.61473	3.13684	3.16088	2.27138	2.11564	2.76393	2.50478	3.18065	2.41219	2.37515	3.4976	2.58735	2.5856	2.57219	4.08899	2.02641	2.56032	3.06538
MIB2	4.21052	8.33796	5.32312	5.40315	4.85725	4.88068	5.51451	4.79635	4.99408	4.55506	5.02299	3.76445	4.32234	4.21744	4.79706	4.44833	5.0242	6.18461	4.35923	4.86698	4.68478	5.04814	4.7122	5.14961	5.04725	4.9909	4.05176	4.47535	5.21132	5.52684	5.98379	5.66268	7.26868	4.53888	4.10358	4.97474	5.04752	4.46885	5.14058	4.03832	5.55693	4.6786	5.42492	4.9846	6.5694	4.77553	4.73832	5.11349	5.32037
MMP23B	0.845093	3.24126	2.69722	2.43118	4.43204	0.588428	3.72988	0.165307	1.6263	2.83285	0.88427	1.48111	2.31735	1.45038	1.14508	1.74934	2.94739	0.452424	3.65255	1.88839	0.537179	4.09978	3.21313	2.1743	1.91545	2.56708	1.28012	0.989705	4.35275	2.64062	2.49632	2.37558	3.2498	0.799615	1.05822	1.4042	1.07273	4.45059	2.45056	1.1652	1.60577	1.17544	3.1325	0.354257	2.68253	0.958892	2.44913	1.91275	1.58478
CDK11B	2.63101	6.94785	3.60552	2.57451	4.03778	4.17061	4.26627	3.25142	2.66429	3.05658	3.86768	2.76688	3.25706	3.29648	4.47197	3.6911	3.79252	2.75565	3.24721	3.25502	1.86029	3.52337	3.65005	2.81468	3.83362	4.07535	3.07621	3.49248	4.3816	4.33509	4.39676	3.47991	4.37961	2.84859	3.97152	3.72977	3.41139	3.32961	4.03282	1.76329	2.82011	2.614	3.98068	3.14311	4.94176	3.98291	4.12241	4.39573	3.40915
RP11-345P4.10	0.427821	0.435817	0.247533	0.286254	0.316314	0.479342	0.180331	0.909542	0.470039	0.274213	0.457004	0.236205	0.210324	0.158779	0.3418	0.269706	0.527498	0.719502	0.211919	0.8172	0.449867	0.350803	0.194898	0.110604	0.341798	0.542485	0.428875	0.404107	0.16288	0.181282	0.57967	0.302259	1.33089	0.416648	0	0.195607	0.297264	0.222797	0.451125	0.425425	0.730932	0.474839	0.506798	0.382838	0.313498	0.424202	0.0872103	0.69275	1.14626
SLC35E2B	3.58834	6.08065	5.78833	4.6204	4.59658	5.50941	5.38873	5.1021	5.30113	4.7631	5.19377	3.73071	4.67815	5.02959	4.70408	5.03325	5.05575	5.78537	4.908	4.92493	3.61793	5.24796	5.01333	4.97323	5.20028	4.35072	4.41538	4.35288	5.14236	5.88132	6.20581	6.04399	6.11217	4.53779	4.7481	5.19951	5.47354	4.68512	5.65799	4.51174	4.96718	4.90326	5.3238	3.88394	5.89131	4.71332	4.63465	5.46257	4.78703
RP11-345P4.6	1.98264	5.63088	5.0309	3.16754	3.36096	3.83872	5.04266	3.57899	3.00038	3.57211	3.1148	3.00841	2.36126	3.56683	3.73175	4.80905	3.86795	2.97096	3.07945	3.85098	1.61912	3.37347	3.88349	2.82859	3.67162	3.67194	4.67858	2.67511	4.05855	4.91306	4.58691	5.44004	6.49982	3.57019	5.76853	2.52006	2.95233	3.56424	4.46227	2.62881	2.69927	3.8506	3.95718	1.93835	5.36644	2.73327	3.61915	2.74201	3.49126
MMP23A	0.544351	3.08388	2.59138	2.41981	3.99804	0.444677	3.06228	0.113	1.36359	2.4809	0.731783	1.38479	1.85987	1.47869	0.749918	1.83224	2.25407	0	3.56366	1.78379	0.559336	3.58161	2.66848	2.08647	1.95126	1.79101	0.896858	0.912356	3.74369	2.41146	2.22318	2.21158	2.91634	0.807075	1.20231	1.37718	0.971769	4.04599	2.54733	1.42974	1.42316	1.25949	2.86803	0.273893	2.20046	1.02735	2.12461	1.84959	0.995558
CDK11A	1.58337	6.90237	3.80704	2.08085	2.57467	3.57537	4.45679	2.59378	2.69797	2.85491	3.56179	2.16013	3.41385	2.57156	4.76335	3.59366	1.26103	2.29674	3.0459	3.67845	1.29401	2.60398	3.20492	2.71468	4.5209	3.61114	3.19541	3.30244	3.87756	4.59392	3.54542	3.73278	4.7339	2.28819	4.11845	3.05189	2.98198	2.76458	3.71784	1.43706	2.73802	1.79562	3.30262	2.19133	5.354	2.95697	4.68943	4.28564	1.90599
RP1-283E3.8	1.64389	5.49981	3.60026	1.92916	2.32235	3.31835	3.45996	2.73629	1.99576	2.43409	2.96657	2.03253	0	2.45033	2.01855	2.90331	1.04176	2.26295	2.76279	1.8764	0.863735	3.21493	2.57044	2.06067	2.26617	2.75319	2.59846	2.28656	2.86722	2.61481	3.81405	3.63898	3.39793	2.32142	3.50986	2.65951	2.37719	2.02497	3.42024	1.61269	2.00515	2.42567	3.03976	1.48447	4.16189	2.18137	2.36964	0	1.14757
RP1-283E3.4	2.10661	4.0342	4.47084	3.0576	2.62199	3.74267	4.15545	3.63039	3.51522	3.39314	3.43593	2.71061	3.40087	3.47655	3.38839	4.0929	0.668685	3.27852	3.37838	3.73877	1.09812	3.62882	3.49276	3.78006	4.09963	2.72468	2.72223	3.80151	4.19707	5.30571	4.4824	4.73831	4.27689	3.07829	4.23076	3.48365	2.49283	3.06211	4.72935	2.57715	3.42647	3.2719	3.68706	1.99426	4.7571	3.16968	4.28165	4.7806	1.80884
SLC35E2A	3.01894	5.73851	4.66983	3.74077	3.26301	4.54642	4.39734	4.24891	4.31977	4.43695	4.4313	3.08934	4.36331	3.82741	4.26355	4.00641	3.23344	4.96671	4.1951	4.61016	2.92716	4.56741	4.1627	4.59878	4.61321	3.53547	3.96009	4.0603	4.47002	5.21866	5.42481	5.16379	4.93408	3.38946	3.47344	4.14976	4.57839	3.48951	5.21756	3.3632	4.39641	4.27291	4.4882	2.65035	5.05584	3.98605	4.41303	5.41162	3.16879
NADK	4.26251	7.30465	4.84137	4.78864	4.81592	4.98331	5.42239	5.54212	5.35439	5.00849	5.3389	4.56751	4.72471	5.01481	4.98269	4.88574	5.33586	5.44055	4.99074	5.55508	4.17919	4.66012	4.99531	5.08852	5.95353	4.63343	4.61072	4.58204	4.66223	5.9176	5.52409	6.24281	6.85019	5.54429	5.03606	5.22956	5.32884	5.80745	5.33701	5.01895	5.47186	5.60977	5.61045	5.15087	5.68223	5.418	5.30578	6.18504	5.58949
SKI	5.20746	5.66555	6.9264	5.59406	5.16928	6.71941	6.19096	5.73441	6.09782	6.02411	6.49717	5.05372	6.02085	5.62273	5.69305	5.33884	5.99591	5.88374	5.52252	5.54093	3.86019	5.93811	6.02247	5.11459	6.10604	5.31688	5.20218	5.24351	6.49749	6.77277	6.70502	6.04538	5.43678	5.75157	5.03894	5.91362	5.78898	5.87981	6.29496	5.2993	6.16474	6.29945	6.71708	4.56073	6.00295	5.69841	6.15835	6.00053	6.23142
RP11-181G12.8	0.145105	1.04571	0.999885	0.899408	0.433769	0.184812	0.806243	0.528979	0.55054	0.218715	0.283096	0.180324	0.192575	0.151963	0.20788	0.139192	0.59333	0.424689	0.353354	0.0736365	0.0931991	0.734151	0.438921	0.20458	0.224871	0.119505	0.422346	0.596	0.544292	0.850778	0.343127	0.518201	0.380517	0.119093	0	0.486168	0.2052	0.216401	0.694944	0.187364	0.390586	0.269864	0.419046	0.0876421	0.169622	0.21133	0.134298	0.061508	0.329399
MORN1	2.81676	4.82398	3.33115	2.81145	2.49088	3.04638	3.34425	2.64651	2.50101	2.51234	2.75232	2.08953	3.07211	1.98289	2.32288	2.45972	2.85274	3.26431	3.05159	2.65045	1.41837	3.09206	2.83643	1.65335	2.53644	2.62909	2.64235	3.14891	3.19561	4.40851	3.68658	3.54167	3.6089	2.19003	2.87308	2.47572	3.10625	1.82007	3.2327	2.38282	3.06636	2.34399	3.55433	3.38743	3.64275	2.14515	2.4888	2.50654	4.01734
RP4-713A8.1	0	0	0.17155	0.115739	0.114931	0	0.145062	0	0	0	0	0	0	0	0.303656	0.152739	0	0	0.172224	0.0591102	0	0.0623055	0.0615329	0	0	0	0.0379767	0.108053	0.24556	0.0652593	0.127653	0.0568901	0.131401	0	0	0.159877	0	0.155603	0.115916	0	0	0	0	0	0	0	0	0	0.0137467
RP4-740C4.5	0.368058	3.13766	1.15697	0.622418	0.800035	0.284855	1.39212	0.178862	0.377611	0.865296	1.29277	0.576598	0.535441	0.581362	0.417964	0.906906	0.933971	0.0730798	0.982807	0.511109	0.292115	1.39237	0.977681	0.11759	0.926705	0.824172	0.608365	1.24219	1.15528	1.95268	1.24618	1.41609	1.56055	0.523048	1.39472	0.922955	0.64514	0.568073	0.781625	0.248599	0.977644	0.462874	1.1942	1.09282	1.27343	0.0917702	0.61567	0.498838	1.72882
RP4-740C4.7	0.344031	0.589658	1.41756	0.146513	0.740261	0.931794	1.26871	0.157679	0.0724914	0.10869	0.589073	0.224597	0.31688	0.391652	0.111355	0.239024	0.615476	0	1.03266	0.662102	0	0.745425	1.5398	0	0	0.625379	0.518189	0.850907	1.42783	2.08955	1.34094	0.613252	1.06121	0.466025	0	0.442475	1.05012	0.266629	1.60953	0.197445	0.0615011	0.181599	0.652176	0.731208	0.284914	0.143106	0.565957	0.747399	1.64207
RER1	4.36293	5.21666	5.74013	5.39645	5.54133	6.24097	5.68037	5.56596	5.53326	5.32466	5.50376	5.41009	5.09846	5.39352	5.64294	5.52556	5.62797	6.23727	5.44454	5.02117	4.24868	5.53814	5.50996	5.05403	5.58007	5.27115	5.06759	5.41545	5.54756	7.12113	6.33407	5.96532	5.70097	5.78924	5.76854	5.93996	5.69214	5.55399	6.14814	4.77731	6.12088	5.58093	5.55444	6.37971	5.24101	6.41671	5.80043	6.73647	6.42039
PEX10	3.61133	5.82553	3.74502	4.24551	3.6209	4.44368	3.90529	5.00705	4.89676	4.7339	4.59325	3.44434	4.6221	4.38386	4.54477	3.80823	4.39809	5.87351	4.02882	4.38768	3.00783	4.18694	3.72059	4.17637	3.54953	3.05649	3.55607	3.87526	3.61038	5.28814	4.85034	4.23911	4.49625	4.39262	2.15046	4.58074	4.66819	3.66129	4.98649	4.17953	5.52655	5.19935	4.32123	4.56754	4.56759	5.07279	3.86967	5.34474	4.80104
HES5	1.04464	2.09466	0.281542	1.77111	1.9259	0.1947	0.749203	1.85653	0.75214	1.00518	0	0.652793	1.23671	0.184845	0.0578481	2.69683	1.53899	2.19385	0.349655	1.02905	1.13911	1.4859	1.22693	0.570099	0.50225	3.11479	1.67936	0.755096	1.11639	2.1178	0.658846	0.811918	0.573907	0.263078	0	1.08502	0.530763	0.357938	1.11397	0.702746	0.682334	0.969484	1.01923	3.42306	0.502392	0.547296	2.22073	0.353646	0.82935
RP3-395M20.12	4.53368	3.76331	0.775962	1.22915	2.0738	1.18876	1.35061	2.35826	3.13225	2.67728	1.30311	1.38924	3.44582	1.83779	1.46084	2.60227	2.37745	2.63882	2.76761	2.66055	1.86693	1.51881	2.43133	2.12854	2.01157	1.74071	2.63598	1.66852	1.55233	2.34555	4.23588	2.63626	1.03264	4.07714	0	1.4604	4.40534	1.76103	1.45866	2.48909	1.98961	4.00714	1.83116	4.76731	2.75707	3.99727	1.32184	1.99413	3.08273
RP3-395M20.9	0.157046	2.64899	0.298446	0.754575	0.515823	0.977204	1.01148	1.06666	0.75122	0.799159	0.127246	1.04218	0.22724	0.783823	0.212826	0.761573	1.4133	1.92446	0.887001	0.956871	0.295091	0.667576	0.643162	0.426658	0.342738	0.45164	0.822617	0.714183	0.893146	0.979518	1.4078	2.13446	1.18251	0.561443	2.48155	1.32668	1.00408	0.763708	0.820303	0.653035	1.14661	0.546291	0.764331	1.53018	0.872663	1.03255	1.25344	0.923635	1.42915
PLCH2	0.403151	1.3153	0.538032	1.35079	3.68476	0.47246	3.43222	0.189704	0.850055	1.66153	0.473068	0.311833	0.90142	0.787169	0.283916	3.70029	2.68103	0.130226	1.32442	0.27007	0.173798	4.12202	2.55667	0.231442	2.72239	4.62154	2.73933	0.293627	4.46131	2.42101	0.596121	3.29561	0.464277	0.784062	0.682337	0.571886	1.6224	1.51616	1.11686	0.247844	0.171662	0.579524	0.945662	0.309613	2.07886	0.199439	1.05768	0.379778	1.37386
RP3-395M20.2	0	1.06539	0	0.0959231	0.148385	0	0.343652	0	0	0	0	0	0	0	0	0.864873	0.913431	0	0.397491	0	0	0.364298	0.362953	0.0215721	0	0.922525	0.649278	0.24261	0.815039	1.21755	0	0.794627	0	0.165688	0	0	0.839848	0	0.181111	0	0	0	0	0	0	0	0	0	0.452692
RP3-395M20.3	0	0.715372	0	0.0354944	0.100197	0.14873	0.762069	0	0.0901475	0.313234	0.28881	0.170793	0.0686117	0.103306	0	1.31057	0	0	0.287685	0	0	0.212649	0.281718	0	1.17892	0.915365	0.662817	0	0.568065	0.535432	0	0.739156	0	0.264156	0	0	0	0.46418	0.410164	0	0.0847596	0	0.25202	0	0	0	0	0.201298	0.440968
PANK4	3.9428	7.28803	4.559	4.30848	4.09215	4.7669	4.60337	4.8458	4.51041	4.28782	4.35966	3.61586	4.06662	3.66653	4.68572	4.20593	4.67069	5.22206	4.14376	4.65741	3.75851	3.97601	4.1443	4.38588	4.74608	3.6688	4.33721	3.42364	3.87001	5.27777	4.98666	5.06487	4.35058	4.52989	4.34245	3.95849	4.86295	3.91284	4.74447	4.57625	4.83479	4.48282	4.8289	4.64698	5.50496	5.11048	4.70116	5.08777	4.9565
TNFRSF14-AS1	3.00583	7.0568	1.07867	2.32619	1.99382	1.37142	2.77699	2.54479	2.61406	2.97391	2.54786	1.56867	2.82623	2.26745	3.40637	2.06042	3.7371	2.88697	3.02717	2.72527	2.37419	3.15903	2.72262	2.51566	3.0141	1.67792	2.81509	3.50139	2.26522	4.22823	3.82369	3.13361	4.07674	2.17335	4.83338	1.85651	2.2989	3.31995	2.78192	3.1997	2.7968	2.46309	3.22564	2.89662	4.7462	1.75528	3.80323	2.10172	3.41653
TNFRSF14	7.68095	9.65876	4.7894	6.76897	5.11374	5.3996	6.08589	8.09018	7.02163	6.2933	6.28895	5.42116	6.99441	6.42822	6.58171	6.3307	7.35404	7.99226	6.96656	6.78993	6.49585	7.0177	6.00097	7.04229	6.80041	5.03975	6.46404	5.6471	5.25276	7.97366	7.85925	7.11069	7.60298	6.96771	6.72741	5.66166	8.17983	6.83224	6.86867	7.46564	7.11816	7.36655	6.62398	7.22544	8.9317	6.79828	7.59441	7.31403	7.52867
RP3-395M20.7	1.45855	4.80563	0.865777	0.945568	0.250298	0.716577	0.872484	0.810169	0.929371	1.28702	0.830718	0.587099	0.693228	0.361105	1.81278	0.534503	2.12521	0.168462	1.95983	0.448111	1.57646	1.10988	2.18441	0.364151	1.13026	0.627923	0.973386	2.04676	0.629756	1.25523	1.90461	1.03867	2.35382	0.872011	2.79378	0.434015	1.74633	0.989743	0.57028	0.273454	0.866909	0.916827	1.16842	1.55963	3.0005	0.219916	2.68251	0.736596	1.49829
PRXL2B	4.4373	5.23284	3.29226	3.50354	4.17713	3.31123	3.76124	4.48621	5.78674	5.22794	4.95835	3.46571	4.86155	5.26233	4.87433	4.5459	4.50713	6.40906	4.17892	4.74994	3.87165	4.46625	4.3508	5.03202	4.31171	3.47435	3.90701	4.76982	3.9432	5.78122	6.05734	4.83311	4.51613	4.26782	3.94396	4.5886	4.57353	5.36832	5.3604	4.48402	5.15174	6.52025	4.97941	4.71668	4.41013	6.7573	4.13365	5.87991	4.8324
MMEL1	0.129224	2.48105	0.135767	0.26103	0.753628	0.516341	0.493325	0.296628	0.952124	0.865079	1.55366	0.244681	1.12128	0.0572035	0	0.414786	0.652633	0.997992	0.688743	0.169157	0.13142	2.78115	1.11353	0.57047	0.573295	0.432881	0.559343	0	0.943409	0.49804	0.796206	0.94925	0.112479	0	0	1.32726	0.231206	0.248372	3.77094	0.257551	0.682473	1.09907	0.933184	0.403032	0.366031	0.415806	0.335242	0.22267	0.181377
MMEL1-AS1	0	0	0	0	0	0	0	0	0	0	0	0	0	0	0	0	0.109045	0	0	0	0	0	0	0	0	0	0	0	0	0	0	0	0	0	0	0	0.240171	0	0	0	0	0	0	0	0	0	0	0	0
TTC34	0.443017	1.3707	1.18033	0.475196	0.422413	0.706647	1.01694	0.968262	0.996303	0.661756	0.284416	0.334963	0.680316	0.72925	0.296072	0.594628	1.00547	2.51911	0.603002	0.483036	0.145248	0.405887	0.775724	0.799736	0.781833	0.259279	0.454336	0.686313	0.624274	1.20533	1.27543	1.91483	0.971011	0.313361	1.40736	0.484363	0.693376	0.818288	1.64556	0.663472	0.970122	0.866834	1.62832	0.360704	0.994951	0.640235	0.315643	0.232957	1.57996
ABC14-1188822O7.2	0	0	0	0	0	0	0	0	0	0	0	0	0	0	0	0	0	0	0	0	0	0	0	0	0	0	0	0	0	0	0	0	0	0	0	0	0	0	0	0	0	0	0	0	0	0	0	0	0
ABC14-1188822O7.1	0	0	0	0	0	0	0	0	0	0	0	0	0	0	0	0	0	0	0	0	0	0.0160327	0	0	0	0	0	0	0	0	0	0	0	0	0	0	0	0	0	0	0	0	0	0	0.0530613	0	0	0	0
RP11-168F9.2	0	0	1.88599	0.414387	1.1325	0	2.37862	0	0	0.0665563	0.0947144	0	0.834613	0	0	0.329099	0.859824	0	0.076202	0	0	1.71473	0.440698	0	0.654553	0.851446	0.242098	0	1.1403	0.319139	1.22679	0.742163	1.03846	0	2.73976	0	0.250099	0.449113	0.937446	0	0.0937441	0.093214	0.0680709	0	1.17908	0.0990487	0.439011	0	0
ARHGEF16	0.131501	3.75141	3.21351	0.336642	2.45454	0	2.50955	3.95297	1.58662	1.41488	2.47038	2.96534	1.78947	0.203027	0.565755	1.58161	2.51545	0.149395	1.78537	0.868579	0.238309	2.40132	1.89791	0.0626177	0.781605	2.80272	0.971113	1.69539	2.8187	2.67859	2.99859	0.733037	4.70448	0.605002	0	1.83375	2.7824	0.560805	4.47322	1.08548	3.1681	0.092018	1.61608	3.16183	0.669337	3.23234	1.04249	1.39194	3.25646
RP11-46F15.2	0.0119865	0.919472	1.37025	0.321648	0.166237	0.412299	0.974689	0.433034	0.516311	0.528266	0.403295	0.0646677	0.199125	0.225275	0.922516	0.551548	0.861333	0.316183	0.395108	0.381465	0.0339114	0.621152	0.315417	0.428063	0.534165	0.201299	0.631459	0.84909	0.866296	0.640559	0.995189	1.1045	1.78105	0.359397	1.10214	0.659444	0.337334	0.101955	0.590643	0.14494	0.477909	0.273819	0.658224	0.583223	1.20744	0.515978	0.298747	0.261609	1.20581
PRDM16-DT	0.0464911	0.0310677	2.81081	0.0733788	0.468186	0	1.31242	0	0.101916	0.677241	0	0.103841	0.183389	0.107147	0.103036	0.0639598	1.2056	0.105201	0.184919	0.10128	0	0.992154	0.993525	0.0825582	0.0945752	0.348931	0.137131	0.315468	1.58302	0.0595394	0.304928	0.36601	4.23766	0	0	0.0148123	0.162808	0.364385	0.190069	0.123776	0.212986	0.385898	1.12628	0.107089	0.582548	0.0264318	0.507443	0.0799986	0.147045
PRDM16	0.0628553	0.655965	3.42013	0.253836	1.0994	0.0134065	1.94376	0.0959568	0.736556	1.38133	0.0762074	0.161667	0.862605	0.380923	0.190552	0.353595	1.26533	0.205028	0.738964	0.223069	0.0481692	1.17987	1.62761	0.132381	0.278854	0.409797	0.651626	0.401935	2.14635	0.685991	0.332907	0.939977	5.64108	0.0971132	0.626395	0.0529611	0.399282	1.33022	2.64029	0.195079	0.166149	1.11946	1.86832	0.631429	0.713701	0.182972	1.18587	0.295054	1.06058
MIR4251	0	0	1.27681	0	0	0	0.335774	0	0	0	0	0	0.176823	0	0	0	0	0	0	0	0	0	0	0	0	0	0	0	0	0	0	0	2.62776	0	0	0	0	0	0	0	0	0	0.473578	0	0.358809	0	0	0	0
RP1-163G9.2	0	0.185434	1.56989	0.170945	0	0	0	0	0.193171	0	0	0	0	0	0	0	0.363602	0	0.0415262	0	0	0	0.14415	0	0	0	0	0	0.121749	0	0	0	3.72512	0	0	0	0	0.0523505	0.19242	0	0	0	0.3585	0	0	0	0	0	0
RP11-193J6.1	0	0	1.26668	0.0145795	0.0548818	0	0.39497	0	7.35756e-05	0.0570884	0	0	0.0157245	0.0537939	0	0.0353227	0.256867	0.0459587	0.0707232	0.0429945	0.0150108	0.0659472	0.0841228	0	0	0	0.0394332	0.162704	0.0766015	0.145268	0.0414154	0.152586	2.24376	0	0	0.0249253	0	0.116508	0.0431821	0	0.0233363	0.140844	0.0048077	0	0.168709	0.0170681	0.0349834	0.000109641	0
RP11-22L13.1	0.00719263	0	1.67519	0	0.0483101	0	0.375722	0	0.0127145	0.0720111	0.023684	0.0156874	0.0128247	0.0934331	0	0.17352	0.415074	0	0.0511229	0.0368929	0	0.07073	0.15982	0.0351678	0.102607	0.0357084	0.223021	0.0874751	0.276319	0.133586	0.0491163	0.16217	3.17732	0.0143553	0	0.0193845	0	0.105598	0.0289241	0	0	0.0672422	0.0739518	0.0507106	0.110001	0	0	0.031374	0.0218691
RP4-785P20.3	0.158303	0	1.604	0.127106	0.33099	0	1.13569	0	0.0531753	0.345176	0.19775	0.156684	0.0342171	0.608985	0	0.285466	0.722339	0	0.248693	0.1511	0.130108	0.0475258	0.256894	0.15404	0.235609	0	0.102513	0.226229	0.564504	0.437055	0	0.473	4.00022	0	0	0.0363866	0	0.693841	0.361175	0	0.167581	0.626542	0.54788	0.277074	0.180711	0.09089	0.057331	0.100766	0.0375439
RP4-785P20.2	0	0	0.922022	0.0134794	0.116146	0	0.446643	0	0.0228933	0.143648	0	0.0196151	0.0187296	0	0	0	0.168482	0	0.0124128	0	0	0.0381931	0.109838	0	0.0796655	0	0	0	0.347598	0.0804667	0.0938928	0	2.99999	0	0	0	0	0.0649463	0	0.0193361	0	0	0.153158	0	0	0	0.0617112	0	0.0400395
MEGF6	0.923222	0.872025	4.87623	4.3812	5.315	0.19502	5.7463	0.38468	1.86778	4.77864	3.75303	1.74613	5.24129	3.64892	3.01285	4.00215	5.04798	0.723204	3.96478	2.9424	1.48344	5.59631	4.65805	2.55884	5.34228	4.72738	4.16857	3.32154	5.67269	1.89744	4.51691	4.60742	2.81414	2.54415	2.73555	1.87868	2.42797	3.61814	4.34203	2.63735	0.68689	4.09066	5.5481	1.67632	3.37033	2.7516	3.92139	1.27094	1.56686
MIR551A	0	0	1.78192	0	0	0	0.326381	0	0	0	0.284301	0	0.176844	0	0	0	0.455895	0	0	0	0.0527386	0.380968	0	0	0	0	0	0	0	0	0	0	0	0	0	0	0	0	1.63653	0	0	0	0	0	0.368111	0	0	0.22618	0
TPRG1L	3.38405	2.88982	5.45836	5.20691	5.19555	4.8318	4.66458	4.4562	4.88194	5.00555	4.45028	4.34976	4.42494	4.78246	4.8861	5.03403	4.78651	6.15312	4.58934	4.54752	3.51586	5.24157	4.83973	4.67173	4.77907	4.84214	4.02812	4.5852	5.56215	5.75785	5.22952	5.37565	4.04944	4.86396	3.94014	4.93904	4.94292	5.31827	5.1629	4.43206	4.77058	5.26434	4.82451	4.90726	4.19617	5.32519	5.22295	5.76277	4.31359
WRAP73	3.23681	3.35517	4.11254	2.88478	3.46706	3.59362	3.46535	3.75049	3.67571	3.60247	3.60145	2.92424	3.25765	3.50406	3.65913	3.3189	3.80482	3.89203	3.25593	3.34909	2.76333	3.14678	3.33819	3.59677	3.88585	3.00483	3.0541	3.36444	3.11375	4.44482	3.78045	3.93779	3.46283	3.42976	3.14277	3.77603	4.51203	3.69812	4.20243	2.82175	4.06556	3.41348	3.8246	4.83028	3.98717	4.47626	3.64901	4.76692	4.93595
TP73	0.738621	0.851127	3.3712	0.74403	2.33651	0.591753	2.42008	0.303625	0.964615	0.938479	0.551227	0.952017	0.462273	0.193179	0.0753902	2.54549	1.885	0.370107	1.10487	0.230445	0.968081	1.30498	1.75527	0.132323	2.2286	3.94515	1.50166	0.901606	2.81843	0.732507	2.16721	1.24566	0.474919	0.483342	0.64895	0.740918	1.46086	1.60915	1.17551	0.454427	0.273996	1.36717	1.0406	3.39391	0.488659	1.04123	0.667455	0.331219	0.77382
TP73-AS3	0	0	0.461072	0	0.0568374	0.127678	0.103032	0	0	0	0	0	0.0924064	0	0	0	0	0	0	0	0	0	0	0	0.663438	0.07923	0.497136	0.150853	0	0	0.196547	0.123481	0	0	0	0	0.151328	0.269677	0	0	0	0.125428	0.0707245	0.22088	0	0	0	0	0
TP73-AS2	0	0	0.990059	0	0.0760186	0.158822	0.529546	0	0	0	0	0	0	0	0	0.111619	0.593537	0	0.0881837	0	0	0	0.107902	0	0.18204	0.541919	0	0	0.495431	0	0	0.155181	0	0.112308	0	0.0905825	0	0	0	0	0	0	0	0.132023	0	0	0	0	0.53963
TP73-AS1	0.874483	4.60705	5.12289	2.79086	3.31689	0.469993	4.24081	4.25563	3.78166	4.04958	2.61002	2.25903	1.96124	1.86372	1.47347	2.38897	3.69062	2.87161	3.55392	2.23419	2.48202	4.09685	3.25887	2.61028	3.67826	2.43743	2.19099	3.82868	4.04827	4.64914	4.02101	4.33377	3.91283	3.27709	4.43536	3.88925	4.09883	3.22132	5.00235	2.94136	0.997014	3.8558	4.44721	3.36299	2.45848	3.7619	4.23936	1.50136	1.62947
ENSG10010138423.1	0	0	0.000330339	0	0	0	0	7.21346e-06	0	0	0	0	0	0	0	0	0	8.65614e-06	4.32802e-05	0	0	9.23295e-05	0.000788938	0	0	0	0	0	0	0	0	0.000426975	0	0	0	0	6.05919e-05	2.45256e-05	0	0	0	0.000413994	0	0	0	0	0.000132722	0	0
CCDC27	0.0163708	0.734649	0.172488	0.103891	0.0199225	0	0.0282608	0.161321	0.228287	0.0880412	0.140432	0.0236145	0	0.106648	0	0	0.116406	0.423288	0.108838	0.0785128	0.0337549	0.0864278	0.0669984	0.0156089	0.0908345	0	0.0509321	0.0968488	0.219723	0.399318	0.447936	0.249358	0.509244	0.0514654	0	0.0371685	0.703972	0.0476361	0.790493	0.0336309	0.0856164	0.0696156	0.0685401	0.402025	0	0.307908	0.105391	0.0276014	0.0458274
SMIM1	1.7143	4.64498	1.75099	2.59654	2.1415	1.32931	1.6832	4.33348	3.84295	3.1271	2.63151	2.23018	2.64234	2.27383	1.05505	1.26242	3.36705	3.74363	2.85807	2.84952	2.83438	3.37966	2.28142	1.89064	0.794477	1.07287	1.85795	2.97702	2.44633	3.47508	2.66941	2.20803	2.03639	2.07727	0	2.62136	3.28987	1.61827	3.89203	2.25447	4.30055	3.38342	2.33464	3.63495	1.18749	4.3603	3.3664	3.0771	1.89509
LRRC47	4.03707	4.1732	4.81638	4.42826	4.10934	4.53686	4.38335	5.4307	5.16358	4.43469	5.08507	4.0228	4.29087	4.40258	4.28736	3.91587	4.63395	5.63422	4.15481	4.31352	3.44522	4.63596	4.33014	4.64697	4.44718	3.9943	3.9693	4.03514	4.38062	5.88236	4.66916	4.83107	4.60778	4.70867	4.16549	4.58162	5.12203	4.13811	5.43296	4.36247	5.47929	4.55476	4.71096	5.17761	4.72224	5.53974	4.66673	5.31496	5.12553
RN7SL574P	0.203771	0.264502	1.40789	0.733444	0.569214	0.839417	1.19866	1.01318	1.17833	0.683634	0.190988	0.379366	0.354278	0.416908	0.760588	1.0712	0.577055	1.10882	0.795808	0.433103	0.506445	0.481741	0.801867	0.133876	1.38203	0.706176	1.27311	0.725458	1.11216	1.8291	0.974651	1.60296	0.93479	0.350225	1.17872	0.824446	1.16023	0.200401	1.39963	0.29966	1.24748	0.849643	1.15646	1.20844	1.44797	0.431087	1.69328	0.883999	1.50601
RP1-286D6.5	0.799358	2.40276	2.75697	1.49001	1.45151	2.34918	2.97557	2.05094	2.0263	1.8962	2.11494	1.98343	1.7339	1.54118	2.06433	2.49981	2.26308	2.0717	1.80304	1.46795	1.00046	1.847	1.962	1.29986	2.2662	1.73677	1.76895	1.99974	2.055	2.82377	2.53577	2.88293	3.08319	1.80751	3.17639	1.72401	2.13733	1.44823	2.88794	0.904474	2.12934	1.38926	1.88105	1.93677	3.55105	1.60657	2.97526	1.87971	3.63922
LINC01346	0	0	0.0427592	0	0	0	0	0	0	0	0	0	0	0	0	0	0	0	0	0	0	0.191925	0	0	0	0	0	0	0	0	0	0	0	0	0	0	0	0	0	0	0	0	0	0.0158815	0	0.0321008	0	0	0
LINC01345	0	0	0	0	0	0	0	0	0	0	0	0	0	0	0	0	0	0	0	0	0	0	0	0	0	0	0	0	0	0	0	0	0	0	0	0	0	0	0	0	0	0	0	0.071392	0.0302231	0	0	0	0
RP11-718D19.2	0	0.26132	0	0	0	0.0212708	0	0	0	0	0	0.022649	0	0	0	0	0	0	0	0	0	0	0	0	0	0	0	0	0	0.056184	0	0.198201	0	0	0	0	0	0	0	0	0	0	0	0	0	0	0	0	0
C1orf174	1.61389	3.39773	3.14766	2.63682	3.41547	3.26169	3.4669	3.70054	3.19763	2.97198	3.51895	2.93572	2.78467	2.92708	3.49672	3.13764	3.59416	3.34328	3.2695	2.77861	1.14735	3.30044	3.18712	2.68424	3.31883	2.85126	3.18982	2.75282	3.73356	4.13832	3.36818	3.84852	3.27121	3.21196	3.77373	3.01466	3.47747	3.78473	3.51202	1.90454	3.41312	2.78318	2.83519	4.36464	3.68665	3.83186	3.90312	4.22005	3.46459
LINC01134	0.433211	2.32737	1.49363	0.536964	0.125262	0.864427	0.160761	1.12513	1.16934	0.196187	1.01664	0.827976	0.396552	0.21925	0.0376563	0.266824	0.646981	1.81492	0.833131	0.322443	1.02941	0.118633	0.574556	0.210547	0.642307	0.257204	0.15771	1.44295	0.20334	1.10336	0.786863	0.923603	0.357954	1.01989	0	0.389154	1.08449	0.277236	0.570589	0.773191	1.24496	1.82315	0.59633	1.96591	0.68084	1.87491	1.01703	0.835889	2.50555
RP1-58B11.2	0	0	0.0323689	0	0	0	0	0	0	0	0	0	0	0	0	0	0	0	0	0	0	0	0	0	0	0	0	0	0.0583636	0	0	0	0.165716	0	0	0	0	0	0	0	0	0	0	0	0	0	0	0	0
RP1-58B11.3	0	0	0	0	0	0	0	0	0	0	0	0	0	0	0	0	0	0	0	0	0	0	0	0	0	0	0	0	0	0	0	0.100434	0	0	0	0	0	0	0	0	0	0	0	0	0	0	0	0	0
RP1-58B11.1	0	0	0	0	0	0	0	0	0	0	0	0	0	0	0	0	0	0	0	0	0	0	0	0	0	0	0	0	0	0	0	0	0	0	0	0	0	0	0	0	0	0	0	0	0	0	0	0	0
AJAP1	0.0493436	0.332378	4.2737	0.189976	0.819371	0.0228053	1.38264	0	0.0848045	0.256127	0.650128	0.0657708	1.02284	0.199094	0.581027	0.908815	0.488811	0.203299	0.376468	0.305944	0.0502802	0.502857	0.816481	0.0269672	0.373605	1.57515	1.18614	0.625252	1.07952	0.0342918	0.110826	1.66912	4.12659	1.20946	0.485959	0.0359068	1.09322	0.409824	0.0260337	0.091406	0.033583	1.20591	2.33955	0.00846824	0.482957	0.0613822	0.26247	0.191434	0.239905
RP1-77N19.1	0	0.251432	3.18314	0.029361	0.147252	0	0.318067	0	0	0.0943739	0.057338	0.0205726	0.10373	0.0472508	0.120278	0.122262	0.256135	0.142467	0.0463989	0	0	0.0109058	0.0902871	0	0.0803029	0.408877	0.118458	0.154413	0.0318835	0.0926797	0	0.409113	2.86946	0.130116	0	0	0.175199	0.132816	0	0.0776819	0	0.14811	0.291798	0	0.133986	0	0	0	0
CEP104	1.9818	3.64703	4.36943	3.04221	3.49264	3.8724	4.22223	3.10563	3.0455	3.21237	3.92816	3.13381	3.24657	3.57134	4.37131	3.47845	4.19753	3.59529	3.45499	3.06043	1.52338	3.31249	3.44241	3.46046	3.99681	3.30558	3.34127	3.35754	3.97466	5.19125	3.89476	4.28451	4.68769	3.57116	4.91493	4.12189	3.74385	3.56864	4.1375	2.67029	2.59814	2.6741	3.47727	3.98771	4.32088	4.14416	3.98223	4.28164	3.81704
DFFB	0.99289	2.5598	3.40364	1.96955	1.9773	3.03433	2.74857	2.34266	2.42072	1.84312	2.97539	1.76835	1.92551	2.04355	2.12087	2.33669	2.62296	2.89584	2.21962	1.72828	0.943834	2.00996	2.23563	2.26793	2.81292	1.68563	2.07858	1.94636	2.02853	4.1358	2.9905	3.0712	2.96057	2.27094	2.88526	2.17354	3.31171	1.94507	3.1382	2.27376	2.4779	2.22088	2.76141	2.41649	2.99668	2.54514	2.46594	2.98643	3.00383
MIR4689	0.318589	1.09649	0.758446	0.0481525	0	0.574636	0.836862	0.157691	0.155607	0.447289	0.284299	0.401061	0.334322	0	2.56205	0.54977	0.601262	0.206192	0.852154	1.77958	0	0.207032	0.855802	1.22281	1.21784	0.435151	0	0.50821	0.917138	0.963867	1.02713	0	1.32473	0.94198	0	0.221595	0.0344637	0	0.657061	0.370537	0.306207	0.908192	0.256135	0	1.76829	0.418503	1.23895	1.27224	0.106234
NPHP4	2.85931	4.53105	3.89474	4.01995	3.1039	4.86542	3.49968	3.61731	3.25452	3.88404	4.26119	2.24583	4.01626	2.47316	5.51488	3.65129	4.3	4.44803	3.9588	5.64072	3.63864	3.04958	3.94178	4.24159	3.70219	2.89713	4.1911	3.15575	3.33108	4.42011	3.46682	3.41427	5.26541	5.57754	3.94896	2.84817	3.76036	2.33318	3.96744	3.61858	4.04372	4.55825	4.70015	3.15605	4.68964	4.04704	5.08166	5.166	4.44313
KCNAB2	4.45911	4.64333	4.066	7.23614	5.30761	4.56625	5.56502	3.07617	4.23831	5.29858	5.43871	4.79339	5.04489	6.20833	4.5164	6.32264	6.63104	4.85258	6.0234	5.78067	6.25219	5.87421	5.83269	7.89603	6.4229	4.17991	6.07552	6.43587	4.24521	7.77328	5.17448	6.70551	8.17487	6.03826	6.63224	4.448	3.78363	7.07195	4.23652	6.28046	6.07176	6.26292	6.0218	7.31631	6.1568	6.62464	7.08088	7.46934	5.71033
GPR153	4.03876	4.82838	5.9861	4.55367	4.18743	4.97566	4.32078	5.85466	4.19231	4.83655	5.47008	4.00526	4.41738	4.43545	4.74924	4.61298	4.68243	2.68193	4.13241	3.80686	2.76428	5.02006	5.43887	6.43728	4.61055	4.40093	4.55467	4.5049	4.22055	5.43951	3.36521	3.46899	4.03236	5.52179	2.71076	3.64114	5.54138	3.75004	5.9705	3.06981	5.5673	4.73673	5.61683	4.48416	4.50063	4.44152	5.31084	5.83896	4.94623
ACOT7	7.00901	5.77225	5.08985	5.10081	4.02067	6.37683	3.38314	5.93155	6.78451	6.34544	6.38302	5.62476	5.99919	5.91759	7.11744	5.53067	5.8543	7.08555	5.63929	6.40965	5.83211	4.74848	5.13772	6.39174	5.75297	4.75509	5.53797	6.20739	3.70295	7.18189	6.06451	5.29493	4.81514	6.1269	3.54403	6.11117	4.7579	3.83073	5.03576	5.65635	7.18702	7.19805	5.43807	6.78058	4.98251	7.71961	6.58061	8.50148	6.24316
RP1-202O8.3	1.54769	1.11627	1.14936	0.631454	0.435442	0.476471	0.581114	0.603691	0.778447	0.848896	0.376514	0.459788	0.835332	0.393829	1.03037	0.251	0.72657	1.96381	0.791052	0.925626	0.789368	0.531232	0.79076	0.527637	0.299122	0.695172	0.942156	0.809426	0.912567	1.14326	0.305833	0.646311	1.28909	0.604634	0	0.330534	0.646366	0.605143	0.635435	0.521162	0.845446	0.834541	1.22605	1.11025	1.70273	1.65463	0.222806	0.976181	0.822465
ESPN	3.2796	2.15788	2.037	0.512723	2.36108	1.37404	2.58062	2.07738	3.41561	1.44388	1.30583	1.77318	0.404474	0.224634	0	1.62345	1.34639	3.47869	0.58873	1.33225	0.587525	3.47117	0.973068	0	0.86864	3.68869	0.762018	1.47155	3.51527	0.441029	0.87212	1.21431	7.4873	0.578607	0.518901	5.27571	0.574296	0.718321	0.434962	0.47892	2.33271	0.599813	0.391524	4.76407	0.237361	0.212744	2.03216	0.96481	1.00545
MIR4252	0	0	0	0	0	0	0.576117	0	0	0	0	0	0	0	0	0	0.322292	0	0	0.377203	0	0.548863	0.239424	0	0	0	0	0	0.310455	0	0	0	2.16424	0	0	0.221595	0	0	0	0	0	0	0	0.390771	0	0	0	0	0
RP1-202O8.2	0.0675699	0.199414	0	0	0.232437	0	0.397528	0.0701846	0.0438946	0	0.234944	0	0	0.0564448	0	0.26958	0.206096	0.265182	0	0.325936	0	0.672402	0	0	0	0.426158	0.0610545	0	0.951821	0	0.138206	0.197134	3.01286	0	0	0.161636	0.0435993	0	0	0.0238742	0	0	0	0.358234	0	0	0.160008	0	0
TNFRSF25	0.649042	1.69822	3.96417	1.14781	3.0624	0.82791	4.24793	0.13101	1.10914	2.55114	0.887769	1.59611	2.19127	1.83891	1.25165	2.78854	3.57348	0.659911	2.32192	0.970256	0.970807	3.4044	2.93146	0.35242	3.77101	4.10175	2.61762	1.99188	3.75511	2.14688	1.68718	4.99964	4.61192	1.9087	0.736593	2.51553	0.957547	2.69299	1.96414	0.493435	0.584105	0.980887	2.8426	1.27361	3.37063	0.128282	1.90276	1.64004	2.25715
PLEKHG5	1.67007	3.27796	4.51546	1.60545	4.36387	1.91215	4.56701	0.601674	1.49391	2.89372	1.41507	1.50323	3.1398	2.24652	1.96256	3.82302	4.68032	1.70021	2.7086	1.25247	1.08482	4.63856	3.67351	1.968	2.48489	4.90877	2.97954	2.36384	5.10118	2.12117	2.27813	4.06791	3.20768	1.8916	1.81319	2.75766	1.67509	2.4785	1.88303	1.45575	1.40781	2.81993	4.07604	2.27487	3.04351	1.20882	2.63985	1.06898	2.40707
CHD5	0	0.0472983	0.372319	0.0155176	0.0370392	0.0844712	0.115035	0.0340438	0.0232483	0.0176754	0.0439562	0.0246488	0.0575626	0.00497736	0.100239	0.0325748	0.157531	0.0223067	0.0513095	0.116101	0.0132021	0.0325382	0.343183	0.344338	0.032074	0.0686103	0.10993	0.108363	0.147651	0.0205968	0.0126445	0.0384249	0.582543	0.0245225	0.258603	0.0162724	0.0402416	0.00824161	0.0314658	0.011872	0.0170553	0.0352312	0.0629976	0.111471	1.49795	0.0710432	0.47214	0.00953637	0
RP1-120G22.12	0	0	0	0.0154747	0	0	0.12944	0.0929868	0	0.0320077	0	0	0.0551096	0	0	0	0	0	0	0	0	0	0	0.153362	0	0	0	0	0	0	0	0	0.233322	0	0	0	0	0	0	0.107791	0	0.0671224	0	0	0	0.0817841	0.514732	0	0.730205
RPL22	2.79071	3.12713	7.32753	6.06399	7.18958	6.28745	6.51451	8.39663	5.20331	5.2276	7.32475	6.029	5.72222	6.22965	5.96969	6.49044	6.1925	5.40031	6.40404	4.64619	2.26248	7.45166	6.53441	3.98294	5.95157	6.61763	6.16543	6.04636	7.34337	7.84314	7.38452	6.58307	5.91014	6.09387	5.35695	6.77156	6.95289	6.18102	7.59258	4.44453	6.45655	4.99478	4.93184	6.56548	5.78806	5.15598	7.21419	7.31633	7.11782
RNF207-AS1	0.772749	0	1.00558	0.549452	0.949017	2.00042	0.263907	2.38656	3.03472	1.03682	3.14533	0.877642	1.44279	1.23064	0.498143	1.91578	1.31154	3.12869	2.41665	1.70795	0.555925	1.40156	1.78055	2.17031	0	0.463991	1.37873	0.709517	1.21641	2.82528	1.52688	0	0.785899	1.75889	0	0.561777	1.30133	0.786826	2.59666	1.27586	1.93223	1.13938	0.458974	1.31424	1.17794	1.12745	1.97585	2.56312	2.06948
RNF207	2.05572	4.73327	3.94337	1.68286	2.30297	3.28239	2.68767	3.7378	3.26316	2.62245	4.38069	1.73671	2.77596	2.13706	1.85482	3.4943	4.49261	4.45481	3.64317	3.9799	1.46345	3.25111	2.84717	3.29373	2.41811	1.90319	3.16588	2.0701	2.40686	4.54673	2.90037	2.62846	5.13739	2.20766	4.60908	1.91574	3.76523	2.72824	4.35221	2.82847	2.46281	3.23202	2.69845	2.08007	4.89345	2.23815	5.00161	3.33818	4.3314
ICMT	3.79192	2.71129	5.80013	5.09418	5.19962	5.84918	4.75563	5.54949	4.94631	5.19307	5.0307	4.64017	4.79779	5.21119	5.33833	5.07663	5.16287	5.69245	4.99533	4.67328	3.45466	4.87258	5.27405	4.83939	5.04602	4.73766	4.44228	4.30605	4.93448	6.33156	5.0564	4.90497	3.78271	5.90597	4.54103	5.31677	5.55726	4.77589	5.90441	4.5603	5.75303	5.02452	5.30585	6.44517	4.32027	6.42083	5.72704	6.59431	4.93351
LINC00337	0.273774	0.143657	0.148014	0.240678	0.0947576	0.285747	0.325072	0.480406	0.134086	0.130408	0.192334	0.0537175	0.284711	0.359937	0.316782	0.342696	0.483575	0.266815	0.308433	0.176171	0.187766	0.057173	0.257962	0.282483	0.224805	0.215686	0.613392	0.724508	0.0636824	0.834816	0.0763498	0.242107	0.27695	1.51227	0	0.272211	0.316249	0.0610766	0.453019	0.145632	0.10343	0.318272	0.464453	1.02564	0.299752	0.324456	0.933448	0.718084	0.175646
NOL9	2.89798	3.84984	4.63678	3.32015	3.51786	4.50249	4.63826	4.79781	3.98689	3.87002	4.23275	3.44935	3.47825	3.96239	4.21322	3.79207	4.19545	4.53954	4.12757	3.25216	2.24329	3.92746	3.89129	3.54295	4.26327	3.70226	3.43937	3.64353	4.15879	5.54475	4.37964	4.87816	4.50375	4.27075	4.47509	4.396	4.6543	3.50899	5.44902	3.03898	4.29671	3.73588	3.93955	4.78062	4.22749	4.68792	4.60186	5.27433	4.3711
RNU6-731P	0.303147	0.871873	0.734331	0.302242	0.351142	1.08717	1.73865	0.348392	0.147611	0.812164	0.942828	0.179775	0.521871	0.547752	1.42861	1.54619	0.774293	0.704678	0.697485	0.322348	0.182775	0.196569	1.22856	0.875138	1.60536	1.20368	0.690283	1.62396	0.454052	1.12548	0.75329	1.07607	1.4589	0.818085	0	0.525801	0.992488	1.40971	0.88324	0.41364	0.100438	0.158574	0.989412	1.07691	1.43831	0.358358	1.81694	0.494771	0.437587
RP11-58A11.2	0.193561	0.861227	2.4128	0.839389	0.944949	2.04436	2.52396	2.27472	1.1425	1.94607	1.69652	0.909909	1.27714	1.28379	2.31783	1.83401	2.34728	1.80419	2.19454	1.2128	0.58248	1.50089	2.04633	1.03228	2.68724	1.98151	2.01512	1.33326	1.83441	3.05696	2.27286	3.0812	2.32195	1.92028	2.12322	1.46553	1.64955	1.37066	2.90208	0.857461	1.13345	1.23809	2.00971	1.17433	2.27707	1.50542	2.57535	1.69695	2.49141
TAS1R1	0.0844739	0.051702	0.626345	0.230739	0.235518	0.375221	0.654067	0.053014	0.149136	0.0608152	0.36667	0.0898317	0.260905	0.0426709	0.173587	0.0848943	0.399587	0.722581	0.127207	0.134172	0.128341	1.32313	0.457394	0.0933952	0.0933912	0.0568332	0.249404	0.364241	0.442566	0.204897	0.387323	0.0660603	0.219214	0.186915	0	0.18753	1.06896	0.105635	3.52818	0.115621	0.174851	0.117843	0.378654	0.552344	0.139733	0.316355	0.0988426	0.182038	0.133402
ZBTB48	3.33328	4.54586	4.48064	3.44582	3.40687	4.17519	4.36771	4.1573	3.67847	3.54776	4.10664	3.00602	3.40175	3.22263	3.75545	3.74585	4.24776	4.12589	3.66797	3.69907	2.94268	3.62118	3.63104	3.42283	4.08929	3.48744	3.33555	3.13435	3.89618	4.58486	3.99336	4.45252	4.5769	3.52434	3.79525	3.74142	4.07905	3.69106	4.32604	3.07612	4.32817	3.67875	4.49056	3.80053	4.59999	3.72562	3.8232	4.43405	4.85401
KLHL21	5.98527	4.23799	5.61694	5.75251	4.65256	5.68184	4.89479	5.22695	5.69965	5.39595	5.86043	4.90606	5.503	4.94719	5.69136	5.00217	5.17356	7.05468	4.53204	5.10538	5.12165	5.21219	4.6657	6.58212	4.61317	4.62887	4.47704	5.42149	4.79167	6.70589	6.99067	5.07192	6.94265	4.97364	3.55171	4.84083	5.56626	5.00607	6.22324	5.5816	5.92345	5.77653	5.09161	4.13259	5.72907	6.11028	4.85696	5.68934	5.01585
PHF13	2.99768	3.1295	4.94235	3.09476	3.16679	4.89368	3.48726	4.79325	3.4894	3.39946	3.8732	3.47166	2.85795	3.27018	3.94054	3.53008	3.50651	4.46764	3.3015	3.41159	2.6533	3.20952	3.12676	3.03883	3.31392	2.93702	3.06372	3.39877	3.43543	4.76578	3.83902	3.34245	4.10399	3.7653	1.73986	3.90074	3.96947	3.20526	4.05202	3.24405	4.27673	3.39227	3.50296	3.67935	3.32325	4.73464	3.8152	4.15662	4.07245
THAP3	2.6132	3.69426	4.43065	3.55471	3.47454	3.73678	3.59386	4.11079	3.53237	3.30437	3.82065	3.28628	3.07661	3.38098	3.501	3.23278	3.68038	4.69726	3.15521	2.88569	2.96133	3.24031	3.27348	3.08958	3.51008	2.72771	2.79962	2.74586	3.52966	4.59361	3.83489	4.06783	3.87743	3.41931	3.10716	3.76847	4.14976	3.22501	3.93646	2.9362	3.99041	3.81096	3.6541	4.18885	3.83876	4.20591	3.99293	4.35053	3.95853
DNAJC11	3.39977	5.7014	4.73055	3.84641	4.07411	4.74932	4.65823	5.5348	4.42887	4.30226	5.06125	4.23571	4.08531	4.14283	4.58659	4.60724	4.80606	5.08174	4.47643	4.15132	3.06418	4.14298	4.29464	4.01516	4.57905	4.1197	4.16062	4.45962	4.36437	5.83725	4.662	4.52768	5.92412	4.71363	6.14463	4.43098	5.26442	4.12786	5.06722	3.75852	5.30165	4.29872	4.33154	5.63012	5.27869	5.78861	5.20912	5.66666	5.21955
RP11-242F24.2	0	0	0	0	0	0	0	0	0	0	0	0	0	0	0	0	0	0	0	0	0	0	0	0	0	0	0	0	0	0	0	0	0	0	0	0	0	0	0	0	0	0	0	0	0	0	0	0	0
CAMTA1-DT	1.15395	1.58115	0.570463	1.07657	0.277018	0.893542	0.495505	1.48513	0.559417	0.73021	0.927699	0.763988	0.778042	0.437673	1.62013	0	1.58928	0.938309	0	0.598477	0.289266	1.14061	0.694319	0.75257	0.372496	0.853952	1.03771	0.446084	0.603634	1.59353	0.575404	0.924905	1.84513	0.825424	0	0.876337	0.445143	0.199635	0.521134	0.706552	1.37958	0.272481	0.307791	1.22998	1.45148	1.55105	0.794062	0.641738	0.635507
CAMTA1	2.99104	3.55036	5.19562	4.62061	5.26791	5.60504	5.14959	5.09878	3.87275	4.34248	5.04285	4.23127	4.58295	4.32177	5.58126	4.91039	4.92023	5.6374	4.60666	4.47371	2.11797	5.12928	4.85968	3.5725	4.66611	4.71919	4.65925	4.38039	4.8604	5.78098	4.72549	4.70182	6.14486	5.30668	4.98418	5.1218	4.69681	4.65084	4.98108	2.70343	5.40808	4.42252	3.97792	5.75128	5.09867	5.5083	5.60734	6.23657	4.94267
RP11-312B8.2	0.524123	0.280677	2.13522	0.248326	1.36933	1.76763	2.82121	0.501502	0.177109	1.43589	1.64696	0	1.14999	0.389255	2.68855	2.3431	2.19292	0.813484	0.98181	1.38525	0.492484	2.0626	1.53285	0.46912	2.07737	1.41057	1.67856	1.15884	2.19788	1.77625	1.31668	2.10871	3.68577	1.65804	3.94471	0.60529	0.764032	0.448464	1.75921	0.584228	0	0.833586	1.78951	0.225301	2.18882	0.507998	2.44672	1.27365	2.75385
RP11-334N17.1	0.293249	0	0.971007	0	0	0	0.199967	0.118085	0.0526969	0	0.29241	0	0.0267023	0	0.730422	0.198675	0.250519	0.101166	0.503949	0.0515656	0	0	0	0.0398585	0.0174345	0.265136	0.549657	0.195928	0	0	0	0	1.82756	0	0	0	0	0	0	0.0886355	0	0	0.0231077	0	0.545945	0	0.504696	0	0.443321
RNU1-8P	0	0	0	0	0	0	0	0	0.0642703	0.0154062	0.25587	0	0	0	0	0	0	0	0.0979276	0	0	0	0.215154	0.128693	0	0	0	0	0	0.240594	0	0	0.762528	0	1.50227	0	0	0	0	0	0	0	0.131424	0	0	0.0406189	0	0.157705	0
CAMTA1-IT1	0	0	0.371527	0	0	0	0.0266825	0	0	0.110248	0	0	0	0	0.381498	0	0.0795194	0.0974449	0.101166	0.0669282	0.00235256	0.187366	0.0925769	0.156432	0.172678	0	0	0.095013	0.413802	0.0425925	0	0	1.63897	0	2.36985	0.072335	0	0.0921059	0.211698	0	0	0	0.123562	0.161765	0	0	0.506193	0	0
CAMTA1-AS2	0	0	0.93757	0.0558828	0.0980503	0	0.597533	0	0.12844	0.287077	0	0	0	0.0239394	0.014241	0.434873	0.310351	0.0632227	0.0471922	0.47643	0.0072601	0	0.156395	0.210694	0.196312	0	0.211593	0.169101	0.0167031	0	0	0	2.95285	0.310791	0.172985	0	0.0752067	0	0.570879	0	0	0.423525	0.218802	0	0.535389	0.087729	0.311647	0	0.386103
CAMTA1-AS1	0.0555372	0	0.69327	0	0	0	0.0402767	0	0	0	0.241497	0	0	0	0.737791	0	0	0	0	0	0	0.400736	0.440464	0.300524	0.160324	0	0.178485	0	0	0	0	0	1.82153	0	0	0	0	0	0.293155	0	0	0.0477771	0	0	0.113788	0	0.0176939	0.207592	0
RP11-338N10.1	0	0	0.769882	0.0308686	0.02365	0	0.147308	0	0	0.050407	0.0389109	0.0233732	0.0482627	0	0	0.260585	0.00929414	0.035873	0.0516143	0	0	0.189578	0.0303968	0.0199268	0.132249	0.0737407	0	0	0.417708	0	0	0.0396536	2.77167	0	1.33364	0	0.0568984	0	0	0.00498598	0	0.149651	0.500421	0.22345	0	0.125127	0.400355	0	0
RP11-338N10.2	0	0	0.886596	0	0.211582	0	0.0831208	0	0	0.171209	0.49612	0.112164	0.252744	0	0.176039	0.184765	0.172484	0	0.168827	0.0509001	0	0	0.359314	0.171932	0.667709	0.755642	0.575685	0.112094	0.109386	0.241982	0	0	2.58452	0	0	0.0931802	0.95029	0	0	0	0.124311	0.126021	0.114796	0.0722568	0	0.250147	0.466726	0.235597	0
RP11-338N10.3	0	0	2.43122	0	0	0	0.475736	0	0.061443	0	1.14127	0.700074	0.11376	0.0343031	0.881187	1.08828	0.140954	0	0.206501	0.633902	0	0.285079	0.221966	0.255318	0.400346	0.590571	0.43814	0.477473	0	0.403909	0	0	2.44558	0.349654	0	0.344696	0.983914	0.12378	0	0.04459	0.588253	0.222939	0.628275	0.382998	0.698819	1.53685	0.563242	0.163339	0.987571
VAMP3	3.01935	4.42796	6.48885	5.6102	5.99627	6.04111	5.96087	5.8934	5.22731	5.87967	6.41342	5.73754	5.46552	6.46214	6.56588	6.03318	6.06851	6.34597	5.83567	4.68696	3.13699	6.28529	6.10775	4.7715	6.52492	5.65107	5.36116	5.81539	6.28974	6.98687	6.19583	6.01768	6.46209	6.77844	5.62283	6.6695	6.3662	6.04129	6.86412	4.65551	6.3617	5.77355	5.42257	6.9908	5.25934	7.14302	6.89124	7.15116	6.22572
RP3-467L1.6	0.683789	0.26254	2.57329	1.01049	0.645251	1.70666	1.98378	1.42421	0.612475	1.50849	1.39478	1.23353	1.27306	1.9377	2.15795	2.11774	2.72749	0.433677	1.57517	0.922444	0.0145053	1.26055	1.44543	0.940347	2.42038	1.93363	1.49336	1.67577	1.46569	2.71951	1.71487	1.58331	2.66089	2.33508	4.77396	1.25207	2.25584	0.929746	2.06151	1.027	1.167	0.930829	1.83834	1.66342	2.13382	1.57745	2.50894	1.64467	2.50887
PER3	1.60118	3.86865	4.25068	3.26484	5.02147	3.84031	5.03531	3.57657	1.64024	3.53295	3.05433	1.82497	2.55587	2.41119	2.91765	4.85518	4.9716	2.7637	3.81064	2.63443	1.26084	5.13383	4.64931	2.36308	3.22663	4.43957	3.84573	3.13279	6.27791	4.57357	4.15801	2.61673	4.76172	4.18629	4.93515	1.47417	3.54323	3.974	4.49888	1.9958	2.22169	3.3465	3.71053	5.95618	4.71503	4.79652	5.10381	5.08457	2.75149
RP3-467L1.4	0	0.341319	1.19127	0.291055	1.14903	1.07816	2.24526	0.480447	0.126327	0.497661	0.651015	0.172494	0.354844	0.427097	0.606558	1.86128	2.16345	0.153355	0.969661	0.433795	0.0369112	1.18551	1.25423	0.166622	1.02116	1.14321	0.848764	0.774686	2.25973	1.68086	1.00339	0.375991	1.92781	1.1983	2.43731	0.299707	0.443585	0.669907	1.36907	0.237236	0.129237	0.396974	0.493772	1.30782	1.67458	0.623335	1.92317	0.967327	1.08511
UTS2	0.192546	0	0.386493	0.810434	1.16016	0.216795	1.08565	0.183796	0.0847718	0.586962	0.371666	1.0104	0.29257	1.66187	0	0.223274	1.6235	0.240085	0.574236	0.0945117	0	0	0.956713	1.70932	0.462617	1.9157	1.63319	0.394767	0.857887	1.62284	0.480383	2.28124	0.40241	0.275461	3.97465	1.02049	0.0426065	0.048571	0.219589	0.257044	0.23963	0	0.354276	0.0944253	0.621192	0	1.27163	1.76063	0.883512
RP11-431K24.1	0	0	0.147226	0.0655627	0.297525	0.181175	0	0	0.027549	0.125019	0.103937	0.0526343	0.0885243	0	0	0.0663731	0.287116	0	0.0680214	0.0346961	0	0.103785	0.0413215	0	0	0.0201885	0.128342	0.0902491	0.0818577	0	0	0.148598	0.151243	0.145413	1.57166	0.589476	0.145812	0.317905	0	0	0.0438736	0.0447312	0.320359	0	0.111105	0.0326454	0	0	0.245867
CTA-215D11.4	0	0	0.165952	0	0	0	0	0	0	0.066402	0	0	0	0	0	0	0	0	0	0	0	0	0	0	0	0	0	0	0	0	0	0	0	0.0425939	0	0.207889	0	0	0	0	0	0.0742794	0	0	0	0	0.053812	0	0.14129
SLC45A1	0.178625	0.438463	1.82171	0.401576	1.04743	2.65426	1.36568	0.0296437	0.201613	1.14467	0.650789	0.718384	0.520038	1.01172	0.245924	0.339829	1.11964	0.219524	0.961386	0.568244	0.308947	0.976976	0.979589	0.0934872	0.735897	0.367276	0.336871	0.836394	1.56466	0.299124	0.65898	1.29186	0.153004	0.395429	1.92532	2.17872	0.531708	1.07762	0.365434	0.429749	0.269916	1.65258	1.51059	0.792056	1.11749	0.194711	0.467968	0.541128	0.406529
Y_RNA	0	0	0.305277	0	0	0.418769	0	0	0	0	0	0	0.159041	0.0880113	0	0	0	0	0	0	0	0.665243	0.491363	0	0	0	0	0.348194	0	0	0	0.208867	0	0	0	0.108182	0	0	0	0	0	0	0	0	0	0.15339	0.241629	0	0
TNFRSF9	0.19038	0.0510379	0.208492	0.886864	0.592041	0.447253	0.601009	0.299575	0.328125	1.68469	0.261119	1.56396	0.330243	1.92903	0.249289	0.680207	0.273122	0.480073	0.855611	0.90945	0.573696	0.399014	1.17498	0.0270096	4.50553	1.99465	3.58318	0.231257	0.212905	2.90169	0.206408	3.58634	0.152486	1.29228	1.62573	1.49069	0.373405	1.44566	1.67283	0.108549	0.0879842	0.682125	0.794728	0.919194	0.410993	0.251612	0.260199	1.9248	2.1259
RP5-892F13.2	0	0	0	0	0	0	0	0	0	0	0	0	0	0	0	0	0.163702	0	0.267572	0.161806	0	0	0	0	0	0	0.282799	0	0	0	0	0.10312	0	0	0	0	0	0.531899	0	0	0	0	0	0	0	0	0	0	0
PARK7	4.39452	4.48184	6.67278	5.88371	6.65697	6.89489	5.99516	7.22371	6.06962	5.76138	6.89472	6.96977	5.68157	6.91372	6.44259	6.26854	6.52452	7.36384	6.56004	5.04787	3.67687	6.32951	6.14507	5.62411	6.44541	6.00332	5.94118	6.16673	6.03277	7.86816	6.42894	6.92617	6.38186	6.71128	5.82697	7.26389	7.03717	6.27543	7.40945	4.84877	7.41217	5.3909	5.42208	7.32278	5.41261	7.28752	6.91928	8.16513	7.2412
CTA-215D11.6	0.21236	2.4478	1.50964	0.294168	0.869106	1.12789	1.30966	0.748437	0.388935	0.376752	0.480177	0.379511	0.409557	0.240651	0.585736	1.08465	1.39615	0.153787	0.377239	0.469319	0.0662063	0.605276	0.672683	0.230894	1.52634	1.04077	0.412595	0.607273	1.42119	0.914084	0.641595	1.40592	1.6987	0.886183	1.17593	1.23812	0.302806	0.529353	0.814066	0.148458	0.58396	0.161822	1.13343	0.593292	1.19967	0.81493	1.27069	0.798432	0.962708
CTA-215D11.5	0.0200079	0.29116	0.723658	0.0483087	0.0998042	0.150597	0.381745	0.138862	0.0282353	0.135134	0.345715	0.129664	0	0.134568	0	0.151402	0.428747	0	0.114378	0	0	0	0.173358	0.0176212	0.491277	0.183652	0	0.204858	0.165273	0	0.413934	0.521884	0.805982	0.21061	0	0.200455	0.0910146	0	0.189311	0	0.0911934	0.0743671	0.229948	0.130725	0.914432	0.110461	0.315441	0.282627	0.181735
ERRFI1	1.22404	2.35269	5.52566	2.22003	4.7123	5.19849	4.31044	3.93972	1.84394	3.02005	3.50841	3.63914	3.01466	2.2282	1.32799	3.99723	4.44213	3.8812	2.86488	2.86129	0.752603	3.70494	3.76268	1.11669	3.6685	4.00844	3.20217	2.29769	5.79512	3.65454	3.03323	4.34754	3.008	3.89887	8.28919	7.60085	3.54338	4.58945	3.05191	1.76594	3.64671	3.21937	3.80456	3.11271	2.20412	2.30574	3.70997	3.40143	3.63767
HMGN2P17	0	0	0.0841241	0.169834	0.00302216	0.045819	0	0	0.00203277	0	0.0322038	0.0753012	0.0198641	0.0117189	0	0.0582015	0	0.147162	0	0	0.0047473	0	0.0174203	0.0171352	0.396809	0.0270875	0	0.0320825	0	0.057374	0.00475449	0.340032	0	0.0964427	0	0.0241353	0.00774663	0.00790447	0.041948	0.0437784	0.0676387	0	0	0.0281575	0.0602619	0	0	0.0392914	0.0400676
CA6	0.0372852	0.983191	0.087433	0.145864	2.82551	0	4.87608	0	0	1.14383	0	0.106737	0.299569	0.250057	0	1.05366	5.26587	0	1.44309	0.167761	0	5.02722	2.75832	0	0.153139	1.35505	0.324232	0.336968	5.73675	0.339888	0	1.86955	0.13216	0	0	0.355509	0	0.0476877	0	0.0235052	0.443501	0	0.0886491	0	0.143843	0	3.35737	0	0
SLC2A7	0	0	0	0	0.0293921	0	0	0	0	0.0939157	0	0	0	0.0248416	0	0	0.138206	0	0	0.0612191	0	0	0.0997598	0	0	0	0	0	0.170387	0	0	0	0.0316309	0	0	0.0466727	0	0.0283131	0	0	0.032675	0	0.197494	0	0	0	0	0	0
ENO1	9.45843	8.32411	7.47078	9.45598	8.73648	9.82544	8.15722	10.8339	9.75242	8.78872	9.48547	9.42232	8.04075	8.59493	8.1378	9.14163	8.7695	10.3279	8.73002	9.21323	8.6016	8.41173	8.4345	8.67485	8.27619	8.86151	8.74578	7.99133	8.63675	9.21396	8.76284	8.58789	8.12219	9.38989	7.8688	10.6702	9.46239	8.79107	8.8628	8.62424	11.2457	9.11252	8.6747	10.2169	8.15736	10.1742	9.29749	10.6767	9.48311
MIR6728	0.412869	2.20891	0	1.40671	0	1.7474	0.996544	1.55617	0.476722	0.726823	1.30788	0.196319	0.237246	0.457566	1.45422	1.09365	0.837688	0.546874	0.714742	0.885792	0.4261	0.70739	0.376472	1.11546	1.77003	1.39452	0.373512	0.282866	0.93496	1.22673	0.652659	1.11974	2.02901	1.44534	2.4164	1.03841	1.29602	0.813271	1.00102	0.291027	1.24568	0.27086	1.41087	0.708281	2.22323	0.51073	1.30103	1.00501	2.58048
ENO1-AS1	0.0422059	0.252327	0.238185	0.373581	0	0.583405	0.293164	1.2972	0.221727	0.301983	0.330786	0.0969028	0	0.114916	0	0	0	1.52616	0	0.158744	0.34976	0	0.397574	0.379568	0.316557	0.301836	0.214112	0.175576	0.638871	0.727998	0.519533	1.05528	0.536189	0.15127	0	0.401965	0.671744	0.575341	0.434833	0.132382	0.49194	0	0.151109	0.683034	1.28438	0.761383	0.45438	0.200664	0.185128
RERE	4.63866	6.04649	6.84064	4.47572	4.90655	5.9049	5.93975	5.7792	5.3107	5.31212	5.86828	4.47492	4.82008	4.54096	6.05259	5.02241	5.80675	5.75745	4.83361	5.13261	3.99174	5.49483	5.42761	4.12933	5.65693	4.91743	5.24254	5.20079	6.27953	6.73785	6.01963	6.09567	5.30521	4.88286	6.58642	5.27761	5.21934	5.25655	6.20492	4.7334	5.76207	5.15453	6.14117	4.42069	6.48474	5.47921	5.88455	6.15831	5.94538
RERE-AS1	0	0.675261	2.41425	0.701837	1.31612	2.11388	1.53513	1.07938	0.462041	1.06172	1.34161	0.248617	0.834085	0.559241	1.47022	1.83159	1.616	0.256683	0.914369	0.951794	0.115607	1.3728	1.15062	0.458797	1.66811	1.12036	1.00323	1.32898	1.96385	2.18419	1.64801	2.01769	1.76408	0.930477	4.14129	0.858793	0.861481	0.778148	1.93932	0.451359	0.20476	0.502349	1.68051	0.509273	2.22496	0.376933	2.11574	0.480807	1.91016
ENSG10010135148.1	0	0	1.46446	0.148945	0.606959	1.29947	0.901434	0.756536	0	0.536942	0.829586	0.0744726	0.514733	0	0.8616	1.39407	1.66143	0	0.750764	0	0	0.103087	1.04063	0.0843786	0.437548	0	0.818333	1.00425	0.746776	2.08257	1.1268	1.48374	0	0.798098	3.5393	0.321578	0.515553	0	0.839278	0.119605	0.19232	0	1.03717	0	1.53272	0.222711	1.10088	0.358016	0.951503
RP5-1115A15.2	0.146267	0	2.45514	0.172462	0.415267	1.75982	1.65326	0.903766	0.198923	1.28696	0.986708	0	0.841486	0.111548	0.916281	1.16075	1.27006	0.0226476	1.18604	0.406145	0.483592	1.09166	0.74973	0.686492	1.03461	0.998777	0.942594	0.828258	0.471449	2.38371	0.773396	1.22252	1.69395	1.25586	2.01663	0.605031	0.703009	0.31831	0.435661	0.18223	0.30638	1.03822	1.04914	0.2315	1.71893	0.220438	1.9263	0.672097	2.43796
RPL7P11	0.0551012	1.72203	2.56205	0.340256	0.641077	1.82321	2.2455	1.55382	0.688879	0.893584	1.97019	0.573364	0.777857	0.449783	2.74965	1.91449	2.73832	1.2174	1.4397	1.23317	0.236957	1.40295	1.34353	0.794959	1.78408	1.4272	1.03235	0.846564	1.30118	2.34909	2.2801	2.04069	2.69561	1.47852	4.28385	0.784608	1.6138	0.423883	2.16111	1.041	0.589793	0.737686	1.89433	0.287957	3.01339	0.935427	2.80996	0.989634	2.46776
RPL7P7	0.00539855	3.59783	2.69431	0.724422	1.20884	2.35289	2.80621	1.88259	0.582108	1.04193	2.12415	0.608259	1.07655	0.491398	2.54287	1.74107	2.64476	1.16198	1.92084	1.0096	0.155533	0.932457	1.04499	0.357642	1.72658	1.3225	1.76596	1.89106	1.3742	2.67753	1.9911	2.41489	3.84344	0.834319	3.30896	0.988302	1.17247	0.583378	2.92661	0.424695	0.733449	0.447335	1.15743	0.521	3.15408	0.471789	3.02809	0.708683	3.06073
RP4-633I8.3	0.0272305	1.91385	2.54061	0.782448	0.641834	1.81156	2.14959	1.25157	0.586037	1.24686	1.31589	0.181631	0.961016	0.512533	2.43462	1.58861	2.09544	0.769991	1.69425	1.26074	0.337594	0.789144	0.982033	0.523636	1.58688	1.49532	1.03428	1.89454	0.679077	2.53923	1.8789	1.31018	2.7513	0.96982	0.512219	0.692141	1.45581	0.504867	1.66442	0.815281	0.293624	0.743927	1.60546	0.506146	2.92885	0.610052	2.80439	0.734635	2.52111
RP4-633I8.4	0.0190628	2.06277	2.79492	0.299914	0.850623	2.22218	2.37838	1.54301	0.327181	1.55634	1.81052	0.376121	1.06837	0.618026	1.78877	1.88133	2.04438	0.55886	1.41217	1.6213	0.0607848	1.13029	0.813417	0.884754	1.58973	0.922784	1.45284	2.17925	1.73357	2.03171	1.81169	1.90231	2.06739	1.20702	5.69064	0.62462	1.56024	0.968769	1.62843	0.402829	0.043938	0.732016	1.65192	0.421295	2.42309	0.398485	2.31268	0.740694	2.70147
RPL23AP19	0	0	0.111847	0.0827285	0	0	0	0	0	0	0	0.0731457	0	0	0.0231375	0	0	0	0	0	0	0	0	0	0	0	0.103013	0	0.0434593	0.0702849	0	0	0	0	0	0	0.014371	0	0.180004	0	0	0	0	0	0	0	0	0	0
SLC2A5	1.77189	2.25442	1.31832	1.72336	1.65234	1.11751	3.03565	2.02603	0.970603	2.75592	1.40706	2.89726	1.36534	3.0136	0.637536	1.46997	2.71474	2.10129	2.4175	2.95458	3.09495	1.57476	1.33697	2.3498	2.55457	2.61679	1.52328	1.09743	2.34501	3.57565	2.09863	3.87194	1.49331	1.75966	5.18892	3.25463	0.767644	4.25777	0.990972	1.88906	2.28944	2.67974	2.68439	1.05381	1.11787	1.52358	1.74539	2.77554	2.77592
[truncated: 59,112 more rows]
[truncated: 13 more columns]
